# Supplementary material for: Key mRNAs and lncRNAs of pituitary that affect the reproduction of FecB + + small tail han sheep
Source: BMC Genomics. 2024 Apr 22;25:392. doi: 10.1186/s12864-024-10191-8 (PMC11034058; doi:10.1186/s12864-024-10191-8)
Supplement: Supplementary file 1 — Supplementary Material 1 [file 12864_2024_10191_MOESM1_ESM.xlsx]

## Sheet: Table S1
Table S1 Alignment of statistical results of reads
Library	Total Reads	Mapped Reads	Mapping Rate	UnMapped Reads	MultiMap Reads	MultiMap Rate
PF_P1	127638190	121081245	0.9486	6556945	5959977	0.0467
PF_P2	127078514	119601626	0.9412	7476888	5125592	0.0403
PF_P3	124776492	118584138	0.9504	6192354	5820475	0.0466
PL_P1	125833142	118347736	0.9405	7485406	5758773	0.0458
PL_P2	120490542	112761858	0.9359	7728684	6043619	0.0502
PL_P3	123284400	115721227	0.9387	7563173	4302483	0.0349
SF_P1	122857822	115220120	0.9378	7637702	4891469	0.0398
SF_P2	108709976	102232256	0.9404	6477720	4769322	0.0439
SF_P3	116525784	110321136	0.9468	6204648	4593721	0.0394
SL_P1	129491744	121637863	0.9393	7853881	5184095	0.04
SL_P2	100060906	94521189	0.9446	5539717	4427355	0.0442
SL_P3	125091968	116825243	0.9339	8266725	4797605	0.0384
