# Supplementary material for: Key mRNAs and lncRNAs of pituitary that affect the reproduction of FecB + + small tail han sheep
Source: BMC Genomics. 2024 Apr 22;25:392. doi: 10.1186/s12864-024-10191-8 (PMC11034058; doi:10.1186/s12864-024-10191-8)
Supplement: Supplementary file 2 — Supplementary Material 2 [file 12864_2024_10191_MOESM2_ESM.xlsx]

## Sheet: PF vs. MF
Table S2 The results of DEGs
Ensembl ID	PF_P1_count	PF_P2_count	PF_P3_count	MF_P1_count	MF_P2_count	MF_P3_count	FoldChange	Log2FoldChange	pval	padj	Up/Down	Significant	GeneName
ENSOARG00000000002	3	0	1	2	1	1	1.01223	0.0175389	1	1	up	no	ENSOARG00000000002
ENSOARG00000000004	83	53	53	37	70	18	1.48907	0.574408	0.42996	1	up	no	ENSOARG00000000004
ENSOARG00000000006	0	0	0	0	1	0	#NAME?	#NAME?	0.978596	1	down	no	ND1
ENSOARG00000000010	0	5	1	0	2	0	2.73239	1.45016	0.581472	1	up	no	ND2
ENSOARG00000000016	4037	6472	5182	3039	3650	1617	1.83067	0.872369	0.0044535	1	up	yes	COX1
ENSOARG00000000017	0	2	6	0	3	1	2.01184	1.00851	0.589018	1	up	no	ENSOARG00000000017
ENSOARG00000000019	1069	803	1054	89	867	30	2.964	1.56755	0.00603324	1	up	yes	COX2
ENSOARG00000000022	9	33	27	15	24	9	1.38727	0.472248	0.50835	1	up	no	ATP6
ENSOARG00000000023	452	51	50	11	51	7	7.94998	2.99095	0.0348015	1	up	yes	COX3
ENSOARG00000000025	5	5	5	1	7	0	1.86365	0.89813	0.709535	1	up	no	ND3
ENSOARG00000000028	11	40	21	5	9	1	4.61504	2.20634	0.0148557	1	up	yes	ND4
ENSOARG00000000032	678	1475	1118	665	1056	430	1.46377	0.549693	0.207755	1	up	no	ND5
ENSOARG00000000033	78	132	107	82	76	72	1.31636	0.396559	0.357023	1	up	no	ND6
ENSOARG00000000034	0	0	1	0	0	0	Inf	Inf	0.995943	1	up	no	ENSOARG00000000034
ENSOARG00000000035	1671	4215	3128	1644	2519	1042	1.6645	0.735091	0.112891	1	up	no	CYTB
ENSOARG00000000036	0	0	0	1	1	0	#NAME?	#NAME?	0.478825	1	down	no	ENSOARG00000000036
ENSOARG00000000037	1	1	5	0	0	0	Inf	Inf	0.0760276	1	up	no	ENSOARG00000000037
ENSOARG00000000038	2432	2420	2329	2541	2186	2661	0.9311	-0.102992	0.655687	1	down	no	FIBP
ENSOARG00000000040	3722	3235	2773	3606	2990	2776	1.00073	0.001057	0.982242	1	up	no	ACBD3
ENSOARG00000000042	2	3	0	0	1	2	1.42579	0.51176	0.837681	1	up	no	CYP2E1
ENSOARG00000000043	1043	1306	789	1104	1138	839	0.969997	-0.0439474	0.880042	1	down	no	RAB11FIP2
ENSOARG00000000046	0	1	1	0	0	0	Inf	Inf	0.521633	1	up	no	LHX1
ENSOARG00000000048	1118	1200	957	1100	1128	1012	0.967189	-0.0481307	0.859231	1	down	no	PIGS
ENSOARG00000000049	0	2	0	1	6	1	0.216383	-2.20834	0.354998	1	down	no	ENSOARG00000000049
ENSOARG00000000052	94	100	64	88	84	34	1.21572	0.281816	0.589402	1	up	no	ENSOARG00000000052
ENSOARG00000000053	1	1	0	0	0	0	Inf	Inf	0.521633	1	up	no	HAO1
ENSOARG00000000055	0	0	0	0	0	3	#NAME?	#NAME?	0.258051	1	down	no	MIXL1
ENSOARG00000000056	382	375	255	385	368	362	0.863738	-0.211334	0.524106	1	down	no	AGTRAP
ENSOARG00000000058	0	0	0	0	0	1	#NAME?	#NAME?	0.955937	1	down	no	ENSOARG00000000058
ENSOARG00000000063	1	0	3	0	0	0	Inf	Inf	0.212545	1	up	no	CCL22
ENSOARG00000000065	133	137	150	122	145	99	1.11556	0.157771	0.720491	1	up	no	ENSOARG00000000065
ENSOARG00000000066	7	0	1	3	6	1	0.809746	-0.304458	0.976111	1	down	no	ENSOARG00000000066
ENSOARG00000000067	4	2	3	3	4	6	0.662771	-0.593418	0.701292	1	down	no	ENSOARG00000000067
ENSOARG00000000068	0	6	1	29	36	19	0.0743684	-3.74917	0.00683344	1	down	yes	ENSOARG00000000068
ENSOARG00000000069	363	362	319	333	334	299	1.03855	0.0545739	0.860325	1	up	no	TIGD5
ENSOARG00000000070	0	0	1	0	0	0	Inf	Inf	0.995943	1	up	no	ENSOARG00000000070
ENSOARG00000000071	0	0	0	0	0	1	#NAME?	#NAME?	0.955937	1	down	no	ENSOARG00000000071
ENSOARG00000000072	1	0	0	2	2	4	0.119054	-3.07031	0.150394	1	down	no	FOSL1
ENSOARG00000000073	2	2	0	0	0	1	3.34219	1.74079	0.511353	1	up	no	ENSOARG00000000073
ENSOARG00000000076	3	0	3	1	1	0	3.19988	1.67802	0.483982	1	up	no	TCF24
ENSOARG00000000077	290	395	282	440	399	400	0.742169	-0.430181	0.177031	1	down	no	ENSOARG00000000077
ENSOARG00000000078	67	121	105	60	97	72	1.22042	0.287383	0.502398	1	up	no	KIT
ENSOARG00000000079	1	0	0	1	0	0	1.04138	0.058494	1	1	up	no	ENSOARG00000000079
ENSOARG00000000080	1058	1326	652	1317	1034	1476	0.740439	-0.433547	0.165117	1	down	no	CEP131
ENSOARG00000000082	208	275	258	201	263	172	1.12448	0.169253	0.635131	1	up	no	2023-03-05
ENSOARG00000000083	2	0	7	0	0	3	2.86123	1.51664	0.602731	1	up	no	ENSOARG00000000083
ENSOARG00000000085	261	284	313	311	458	317	0.764789	-0.386867	0.214712	1	down	no	ARHGAP28
ENSOARG00000000087	198	273	271	263	198	181	1.11997	0.163456	0.659065	1	up	no	ENSOARG00000000087
ENSOARG00000000089	4127	4511	3644	3987	4161	3225	1.03764	0.0533049	0.805615	1	up	no	GTF3C1
ENSOARG00000000090	601	551	450	651	619	446	0.901975	-0.148841	0.567798	1	down	no	AP1M1
ENSOARG00000000092	636	556	630	690	606	657	0.901944	-0.14889	0.568884	1	down	no	SHISA5
ENSOARG00000000093	0	0	0	2	0	0	#NAME?	#NAME?	0.436181	1	down	no	ENSOARG00000000093
ENSOARG00000000094	61	65	16	44	40	56	0.932571	-0.100715	0.973409	1	down	no	DCLK3
ENSOARG00000000095	1076	1755	1669	1007	1487	777	1.33213	0.41373	0.227261	1	up	no	ENSOARG00000000095
ENSOARG00000000096	17460	13225	15230	15420	12797	10599	1.15531	0.208277	0.363142	1	up	no	BCLAF1
ENSOARG00000000099	1126	1196	845	1353	1036	1213	0.836796	-0.257052	0.307787	1	down	no	TOP3A
ENSOARG00000000100	467	357	432	453	387	375	1.006	0.00862913	0.98891	1	up	no	MED8
ENSOARG00000000101	0	0	0	0	0	1	#NAME?	#NAME?	0.955937	1	down	no	ENSOARG00000000101
ENSOARG00000000103	318	439	437	306	407	323	1.10824	0.148274	0.622071	1	up	no	ENSOARG00000000103
ENSOARG00000000105	7	14	27	14	12	21	0.993044	-0.0100698	1	1	down	no	ENSOARG00000000105
ENSOARG00000000106	610	547	551	473	536	308	1.2646	0.338682	0.258185	1	up	no	VRK1
ENSOARG00000000109	619	412	442	530	460	431	1.00606	0.00871663	0.995078	1	up	no	SLAIN1
ENSOARG00000000110	242	305	226	253	237	234	1.01694	0.0242358	0.915943	1	up	no	SMURF1
ENSOARG00000000111	361	398	270	359	368	343	0.914236	-0.129361	0.713779	1	down	no	SHISA4
ENSOARG00000000112	2	3	3	3	0	0	2.73702	1.45261	0.636262	1	up	no	HSPB9
ENSOARG00000000113	3428	2832	3424	3724	3074	2635	1.00321	0.00462473	0.935064	1	up	no	FAM204A
ENSOARG00000000114	122	472	222	236	279	230	1.0169	0.0241724	0.871309	1	up	no	ENSOARG00000000114
ENSOARG00000000115	634	417	410	453	406	376	1.14489	0.195213	0.522215	1	up	no	ENSOARG00000000115
ENSOARG00000000117	1361	2097	1249	1533	1703	1411	0.957568	-0.0625537	0.844968	1	down	no	HERC3
ENSOARG00000000118	141	101	75	94	103	113	0.972213	-0.0406557	0.972285	1	down	no	ARL4D
ENSOARG00000000119	54	14	36	26	40	40	0.960783	-0.0577175	0.963142	1	down	no	ENSOARG00000000119
ENSOARG00000000120	65	71	65	84	73	67	0.864999	-0.20923	0.66903	1	down	no	ENSOARG00000000120
ENSOARG00000000122	2	2	1	8	5	2	0.324177	-1.62515	0.234952	1	down	no	GGT6
ENSOARG00000000123	46	138	94	67	151	77	0.892062	-0.164784	0.783036	1	down	no	CX3CL1
ENSOARG00000000125	728	637	734	520	476	472	1.38565	0.470567	0.0856559	1	up	no	DYNLT3
ENSOARG00000000126	0	0	3	0	1	0	3.27276	1.71051	0.618176	1	up	no	ENSOARG00000000126
ENSOARG00000000128	324	316	292	356	273	315	0.948727	-0.0759346	0.820939	1	down	no	C11orf68
ENSOARG00000000129	3148	3002	2945	2955	2926	2967	0.988086	-0.0172919	0.941387	1	down	no	EEF1D
ENSOARG00000000130	9	9	10	10	58	53	0.218649	-2.19331	0.00366893	1	down	yes	CHRNA7
ENSOARG00000000131	311	480	452	408	721	247	0.880387	-0.18379	0.579827	1	down	no	TEX15
ENSOARG00000000132	127	146	59	138	110	72	0.986675	-0.0193528	0.988676	1	down	no	ENSOARG00000000132
ENSOARG00000000133	3	3	12	6	13	1	0.940939	-0.0878269	0.916281	1	down	no	GJC1
ENSOARG00000000134	797	807	825	727	798	556	1.13317	0.180359	0.519248	1	up	no	ENSOARG00000000134
ENSOARG00000000135	1440	1205	1230	1303	1534	1221	0.923003	-0.115593	0.598987	1	down	no	PBX2
ENSOARG00000000136	2	3	2	6	4	4	0.477377	-1.0668	0.445085	1	down	no	ENSOARG00000000136
ENSOARG00000000137	286	299	252	245	253	235	1.0935	0.128948	0.685113	1	up	no	HMGN4
ENSOARG00000000139	155	215	151	249	212	117	0.871558	-0.198331	0.572826	1	down	no	PURG
ENSOARG00000000140	1	2	3	3	3	0	1.02337	0.0333308	1	1	up	no	ENSOARG00000000140
ENSOARG00000000141	17	29	13	16	12	17	1.21717	0.283535	0.6559	1	up	no	ENSOARG00000000141
ENSOARG00000000142	36921	30896	32660	29830	33560	25497	1.0963	0.132638	0.573068	1	up	no	HSPA8
ENSOARG00000000143	18	16	17	8	28	19	0.886774	-0.173361	0.857836	1	down	no	ENSOARG00000000143
ENSOARG00000000145	21	38	11	16	21	10	1.39174	0.476889	0.469007	1	up	no	FAM167B
ENSOARG00000000146	33	75	66	52	27	32	1.51071	0.595229	0.263898	1	up	no	ENSOARG00000000146
ENSOARG00000000147	336	427	269	367	254	332	1.02414	0.0344072	0.861186	1	up	no	ENSOARG00000000147
ENSOARG00000000148	1	3	1	0	1	0	4.71732	2.23797	0.377325	1	up	no	PPP1R14B
ENSOARG00000000150	223	186	204	378	225	364	0.610211	-0.71262	0.0461389	1	down	yes	ENSOARG00000000150
ENSOARG00000000151	1776	1757	1818	1486	1357	1077	1.32614	0.407232	0.0812697	1	up	no	LNPK
ENSOARG00000000152	2	1	1	0	0	2	1.76732	0.821563	0.904791	1	up	no	ENSOARG00000000152
ENSOARG00000000153	136	158	165	182	174	214	0.771014	-0.375171	0.334569	1	down	no	TREX1
ENSOARG00000000154	308	308	251	305	262	232	1.04391	0.0620003	0.857214	1	up	no	ENSOARG00000000154
ENSOARG00000000155	20	32	18	25	22	15	1.07579	0.105393	0.878778	1	up	no	CPM
ENSOARG00000000156	316	376	351	301	404	228	1.08294	0.114953	0.746456	1	up	no	PRKCD
ENSOARG00000000157	1891	1363	1687	1813	1693	1380	0.987995	-0.0174237	0.880549	1	down	no	DRAP1
ENSOARG00000000158	250	167	329	118	409	211	0.994724	-0.00763202	0.883637	1	down	no	EDNRB
ENSOARG00000000159	4	7	3	7	15	1	0.586399	-0.770046	0.498967	1	down	no	PRSS22
ENSOARG00000000160	0	1	0	0	1	2	0.26947	-1.8918	0.664722	1	down	no	ENSOARG00000000160
ENSOARG00000000161	1766	1353	1953	1623	1482	1193	1.15972	0.213777	0.425715	1	up	no	ENSOARG00000000161
ENSOARG00000000162	4	5	0	4	1	1	1.40354	0.489065	0.793254	1	up	no	ENSOARG00000000162
ENSOARG00000000163	1248	1158	1366	1175	1328	889	1.08581	0.118772	0.680402	1	up	no	WRN
ENSOARG00000000164	1	4	6	7	4	7	0.593979	-0.751516	0.537566	1	down	no	MYADML2
ENSOARG00000000168	1	1	1	0	1	2	0.914214	-0.129397	1	1	down	no	ENSOARG00000000168
ENSOARG00000000169	36	47	15	41	36	58	0.665411	-0.587683	0.372028	1	down	no	CEP295NL
ENSOARG00000000170	1951	1499	1995	1426	1681	1541	1.13771	0.186133	0.434306	1	up	no	ATP5G3
ENSOARG00000000171	7	18	1	15	5	15	0.657408	-0.605139	0.67121	1	down	no	ENSOARG00000000171
ENSOARG00000000172	0	2	6	2	0	3	1.5669	0.647916	0.722486	1	up	no	ENSOARG00000000172
ENSOARG00000000173	48	32	54	77	11	21	1.2422	0.312895	0.852861	1	up	no	GML
ENSOARG00000000175	14	23	15	13	42	18	0.675974	-0.56496	0.462671	1	down	no	SOCS3
ENSOARG00000000176	442	335	239	330	302	281	1.06582	0.0919643	0.761301	1	up	no	AATF
ENSOARG00000000177	42	60	53	34	77	45	0.950921	-0.0726031	0.919375	1	down	no	SNCAIP
ENSOARG00000000178	136	128	68	130	108	46	1.13232	0.179276	0.739635	1	up	no	ENSOARG00000000178
ENSOARG00000000179	3	0	0	0	2	0	1.50312	0.587965	0.978504	1	up	no	ENSOARG00000000179
ENSOARG00000000180	194	173	181	235	141	271	0.808929	-0.305916	0.457511	1	down	no	ENSOARG00000000180
ENSOARG00000000182	7	16	4	7	7	11	0.972569	-0.0401279	0.993539	1	down	no	ENSOARG00000000182
ENSOARG00000000183	5	26	4	21	3	6	1.07252	0.101007	0.91143	1	up	no	ENSOARG00000000183
ENSOARG00000000184	445	351	450	355	349	282	1.23484	0.304322	0.345995	1	up	no	CAMK4
ENSOARG00000000185	114	182	82	138	116	91	1.03391	0.0481161	0.873801	1	up	no	DPF3
ENSOARG00000000186	0	0	0	2	1	0	#NAME?	#NAME?	0.280816	1	down	no	SMIM6
ENSOARG00000000187	1002	1400	1133	933	1176	712	1.20579	0.269973	0.297678	1	up	no	API5
ENSOARG00000000188	276	232	375	388	283	181	1.0337	0.0478193	1	1	up	no	ENSOARG00000000188
ENSOARG00000000189	81	74	63	64	72	51	1.12451	0.1693	0.734611	1	up	no	ENSOARG00000000189
ENSOARG00000000191	64	77	114	40	84	76	1.23097	0.299798	0.536897	1	up	no	SULT1C4
ENSOARG00000000192	1129	1026	1140	1010	995	783	1.14974	0.201313	0.444758	1	up	no	ENSOARG00000000192
ENSOARG00000000193	711	994	1048	572	1369	736	0.992443	-0.0109437	0.89589	1	down	no	CADPS2
ENSOARG00000000194	3727	3210	3688	3335	3147	2351	1.17445	0.231985	0.311642	1	up	no	ATF2
ENSOARG00000000195	1	1	6	3	0	6	0.875	-0.192645	0.994398	1	down	no	ENSOARG00000000195
ENSOARG00000000196	714	832	627	888	704	767	0.879076	-0.185941	0.494185	1	down	no	ENSOARG00000000196
ENSOARG00000000197	2450	2421	3035	2262	2326	1625	1.24592	0.317215	0.184623	1	up	no	VPS50
ENSOARG00000000198	0	0	0	0	3	0	#NAME?	#NAME?	0.264783	1	down	no	BTN1A1
ENSOARG00000000200	42	11	81	31	14	74	1.10345	0.142027	0.923975	1	up	no	SSTR2
ENSOARG00000000201	596	556	586	505	565	352	1.19125	0.252481	0.403317	1	up	no	RNF219
ENSOARG00000000203	86	68	42	59	69	41	1.11442	0.156296	0.75901	1	up	no	ENSOARG00000000203
ENSOARG00000000205	666	662	668	668	731	653	0.937369	-0.0933118	0.720813	1	down	no	CIAPIN1
ENSOARG00000000206	6	1	1	3	4	1	0.996038	-0.00572779	1	1	down	no	KCNJ16
ENSOARG00000000207	39	51	39	38	33	32	1.19652	0.258846	0.638375	1	up	no	ENSOARG00000000207
ENSOARG00000000208	145	118	88	50	133	85	1.24567	0.31692	0.537625	1	up	no	CLDN11
ENSOARG00000000209	0	0	1	0	0	0	Inf	Inf	0.995943	1	up	no	LRIT1
ENSOARG00000000211	0	0	2	1	0	0	2.2674	1.18104	0.908701	1	up	no	ENSOARG00000000211
ENSOARG00000000212	939	817	600	758	780	627	1.04364	0.0616208	0.809708	1	up	no	ZNF677
ENSOARG00000000213	356	363	254	431	227	290	0.983392	-0.0241612	0.948036	1	down	no	ZNF212
ENSOARG00000000214	1	0	0	0	0	0	Inf	Inf	1	1	up	no	ENSOARG00000000214
ENSOARG00000000215	0	0	1	0	0	1	0.971322	-0.0419783	1	1	down	no	ENSOARG00000000215
ENSOARG00000000216	447	480	363	484	449	362	0.956494	-0.0641717	0.827058	1	down	no	ACTR5
ENSOARG00000000217	8	18	7	10	10	6	1.1911	0.252289	0.771817	1	up	no	ENSOARG00000000217
ENSOARG00000000218	3153	4840	3671	3049	4269	2702	1.11336	0.154926	0.524419	1	up	no	ENSOARG00000000218
ENSOARG00000000220	181	175	208	158	266	122	1.01137	0.0163173	0.96549	1	up	no	LIN9
ENSOARG00000000221	526	663	427	504	541	425	1.04628	0.0652748	0.790195	1	up	no	ENSOARG00000000221
ENSOARG00000000222	8	9	2	15	7	9	0.57293	-0.80357	0.435457	1	down	no	ENSOARG00000000222
ENSOARG00000000223	0	1	0	0	1	0	0.874771	-0.193023	1	1	down	no	DRAXIN
ENSOARG00000000224	217	251	209	233	205	154	1.10438	0.143231	0.703478	1	up	no	OTUD7A
ENSOARG00000000226	493	477	533	446	336	407	1.22128	0.288396	0.323155	1	up	no	STARD4
ENSOARG00000000227	341	469	382	445	403	230	1.07267	0.101213	0.794752	1	up	no	ENSOARG00000000227
ENSOARG00000000228	100	16	23	38	42	15	1.45992	0.545893	0.40069	1	up	no	ENSOARG00000000228
ENSOARG00000000229	72	132	71	90	74	74	1.08764	0.121203	0.747361	1	up	no	ENSOARG00000000229
ENSOARG00000000230	601	807	611	563	640	460	1.16271	0.217494	0.414738	1	up	no	SKI
ENSOARG00000000233	490	724	652	525	607	301	1.26574	0.339976	0.322656	1	up	no	CHN1
ENSOARG00000000234	1	7	7	4	5	5	1.02055	0.0293429	1	1	up	no	NPY5R
ENSOARG00000000237	103	68	73	55	121	82	0.910965	-0.134532	0.783678	1	down	no	DAAM2
ENSOARG00000000239	507	478	402	528	524	515	0.847412	-0.238865	0.416311	1	down	no	ENSOARG00000000239
ENSOARG00000000240	0	0	1	0	0	0	Inf	Inf	0.995943	1	up	no	ENSOARG00000000240
ENSOARG00000000241	36	24	35	43	22	11	1.25775	0.330844	0.72569	1	up	no	ENSOARG00000000241
ENSOARG00000000242	659	711	593	644	732	625	0.939423	-0.0901535	0.750669	1	down	no	COQ9
ENSOARG00000000244	3580	3844	2990	4425	3272	4040	0.846236	-0.240868	0.279164	1	down	no	ENSOARG00000000244
ENSOARG00000000246	22	28	15	21	18	14	1.16636	0.222008	0.746881	1	up	no	ENSOARG00000000246
ENSOARG00000000247	0	1	0	1	0	0	0.909073	-0.137531	1	1	down	no	ENSOARG00000000247
ENSOARG00000000248	79	96	92	103	101	76	0.92306	-0.115503	0.790373	1	down	no	SLC6A6
ENSOARG00000000249	2304	2355	1944	2522	1990	1477	1.06813	0.095087	0.736397	1	up	no	MAP7
ENSOARG00000000250	1217	836	1123	844	1157	1077	0.999114	-0.00127857	0.999546	1	down	no	ENSOARG00000000250
ENSOARG00000000251	22	27	12	20	78	26	0.464668	-1.10573	0.128272	1	down	no	ADRA1D
ENSOARG00000000252	38	43	26	6	46	37	1.11496	0.156988	0.837422	1	up	no	SYTL5
ENSOARG00000000253	1	2	3	3	1	0	1.54996	0.632232	0.86593	1	up	no	CHRNA1
ENSOARG00000000255	129	142	92	169	101	118	0.893219	-0.162914	0.711344	1	down	no	ATRIP
ENSOARG00000000257	1763	2592	2138	1777	2057	1109	1.27012	0.344963	0.215991	1	up	no	SKIL
ENSOARG00000000258	928	1229	626	1029	879	958	0.912674	-0.131829	0.672244	1	down	no	BAIAP2
ENSOARG00000000260	44	24	25	31	25	17	1.24939	0.321223	0.642176	1	up	no	ENSOARG00000000260
ENSOARG00000000261	4977	3787	4987	4890	4105	4201	1.01566	0.0224108	1	1	up	no	EIF3I
ENSOARG00000000262	101	118	103	94	84	57	1.32845	0.409748	0.366011	1	up	no	TRAM1L1
ENSOARG00000000263	1649	2621	1516	2210	2049	1819	0.900373	-0.151405	0.539074	1	down	no	SZT2
ENSOARG00000000264	26	17	25	17	16	52	0.751403	-0.412341	0.561143	1	down	no	ENSOARG00000000264
ENSOARG00000000265	3	0	0	1	0	0	3.12413	1.64346	0.637849	1	up	no	TWIST2
ENSOARG00000000266	2	3	0	0	4	8	0.356447	-1.48824	0.377803	1	down	no	BCL11B
ENSOARG00000000267	207	278	121	233	186	223	0.881866	-0.181368	0.689344	1	down	no	ENSOARG00000000267
ENSOARG00000000269	614	540	416	291	729	232	1.21416	0.279957	0.571489	1	up	no	RASGEF1B
ENSOARG00000000270	930	961	723	805	846	716	1.05631	0.0790349	0.740482	1	up	no	ZFYVE1
ENSOARG00000000271	43	39	57	32	33	43	1.24357	0.314487	0.568266	1	up	no	CLMP
ENSOARG00000000273	0	0	0	0	1	0	#NAME?	#NAME?	0.978596	1	down	no	ENSOARG00000000273
ENSOARG00000000274	641	688	491	550	599	407	1.12266	0.16692	0.548457	1	up	no	TEKT1
ENSOARG00000000275	118	129	122	108	124	60	1.23321	0.302423	0.505274	1	up	no	ENSOARG00000000275
ENSOARG00000000276	18	15	20	25	18	14	0.916875	-0.125203	0.856037	1	down	no	WIPF1
ENSOARG00000000277	0	0	0	2	2	1	#NAME?	#NAME?	0.131292	1	down	no	HTR3B
ENSOARG00000000280	100	108	121	112	98	78	1.11353	0.15514	0.750321	1	up	no	ENSOARG00000000280
ENSOARG00000000281	431	458	411	480	410	407	0.963815	-0.0531723	0.858682	1	down	no	TMEM234
ENSOARG00000000284	224	292	200	253	248	232	0.928279	-0.10737	0.791246	1	down	no	ZNF777
ENSOARG00000000285	2812	2782	2285	2593	2538	2265	1.02206	0.0314853	0.87932	1	up	no	INSR
ENSOARG00000000286	13215	14858	12093	13758	12942	8853	1.09159	0.126426	0.576441	1	up	no	GOLGA4
ENSOARG00000000288	540	470	407	276	467	317	1.28261	0.359083	0.279118	1	up	no	ECI2
ENSOARG00000000291	212	286	158	362	73	393	0.736026	-0.442172	0.349261	1	down	no	FGB
ENSOARG00000000294	563	824	738	517	561	503	1.28745	0.364519	0.167094	1	up	no	CACUL1
ENSOARG00000000296	106	110	56	71	81	79	1.10708	0.146753	0.697832	1	up	no	ENTPD2
ENSOARG00000000298	359	385	421	248	454	186	1.28204	0.358437	0.456349	1	up	no	GPR155
ENSOARG00000000299	644	395	457	417	556	448	1.01986	0.0283668	0.928801	1	up	no	ENSOARG00000000299
ENSOARG00000000300	5	2	6	1	11	7	0.671175	-0.57524	0.626692	1	down	no	ENSOARG00000000300
ENSOARG00000000301	1814	1194	1467	1471	1283	1429	1.03699	0.0524037	0.828	1	up	no	FAM32A
ENSOARG00000000302	1996	1771	1533	1882	1826	1721	0.937497	-0.0931134	0.679087	1	down	no	POLR2C
ENSOARG00000000303	90	78	80	105	77	78	0.924903	-0.112625	0.798853	1	down	no	ENSOARG00000000303
ENSOARG00000000304	30	19	48	16	49	37	0.934832	-0.0972216	0.86901	1	down	no	ACKR3
ENSOARG00000000305	0	0	0	0	0	1	#NAME?	#NAME?	0.955937	1	down	no	DEFB116
ENSOARG00000000306	22	16	35	18	25	27	1.02174	0.0310239	1	1	up	no	TIFA
ENSOARG00000000307	74	111	94	75	114	81	0.987937	-0.0175093	0.998657	1	down	no	SMOX
ENSOARG00000000308	3	1	2	1	5	2	0.738605	-0.437124	0.84797	1	down	no	ENSOARG00000000308
ENSOARG00000000309	0	0	0	1	0	0	#NAME?	#NAME?	0.978596	1	down	no	PRSS21
ENSOARG00000000310	1929	1186	1036	1512	1883	1168	0.881914	-0.18129	0.516723	1	down	no	ZNF331
ENSOARG00000000311	793	770	711	838	636	722	0.995824	-0.0060367	0.983604	1	down	no	ENSOARG00000000311
ENSOARG00000000312	4	40	7	18	12	9	1.18278	0.242176	0.71185	1	up	no	ENSOARG00000000312
ENSOARG00000000313	5	2	4	3	3	1	1.58684	0.666157	0.713835	1	up	no	ENSOARG00000000313
ENSOARG00000000314	1	8	0	4	0	5	0.845271	-0.242514	1	1	down	no	ENSOARG00000000314
ENSOARG00000000315	704	565	703	640	565	536	1.10308	0.141541	0.638378	1	up	no	POLR3F
ENSOARG00000000316	8011	10668	10004	7845	9974	5845	1.17377	0.231146	0.384371	1	up	no	KIAA1109
ENSOARG00000000317	18	35	24	15	26	20	1.18984	0.250762	0.679697	1	up	no	LOX
ENSOARG00000000318	389	440	292	498	323	431	0.84994	-0.234568	0.470175	1	down	no	ENSOARG00000000318
ENSOARG00000000319	2119	2644	1478	2208	1880	1400	1.08456	0.117116	0.586072	1	up	no	RBM25
ENSOARG00000000320	1451	1656	1279	1468	1425	1156	1.03917	0.0554253	0.812126	1	up	no	PRKCI
ENSOARG00000000321	796	793	769	667	681	602	1.16574	0.22125	0.400925	1	up	no	IDE
ENSOARG00000000322	409	439	428	453	423	428	0.941165	-0.0874804	0.771431	1	down	no	MIEF2
ENSOARG00000000324	1146	1035	1146	845	988	633	1.31525	0.395332	0.122843	1	up	no	SCRN3
ENSOARG00000000326	174	180	143	184	167	149	0.953891	-0.0681041	0.868819	1	down	no	ENSOARG00000000326
ENSOARG00000000327	702	962	435	177	585	368	1.72812	0.789207	0.0627763	1	up	no	LAMA1
ENSOARG00000000328	2064	1401	1257	1824	876	1048	1.22502	0.292806	0.48387	1	up	no	TCEAL9
ENSOARG00000000329	584	587	739	552	703	373	1.15232	0.204541	0.582492	1	up	no	SRFBP1
ENSOARG00000000332	172	189	226	178	137	108	1.36002	0.443625	0.26076	1	up	no	ENSOARG00000000332
ENSOARG00000000333	18	24	16	15	21	21	0.957082	-0.0632851	1	1	down	no	ADAMTS7
ENSOARG00000000334	0	4	5	3	2	4	0.95462	-0.0670012	1	1	down	no	PRSS41
ENSOARG00000000336	2506	2986	2647	2444	2951	1990	1.06277	0.087829	0.704197	1	up	no	GCC2
ENSOARG00000000337	726	1143	1154	951	1360	619	1.00537	0.00773356	0.94979	1	up	no	MAP3K5
ENSOARG00000000338	1156	1383	984	1011	865	889	1.21344	0.279097	0.228763	1	up	no	ABCA2
ENSOARG00000000339	1307	1199	902	1119	915	777	1.16692	0.222706	0.368231	1	up	no	ENSOARG00000000339
ENSOARG00000000340	5265	3095	4524	4308	3887	4523	0.985231	-0.0214654	0.969812	1	down	no	ELOB
ENSOARG00000000341	947	1053	785	1046	934	1047	0.874868	-0.192863	0.470165	1	down	no	RNPEP
ENSOARG00000000342	0	0	0	1	0	0	#NAME?	#NAME?	0.978596	1	down	no	SPRR3
ENSOARG00000000343	896	875	621	866	696	701	1.01041	0.0149408	0.938742	1	up	no	DOK4
ENSOARG00000000344	348	356	389	286	397	258	1.12738	0.172973	0.604146	1	up	no	PLXDC2
ENSOARG00000000345	1323	1514	1001	1339	1320	1443	0.884852	-0.176493	0.506689	1	down	no	GRAMD1B
ENSOARG00000000347	2092	3350	2127	2784	2612	1899	0.989689	-0.0149524	0.955646	1	down	no	TRRAP
ENSOARG00000000348	157	148	92	100	131	93	1.16727	0.22314	0.568041	1	up	no	ENSOARG00000000348
ENSOARG00000000349	685	851	476	618	687	433	1.10302	0.141459	0.585694	1	up	no	FUT10
ENSOARG00000000352	10	7	8	18	3	12	0.735882	-0.442454	0.640438	1	down	no	ENSOARG00000000352
ENSOARG00000000354	1	2	0	0	0	2	1.22498	0.29276	1	1	up	no	C6orf201
ENSOARG00000000355	17	16	25	25	39	59	0.450852	-1.14927	0.077834	1	down	no	AGER
ENSOARG00000000356	710	702	534	793	634	589	0.926901	-0.109512	0.678888	1	down	no	ZNF746
ENSOARG00000000357	1044	1413	769	1154	1228	976	0.908728	-0.13808	0.613816	1	down	no	NCOR2
ENSOARG00000000358	803	838	724	761	762	555	1.09914	0.136372	0.622745	1	up	no	PSEN1
ENSOARG00000000359	2	2	1	1	2	3	0.765144	-0.386197	0.974686	1	down	no	ENSOARG00000000359
ENSOARG00000000360	1	0	1	0	2	0	1.0465	0.0655749	1	1	up	no	RPS27
ENSOARG00000000361	47	27	24	29	37	30	0.982751	-0.0251029	0.996008	1	down	no	ENSOARG00000000361
ENSOARG00000000362	1989	1960	1904	1868	1568	1499	1.14571	0.196247	0.392213	1	up	no	NUP107
ENSOARG00000000363	1542	1657	1396	1616	1658	1193	0.99225	-0.0112239	0.932906	1	down	no	LLGL1
ENSOARG00000000364	0	4	3	3	3	3	0.731602	-0.450869	0.856949	1	down	no	TCEAL7
ENSOARG00000000366	0	0	0	5	0	6	#NAME?	#NAME?	0.0218131	1	down	yes	CIB3
ENSOARG00000000368	0	1	0	0	0	0	Inf	Inf	1	1	up	no	ENSOARG00000000368
ENSOARG00000000369	4110	4086	4152	3963	3610	3570	1.06904	0.0963166	0.653419	1	up	no	ECHS1
ENSOARG00000000370	1	0	0	0	4	3	0.135979	-2.87854	0.196482	1	down	no	ENSOARG00000000370
ENSOARG00000000371	5885	3928	5063	4703	4281	4791	1.04717	0.0664972	0.747881	1	up	no	ENSOARG00000000371
ENSOARG00000000372	3625	3805	2997	3714	3528	2909	0.986643	-0.0193997	0.917262	1	down	no	RBM26
ENSOARG00000000373	932	1033	1017	900	892	681	1.16812	0.224192	0.390604	1	up	no	CCSER2
ENSOARG00000000374	74125	42129	56705	53629	47956	42379	1.17556	0.233345	0.367623	1	up	no	ENSOARG00000000374
ENSOARG00000000375	383	561	947	455	595	452	1.23834	0.308408	0.322494	1	up	no	SEZ6L
ENSOARG00000000376	7	21	8	21	13	17	0.65223	-0.616548	0.486159	1	down	no	ENSOARG00000000376
ENSOARG00000000377	0	1	0	1	0	0	0.909073	-0.137531	1	1	down	no	ENSOARG00000000377
ENSOARG00000000378	9333	6466	9209	8247	6374	6173	1.17945	0.238118	0.309138	1	up	no	TCEAL8
ENSOARG00000000380	172	226	148	196	166	218	0.886673	-0.173527	0.699649	1	down	no	ENSOARG00000000380
ENSOARG00000000381	487	516	566	486	488	422	1.089	0.123003	0.68849	1	up	no	ENSOARG00000000381
ENSOARG00000000382	429	425	385	321	315	330	1.22841	0.296789	0.315684	1	up	no	PEX7
ENSOARG00000000383	36	79	47	74	64	44	0.847419	-0.238852	0.663686	1	down	no	DCDC2B
ENSOARG00000000384	945	737	1001	818	694	775	1.14124	0.190598	0.480245	1	up	no	MAK16
ENSOARG00000000385	55	43	39	55	74	59	0.700223	-0.514113	0.330734	1	down	no	ENSOARG00000000385
ENSOARG00000000386	3	2	1	3	3	4	0.563304	-0.828014	0.638183	1	down	no	ENSOARG00000000386
ENSOARG00000000387	1	13	14	5	10	2	1.6208	0.696709	0.506835	1	up	no	RNF148
ENSOARG00000000388	588	565	608	515	468	443	1.19549	0.257605	0.367932	1	up	no	ENSOARG00000000388
ENSOARG00000000389	0	0	1	0	0	1	0.971322	-0.0419783	1	1	down	no	PGLYRP3
ENSOARG00000000392	1541	1553	954	1161	1051	949	1.21936	0.286127	0.208993	1	up	no	GPRIN3
ENSOARG00000000393	22	32	37	28	34	47	0.794884	-0.331184	0.618955	1	down	no	ENSOARG00000000393
ENSOARG00000000394	56	49	35	48	54	45	0.909991	-0.136075	0.83116	1	down	no	CCDC102A
ENSOARG00000000395	390	412	336	422	343	338	0.990319	-0.0140347	0.970494	1	down	no	TTI2
ENSOARG00000000397	53	78	21	35	30	52	1.1816	0.240739	0.560298	1	up	no	TSGA10IP
ENSOARG00000000399	196	259	202	227	311	185	0.872664	-0.196501	0.572501	1	down	no	TBC1D2B
ENSOARG00000000400	1302	1119	1006	1391	1077	983	0.960648	-0.0579205	0.773664	1	down	no	IQCC
ENSOARG00000000401	1346	1348	1173	1243	1349	1216	0.973617	-0.0385732	0.882073	1	down	no	SETD3
ENSOARG00000000402	1	3	1	5	9	0	0.341554	-1.54981	0.282046	1	down	no	GJB5
ENSOARG00000000403	7	1	0	0	5	5	0.743182	-0.428213	1	1	down	no	FAM217A
ENSOARG00000000405	38	63	55	59	62	46	0.898806	-0.153919	0.77991	1	down	no	PPP1R16B
ENSOARG00000000406	2	2	0	1	0	1	1.8	0.847995	0.793455	1	up	no	PGLYRP4
ENSOARG00000000408	4	3	2	3	10	8	0.403006	-1.31113	0.27566	1	down	no	ENSOARG00000000408
ENSOARG00000000409	353	318	322	303	287	308	1.06349	0.08881	0.773721	1	up	no	CCDC51
ENSOARG00000000410	120	139	130	105	160	116	0.98043	-0.0285136	0.962045	1	down	no	EI24
ENSOARG00000000411	1208	973	1038	857	995	639	1.25881	0.332066	0.200189	1	up	no	TIGD2
ENSOARG00000000412	57	67	67	49	66	60	1.04587	0.064703	0.886897	1	up	no	PAPLN
ENSOARG00000000413	213	188	186	228	182	181	0.960523	-0.0581085	0.863683	1	down	no	CHMP6
ENSOARG00000000414	608	709	670	675	830	636	0.893591	-0.162313	0.53401	1	down	no	HYI
ENSOARG00000000415	1	8	2	6	10	3	0.531897	-0.910782	0.482656	1	down	no	RNF122
ENSOARG00000000416	6	6	2	1	1	2	3.19422	1.67546	0.22151	1	up	no	ENSOARG00000000416
ENSOARG00000000417	10	20	6	4	4	4	2.75992	1.46463	0.113261	1	up	no	S100A9
ENSOARG00000000418	659	992	685	846	900	550	0.975824	-0.0353065	0.881957	1	down	no	PHC3
ENSOARG00000000419	41	43	28	34	32	26	1.1632	0.218105	0.706062	1	up	no	ENSOARG00000000419
ENSOARG00000000420	1048	1018	1152	942	1087	828	1.09374	0.129267	0.63155	1	up	no	NDFIP2
ENSOARG00000000421	423	376	553	538	312	390	1.0697	0.0972	0.81603	1	up	no	BEX4
ENSOARG00000000422	1174	1634	1413	1464	1313	870	1.12123	0.165081	0.526821	1	up	no	PRKCZ
ENSOARG00000000423	61	82	30	38	62	44	1.11895	0.16214	0.698293	1	up	no	ENSOARG00000000423
ENSOARG00000000424	0	0	1	0	0	0	Inf	Inf	0.995943	1	up	no	ENSOARG00000000424
ENSOARG00000000425	12	22	15	18	20	31	0.660316	-0.598771	0.449554	1	down	no	SLC35D3
ENSOARG00000000426	2	1	0	0	0	0	Inf	Inf	0.311081	1	up	no	RPS29
ENSOARG00000000428	1325	1168	1427	1208	1092	963	1.17094	0.227664	0.370684	1	up	no	COPS5
ENSOARG00000000429	123	124	44	86	89	118	0.9193	-0.121393	0.897079	1	down	no	MROH6
ENSOARG00000000430	2	1	2	0	1	1	2.38364	1.25317	0.616828	1	up	no	SLC13A1
ENSOARG00000000431	0	1	0	0	0	3	0.259623	-1.94551	0.581287	1	down	no	ENSOARG00000000431
ENSOARG00000000432	3	11	12	5	9	10	1.02704	0.0384921	0.984364	1	up	no	S100A12
ENSOARG00000000433	2466	2051	2035	2852	1608	1304	1.1149	0.156915	0.704838	1	up	no	NAP1L5
ENSOARG00000000434	3	4	4	2	2	6	1.01929	0.0275659	1	1	up	no	ENSOARG00000000434
ENSOARG00000000435	0	0	0	1	0	0	#NAME?	#NAME?	0.978596	1	down	no	ENSOARG00000000435
ENSOARG00000000438	16	7	21	5	5	7	2.54996	1.35047	0.124274	1	up	no	GRID1
ENSOARG00000000439	865	1003	751	952	983	685	0.960672	-0.0578837	0.806283	1	down	no	KIAA0556
ENSOARG00000000441	2	0	3	1	0	0	5.48385	2.45519	0.377008	1	up	no	ENSOARG00000000441
ENSOARG00000000443	12	22	3	5	9	11	1.32015	0.400702	0.571797	1	up	no	ENSOARG00000000443
ENSOARG00000000444	1	9	2	1	1	0	5.63474	2.49435	0.131636	1	up	no	ENSOARG00000000444
ENSOARG00000000445	289	180	211	250	260	147	1.01739	0.024878	0.99199	1	up	no	ENSOARG00000000445
ENSOARG00000000446	1094	1126	911	1124	870	922	1.02946	0.0418814	0.857623	1	up	no	LIMS1
ENSOARG00000000450	2	6	2	5	3	3	0.84383	-0.244975	0.966658	1	down	no	S100A8
ENSOARG00000000451	766	953	1058	663	762	534	1.37791	0.462478	0.0771332	1	up	no	ENSOARG00000000451
ENSOARG00000000452	8	18	25	37	19	10	0.775202	-0.367356	0.567002	1	down	no	SNX31
ENSOARG00000000454	569	742	568	457	813	535	0.992058	-0.0115039	0.981655	1	down	no	PTPRF
ENSOARG00000000456	4469	5005	3543	4640	3392	3912	1.03845	0.0544357	0.756668	1	up	no	CTTN
ENSOARG00000000457	7	7	6	12	8	2	0.903184	-0.146908	0.899621	1	down	no	ENSOARG00000000457
ENSOARG00000000458	871	929	736	821	913	653	1.02133	0.0304496	0.915133	1	up	no	SFMBT1
ENSOARG00000000459	5	22	25	16	23	7	1.11393	0.155659	0.885804	1	up	no	ENSOARG00000000459
ENSOARG00000000460	1452	1770	1763	1483	1744	1102	1.11748	0.160247	0.520891	1	up	no	WAPL
ENSOARG00000000461	1477	1545	1258	1194	1035	801	1.36335	0.447151	0.0608177	1	up	no	NEBL
ENSOARG00000000462	1130	1100	933	1125	1100	796	1.01166	0.0167233	0.980461	1	up	no	NUMB
ENSOARG00000000463	2	5	2	0	6	5	0.736925	-0.44041	0.87236	1	down	no	ENSOARG00000000463
ENSOARG00000000464	9	2	2	2	1	3	2.05756	1.04094	0.45186	1	up	no	IL20RA
ENSOARG00000000465	539	1451	1990	1368	1945	737	0.973398	-0.0388986	0.925264	1	down	no	RELN
ENSOARG00000000467	1	0	0	0	0	0	Inf	Inf	1	1	up	no	ENSOARG00000000467
ENSOARG00000000468	2	4	2	2	3	0	1.56057	0.642075	0.765344	1	up	no	ENSOARG00000000468
ENSOARG00000000469	2794	2287	2968	2518	2658	1949	1.10568	0.144937	0.573313	1	up	no	SP3
ENSOARG00000000470	452	412	178	343	280	142	1.30926	0.388753	0.375428	1	up	no	DCAF16
ENSOARG00000000471	0	0	2	0	1	2	0.672109	-0.573232	1	1	down	no	ENSOARG00000000471
ENSOARG00000000472	3749	2919	2808	3029	2727	2233	1.15018	0.20186	0.368731	1	up	no	SEC62
ENSOARG00000000473	5	8	3	1	7	2	1.49692	0.581997	0.646726	1	up	no	ADGRG5
ENSOARG00000000474	33	25	21	28	29	34	0.827021	-0.274005	0.701357	1	down	no	GJA4
ENSOARG00000000475	0	0	1	0	0	0	Inf	Inf	0.995943	1	up	no	IL22RA2
ENSOARG00000000476	476	512	358	488	362	381	1.0444	0.0626785	0.815216	1	up	no	DUSP26
ENSOARG00000000478	15	27	25	16	23	22	1.04466	0.0630266	0.918606	1	up	no	ENSOARG00000000478
ENSOARG00000000479	1086	1286	1213	1014	1155	787	1.17311	0.230338	0.35766	1	up	no	TTC17
ENSOARG00000000480	117	147	81	120	156	135	0.789894	-0.34027	0.451534	1	down	no	ENSOARG00000000480
ENSOARG00000000481	0	1	0	1	2	2	0.16795	-2.5739	0.345922	1	down	no	ENSOARG00000000481
ENSOARG00000000483	113	210	118	145	183	125	0.919524	-0.121041	0.803525	1	down	no	NFKB2
ENSOARG00000000484	911	895	922	872	763	494	1.25255	0.324865	0.249887	1	up	no	ALDOC
ENSOARG00000000485	3	17	12	5	11	6	1.37331	0.457662	0.609625	1	up	no	SOD3
ENSOARG00000000486	88	146	78	65	125	77	1.0984	0.135399	0.712723	1	up	no	SRPX
ENSOARG00000000487	0	0	0	1	0	0	#NAME?	#NAME?	0.978596	1	down	no	ENSOARG00000000487
ENSOARG00000000488	666	777	624	741	866	576	0.910985	-0.1345	0.597565	1	down	no	RPTOR
ENSOARG00000000489	1	8	2	3	4	0	1.47849	0.564128	0.722469	1	up	no	ENSOARG00000000489
ENSOARG00000000490	4876	4658	3975	4706	4091	4323	0.98683	-0.0191269	0.941359	1	down	no	TXLNA
ENSOARG00000000491	6125	8442	6236	6643	7451	4772	1.05846	0.0819698	0.710162	1	up	no	SRRM2
ENSOARG00000000492	4	2	15	0	1	2	6.81452	2.76861	0.0403017	1	up	yes	NLRP12
ENSOARG00000000493	1626	1848	1594	1629	1635	1345	1.05766	0.0808731	0.729245	1	up	no	KDM4A
ENSOARG00000000495	212	230	282	164	210	160	1.31737	0.397665	0.269218	1	up	no	CCNK
ENSOARG00000000496	1	11	6	4	6	2	1.41956	0.505448	0.674315	1	up	no	GLRA4
ENSOARG00000000498	231	259	295	183	268	147	1.28016	0.356327	0.338255	1	up	no	ITGA9
ENSOARG00000000499	0	0	4	0	1	2	1.34422	0.426768	0.856635	1	up	no	OPN4
ENSOARG00000000500	31	62	31	26	41	23	1.29687	0.375037	0.490833	1	up	no	RNF24
ENSOARG00000000501	488	436	379	535	422	463	0.881285	-0.182319	0.536127	1	down	no	RNF5
ENSOARG00000000503	254	227	241	275	306	236	0.856802	-0.222966	0.49053	1	down	no	SMIM12
ENSOARG00000000504	51	79	76	97	83	80	0.763075	-0.390103	0.408664	1	down	no	HEATR4
ENSOARG00000000505	32	36	17	34	56	44	0.594377	-0.750551	0.226367	1	down	no	ENSOARG00000000505
ENSOARG00000000506	17	16	14	22	21	8	0.905185	-0.143716	0.845869	1	down	no	HSH2D
ENSOARG00000000507	0	3	2	0	1	2	1.48052	0.566105	0.836411	1	up	no	ENSOARG00000000507
ENSOARG00000000510	898	788	902	801	932	529	1.12029	0.163869	0.620737	1	up	no	IFNGR1
ENSOARG00000000511	1	5	0	1	5	3	0.576097	-0.795617	0.783958	1	down	no	LRFN2
ENSOARG00000000512	3	2	0	1	3	2	0.76601	-0.384565	0.973225	1	down	no	ENSOARG00000000512
ENSOARG00000000514	602	741	323	752	593	627	0.793649	-0.333427	0.291181	1	down	no	KRBA1
ENSOARG00000000515	250	304	332	241	299	220	1.12936	0.175507	0.611421	1	up	no	ST3GAL3
ENSOARG00000000516	0	1	0	0	0	0	Inf	Inf	1	1	up	no	ENSOARG00000000516
ENSOARG00000000517	121	208	261	696	261	371	0.436342	-1.19647	0.0183396	1	down	yes	ADGRG1
ENSOARG00000000518	32	27	6	25	25	19	0.884012	-0.177863	0.86644	1	down	no	ENSOARG00000000518
ENSOARG00000000519	1915	2028	2065	1949	2255	1529	1.01677	0.0239902	0.965522	1	up	no	PCDHGC3
ENSOARG00000000520	10	19	16	12	22	3	1.19448	0.256385	0.843805	1	up	no	TLR10
ENSOARG00000000521	1011	881	976	902	919	799	1.06116	0.0856414	0.760973	1	up	no	NDUFAB1
ENSOARG00000000522	716	854	496	778	734	513	0.974176	-0.0377453	0.895667	1	down	no	SLITRK5
ENSOARG00000000523	321	312	258	253	306	275	1.02067	0.0295154	0.904747	1	up	no	RANGRF
ENSOARG00000000524	180	204	178	142	154	114	1.32085	0.401468	0.290013	1	up	no	SKIDA1
ENSOARG00000000527	0	0	0	1	0	1	#NAME?	#NAME?	0.479362	1	down	no	ENSOARG00000000527
ENSOARG00000000528	0	1	1	0	0	0	Inf	Inf	0.521633	1	up	no	ENSOARG00000000528
ENSOARG00000000529	2	3	1	0	2	2	1.34693	0.429671	0.865512	1	up	no	ENSOARG00000000529
ENSOARG00000000530	40	61	56	46	50	39	1.11929	0.162581	0.763431	1	up	no	HERC5
ENSOARG00000000531	1136	1186	1020	1075	1204	944	0.996942	-0.00441836	0.981362	1	down	no	ENSOARG00000000531
ENSOARG00000000532	653	599	533	537	520	392	1.19147	0.252745	0.380603	1	up	no	C1orf216
ENSOARG00000000533	1	9	1	3	1	2	1.62495	0.700399	0.605447	1	up	no	ENSOARG00000000533
ENSOARG00000000535	60	87	61	58	80	57	1.01474	0.0211164	0.947433	1	up	no	CIB2
ENSOARG00000000536	471	537	339	469	463	347	1.00577	0.0083027	0.967223	1	up	no	AGPAT1
ENSOARG00000000537	10521	12738	11242	11427	13771	7965	1.00704	0.0101208	0.982699	1	up	no	ANK2
ENSOARG00000000538	13	20	33	16	33	20	0.938808	-0.0910976	0.895243	1	down	no	TLR1
ENSOARG00000000539	695	605	683	686	589	566	1.04562	0.0643528	0.845432	1	up	no	RIOX1
ENSOARG00000000540	1	2	1	0	0	1	3.42128	1.77454	0.51163	1	up	no	ENSOARG00000000540
ENSOARG00000000541	85	96	70	85	94	91	0.883172	-0.179234	0.732109	1	down	no	ENSOARG00000000541
ENSOARG00000000543	0	1	0	0	0	0	Inf	Inf	1	1	up	no	ENSOARG00000000543
ENSOARG00000000544	154	128	100	127	139	91	1.03294	0.0467569	0.92614	1	up	no	ELF3
ENSOARG00000000545	0	0	0	2	0	0	#NAME?	#NAME?	0.436181	1	down	no	PRR16
ENSOARG00000000546	4	22	9	1	17	7	1.28064	0.35687	0.739782	1	up	no	ENSOARG00000000546
ENSOARG00000000548	180	164	203	149	186	102	1.22831	0.29668	0.472923	1	up	no	PLP1
ENSOARG00000000549	2812	2765	2727	2675	3028	1740	1.08671	0.119971	0.69905	1	up	no	PTPRM
ENSOARG00000000550	1	11	7	0	3	2	3.48077	1.79941	0.142075	1	up	no	ENSOARG00000000550
ENSOARG00000000551	3	7	7	9	6	2	0.991686	-0.0120452	1	1	down	no	ENSOARG00000000551
ENSOARG00000000552	215	227	205	192	209	185	1.06006	0.0841399	0.806996	1	up	no	TLR6
ENSOARG00000000553	911	1470	982	1190	811	814	1.13928	0.188119	0.424623	1	up	no	GPC5
ENSOARG00000000555	0	1	0	0	0	0	Inf	Inf	1	1	up	no	ENSOARG00000000555
ENSOARG00000000556	0	0	2	2	0	0	1.1337	0.181038	1	1	up	no	SLC22A8
ENSOARG00000000557	5196	5061	3946	5114	4773	3820	0.996741	-0.00470922	0.963226	1	down	no	PRPF4B
ENSOARG00000000558	4860	5823	6308	4616	5920	3466	1.18176	0.240932	0.383416	1	up	no	RANBP2
ENSOARG00000000559	1	0	0	0	0	1	0.892224	-0.164522	1	1	down	no	ENSOARG00000000559
ENSOARG00000000560	168	303	216	171	186	105	1.42813	0.514126	0.156099	1	up	no	ENSOARG00000000560
ENSOARG00000000561	169	256	290	285	287	202	0.900449	-0.151283	0.618919	1	down	no	ENSOARG00000000561
ENSOARG00000000562	18	44	39	21	34	15	1.39433	0.47957	0.446492	1	up	no	ENSOARG00000000562
ENSOARG00000000563	11	5	9	6	7	8	1.15885	0.212697	0.867409	1	up	no	ENSOARG00000000563
ENSOARG00000000564	24	14	5	3	2	4	4.45143	2.15427	0.0215597	1	up	yes	ENSOARG00000000564
ENSOARG00000000565	2	1	0	1	0	6	0.373837	-1.41952	0.481707	1	down	no	FAM170A
ENSOARG00000000566	1866	1559	1074	1706	938	1246	1.10713	0.146819	0.631753	1	up	no	TMEM130
ENSOARG00000000567	0	2	1	0	0	1	2.52906	1.3386	0.712104	1	up	no	ENSOARG00000000567
ENSOARG00000000569	89	84	38	53	90	55	1.00665	0.00956543	0.95315	1	up	no	TNFAIP3
ENSOARG00000000570	676	643	714	659	633	575	1.05534	0.0777139	0.798721	1	up	no	ENSOARG00000000570
ENSOARG00000000571	13	23	27	10	17	20	1.27537	0.350911	0.604556	1	up	no	RHOH
ENSOARG00000000572	0	0	5	4	1	0	1.12488	0.169767	1	1	up	no	CYSLTR1
ENSOARG00000000573	67	37	82	41	74	29	1.29405	0.371891	0.579514	1	up	no	ENSOARG00000000573
ENSOARG00000000574	0	0	0	0	1	0	#NAME?	#NAME?	0.978596	1	down	no	ENSOARG00000000574
ENSOARG00000000575	14	3	14	11	18	23	0.586699	-0.769307	0.324389	1	down	no	ENSOARG00000000575
ENSOARG00000000576	58	73	46	37	41	55	1.24416	0.315169	0.491113	1	up	no	GSDMD
ENSOARG00000000577	12	9	10	4	9	0	2.39762	1.2616	0.349471	1	up	no	ENSOARG00000000577
ENSOARG00000000578	13	12	8	15	33	18	0.476741	-1.06872	0.162826	1	down	no	CDCA7
ENSOARG00000000579	1315	1811	1356	1320	1425	1132	1.10454	0.143445	0.518399	1	up	no	ENSOARG00000000579
ENSOARG00000000580	3002	3662	2318	3486	3126	3068	0.880538	-0.183542	0.419956	1	down	no	FLII
ENSOARG00000000581	0	0	3	2	4	2	0.400544	-1.31997	0.626099	1	down	no	LRRC31
ENSOARG00000000582	133	121	145	149	134	83	1.07207	0.100404	0.867506	1	up	no	SLC25A53
ENSOARG00000000583	76	146	40	57	62	148	0.874376	-0.193674	0.871114	1	down	no	ENSOARG00000000583
ENSOARG00000000584	2416	1208	1675	2054	1728	1965	0.89742	-0.156145	0.58654	1	down	no	ENSOARG00000000584
ENSOARG00000000585	43	34	17	24	31	23	1.14327	0.193166	0.73979	1	up	no	NPTX1
ENSOARG00000000586	135	186	85	601	241	130	0.40475	-1.3049	0.00460912	1	down	yes	UNC5D
ENSOARG00000000587	2378	2528	2267	2130	1756	1685	1.24032	0.310717	0.155749	1	up	no	IDH3A
ENSOARG00000000588	193	229	292	178	200	135	1.36214	0.44588	0.229216	1	up	no	ACOT4
ENSOARG00000000592	11	18	11	13	15	13	0.920655	-0.119267	0.949634	1	down	no	UNC5CL
ENSOARG00000000593	0	4	0	3	6	3	0.285495	-1.80846	0.481149	1	down	no	ENSOARG00000000593
ENSOARG00000000594	675	753	714	644	787	598	1.01717	0.0245676	0.936632	1	up	no	FAM199X
ENSOARG00000000595	16	5	11	6	6	3	2.14009	1.09767	0.275381	1	up	no	ENSOARG00000000595
ENSOARG00000000596	110	157	114	93	120	99	1.15982	0.213906	0.577935	1	up	no	ENSOARG00000000596
ENSOARG00000000597	1	2	0	0	1	0	2.75163	1.46028	0.710773	1	up	no	ENSOARG00000000597
ENSOARG00000000599	2	3	4	10	10	1	0.433445	-1.20608	0.275108	1	down	no	ENSOARG00000000599
ENSOARG00000000600	1068	744	1178	984	996	689	1.10655	0.146063	0.649111	1	up	no	LSM3
ENSOARG00000000601	176	184	118	164	175	94	1.06311	0.0882931	0.836998	1	up	no	FLYWCH2
ENSOARG00000000602	14	35	34	58	85	27	0.477617	-1.06607	0.0678592	1	down	no	NPTX2
ENSOARG00000000603	61	185	92	76	93	83	1.24666	0.318071	0.428385	1	up	no	FLT4
ENSOARG00000000604	32	39	37	36	38	18	1.14742	0.19839	0.775888	1	up	no	ENSOARG00000000604
ENSOARG00000000605	1700	2277	1802	2709	1908	2283	0.799735	-0.322406	0.150477	1	down	no	PLXNB1
ENSOARG00000000606	25	4	23	5	19	17	1.25027	0.322242	0.685144	1	up	no	ENSOARG00000000606
ENSOARG00000000607	148	175	214	175	122	124	1.24481	0.315924	0.430757	1	up	no	ENSOARG00000000607
ENSOARG00000000609	635	1165	808	712	905	472	1.19651	0.258829	0.391341	1	up	no	RPGR
ENSOARG00000000610	0	0	0	0	2	0	#NAME?	#NAME?	0.428507	1	down	no	S100A6
ENSOARG00000000611	78	313	327	158	230	219	1.12849	0.174396	0.590427	1	up	no	LDB3
ENSOARG00000000612	492	399	552	572	382	592	0.904175	-0.145326	0.611523	1	down	no	PERP
ENSOARG00000000613	49	28	31	24	20	7	2.10797	1.07585	0.102301	1	up	no	ENSOARG00000000613
ENSOARG00000000614	87	74	64	86	82	72	0.902748	-0.147605	0.76193	1	down	no	ENSOARG00000000614
ENSOARG00000000615	2397	1524	1207	1819	1970	1580	0.919376	-0.121273	0.662899	1	down	no	RBBP9
ENSOARG00000000616	0	0	1	0	0	1	0.971322	-0.0419783	1	1	down	no	ADGRG3
ENSOARG00000000617	3	5	4	1	2	1	2.87458	1.52335	0.309774	1	up	no	ENSOARG00000000617
ENSOARG00000000618	3	0	5	0	1	16	0.446011	-1.16485	0.308205	1	down	no	DCT
ENSOARG00000000619	488	375	345	402	408	321	1.03295	0.0467687	0.900445	1	up	no	RAB8A
ENSOARG00000000620	59	69	34	72	53	57	0.84043	-0.250801	0.667236	1	down	no	CCDC85C
ENSOARG00000000621	5	6	1	4	7	1	0.948027	-0.0770003	1	1	down	no	ENSOARG00000000621
ENSOARG00000000622	1369	1402	1815	1321	1566	1054	1.13862	0.187282	0.48469	1	up	no	KPNA6
ENSOARG00000000623	0	1	1	3	2	2	0.275575	-1.85948	0.352739	1	down	no	S100A5
ENSOARG00000000624	682	845	550	695	695	690	0.945703	-0.0805404	0.816273	1	down	no	IPO13
ENSOARG00000000625	2	3	0	1	1	0	2.35874	1.23802	0.619874	1	up	no	ENSOARG00000000625
ENSOARG00000000627	1495	2310	1541	1527	2038	1651	0.969837	-0.0441858	0.909845	1	down	no	CIT
ENSOARG00000000630	67	123	122	106	64	87	1.16729	0.223162	0.607204	1	up	no	ENSOARG00000000630
ENSOARG00000000631	1	0	0	0	0	0	Inf	Inf	1	1	up	no	KCNU1
ENSOARG00000000632	2	13	13	11	7	17	0.751351	-0.412441	0.698961	1	down	no	HTR3A
ENSOARG00000000633	343	372	426	285	295	210	1.40834	0.493999	0.128117	1	up	no	IQUB
ENSOARG00000000634	855	981	990	800	762	675	1.22054	0.287518	0.262314	1	up	no	DNAL1
ENSOARG00000000636	395	576	602	435	530	300	1.21073	0.275879	0.375068	1	up	no	DIAPH1
ENSOARG00000000637	1155	945	946	981	969	918	1.02448	0.0348869	0.898574	1	up	no	EHMT1
ENSOARG00000000638	105	120	100	58	134	86	1.11481	0.156803	0.742732	1	up	no	CTDSPL
ENSOARG00000000639	12	13	14	21	9	15	0.839655	-0.252132	0.771909	1	down	no	ENSOARG00000000639
ENSOARG00000000641	16	2	13	16	48	21	0.367488	-1.44423	0.073438	1	down	no	S100A4
ENSOARG00000000642	425	398	349	407	409	408	0.917304	-0.124528	0.695842	1	down	no	TMEM39B
ENSOARG00000000644	6	6	8	9	9	4	0.902296	-0.148327	0.903095	1	down	no	FAM83D
ENSOARG00000000645	38	36	28	40	47	15	0.978298	-0.0316538	0.943628	1	down	no	SMTNL2
ENSOARG00000000646	0	1	0	0	0	0	Inf	Inf	1	1	up	no	ENSOARG00000000646
ENSOARG00000000647	15	23	33	35	16	11	1.14698	0.197838	0.859772	1	up	no	ENSOARG00000000647
ENSOARG00000000648	375	332	258	391	317	388	0.839367	-0.252626	0.444347	1	down	no	DPH2
ENSOARG00000000650	29	27	16	25	17	25	1.01445	0.0206989	0.957248	1	up	no	ENSOARG00000000650
ENSOARG00000000651	1657	1663	1976	1431	1712	1099	1.21917	0.285896	0.238339	1	up	no	BMPR1A
ENSOARG00000000652	0	0	0	3	1	0	#NAME?	#NAME?	0.185811	1	down	no	ENSOARG00000000652
ENSOARG00000000653	1349	1410	927	1582	1292	1383	0.823456	-0.280237	0.25141	1	down	no	PSD
ENSOARG00000000654	313	314	304	331	363	269	0.935279	-0.096532	0.74408	1	down	no	MAD2L2
ENSOARG00000000656	1	0	0	1	4	4	0.105987	-3.23804	0.116106	1	down	no	ENSOARG00000000656
ENSOARG00000000658	197	260	256	285	125	340	0.901443	-0.149691	0.707126	1	down	no	DEFB123
ENSOARG00000000660	13	12	10	6	8	10	1.37707	0.461604	0.587131	1	up	no	ENSOARG00000000660
ENSOARG00000000662	1	0	0	0	0	0	Inf	Inf	1	1	up	no	KREMEN2
ENSOARG00000000663	56	63	51	41	73	54	0.963965	-0.0529475	0.960288	1	down	no	FUOM
ENSOARG00000000664	12	9	7	5	25	16	0.576257	-0.795215	0.368381	1	down	no	ACSBG1
ENSOARG00000000665	915	900	906	908	851	930	0.972312	-0.0405085	0.881987	1	down	no	ATP6V0B
ENSOARG00000000666	1034	1487	1427	1126	1096	900	1.22046	0.28743	0.233066	1	up	no	KHDRBS1
ENSOARG00000000667	1770	1631	1768	1577	1376	1271	1.18704	0.247367	0.294945	1	up	no	TMEM183A
ENSOARG00000000668	236	317	208	317	232	282	0.867579	-0.204932	0.580698	1	down	no	ARRDC1
ENSOARG00000000669	13	31	18	4	24	10	1.52971	0.613256	0.489083	1	up	no	SLC25A35
ENSOARG00000000670	757	856	685	1020	778	1315	0.696651	-0.521491	0.102804	1	down	no	ENSOARG00000000670
ENSOARG00000000671	419	246	324	454	304	223	0.997173	-0.00408372	0.900136	1	down	no	ENSOARG00000000671
ENSOARG00000000673	1	1	3	5	1	0	0.886133	-0.174404	0.925983	1	down	no	ENSOARG00000000673
ENSOARG00000000674	126	81	232	75	140	148	1.1898	0.25072	0.605629	1	up	no	S100A2
ENSOARG00000000675	3153	2512	3287	3008	2304	2129	1.1783	0.236703	0.328411	1	up	no	ARFGEF3
ENSOARG00000000676	101	83	66	76	64	90	1.03192	0.0453279	0.887538	1	up	no	PAQR4
ENSOARG00000000680	458	441	316	460	540	363	0.855517	-0.225131	0.445185	1	down	no	ELMSAN1
ENSOARG00000000681	1088	1434	1325	1244	1377	891	1.06025	0.0844083	0.760845	1	up	no	SCN3B
ENSOARG00000000682	1	2	5	3	3	0	1.394	0.479236	0.90024	1	up	no	ENSOARG00000000682
ENSOARG00000000683	3763	4453	4231	3403	3631	3316	1.15541	0.208405	0.307715	1	up	no	PTP4A2
ENSOARG00000000684	196	310	234	248	325	276	0.827428	-0.273294	0.446542	1	down	no	MMRN2
ENSOARG00000000685	666	755	564	745	666	753	0.871899	-0.197767	0.491008	1	down	no	B4GALT2
ENSOARG00000000686	4	23	14	11	16	10	1.04191	0.059225	0.936745	1	up	no	ENSOARG00000000686
ENSOARG00000000687	243	243	105	265	147	261	0.820877	-0.284762	0.545223	1	down	no	PTPN7
ENSOARG00000000689	0	0	1	1	2	1	0.267029	-1.90493	0.473599	1	down	no	ENSOARG00000000689
ENSOARG00000000690	532	492	685	579	648	265	1.13841	0.187016	0.743111	1	up	no	LRRC34
ENSOARG00000000691	150	133	154	163	212	167	0.781181	-0.35627	0.342252	1	down	no	S100A16
ENSOARG00000000692	5	6	5	9	6	11	0.581667	-0.781733	0.474138	1	down	no	VILL
ENSOARG00000000693	0	0	3	0	4	0	0.81819	-0.289492	0.968233	1	down	no	ENSOARG00000000693
ENSOARG00000000694	1681	1715	1092	1784	1691	1373	0.884091	-0.177734	0.445332	1	down	no	SART1
ENSOARG00000000695	1216	1338	1072	1224	1217	1049	0.995932	-0.00588033	0.987787	1	down	no	ALKBH5
ENSOARG00000000696	2	0	0	0	0	0	Inf	Inf	0.461166	1	up	no	DEFB124
ENSOARG00000000697	0	1	0	2	1	1	0.216118	-2.21011	0.47031	1	down	no	TNNT3
ENSOARG00000000698	1229	1526	1173	1290	1176	963	1.09923	0.1365	0.565279	1	up	no	ENSOARG00000000698
ENSOARG00000000699	2	2	3	4	2	1	1.00778	0.011187	1	1	up	no	DRC7
ENSOARG00000000701	2813	3254	2601	3026	2563	2687	1.0012	0.00172855	0.970905	1	up	no	ERLIN2
ENSOARG00000000703	1	2	5	2	3	3	0.989427	-0.0153353	1	1	down	no	ENSOARG00000000703
ENSOARG00000000705	59	126	52	109	81	105	0.744109	-0.426414	0.408853	1	down	no	ENSOARG00000000705
ENSOARG00000000706	726	549	723	550	694	768	0.957181	-0.0631367	0.813815	1	down	no	ENSOARG00000000706
ENSOARG00000000707	114	60	383	91	94	63	2.31665	1.21204	0.00717589	1	up	yes	ENSOARG00000000707
ENSOARG00000000708	29	4	76	10	48	28	1.29639	0.374495	0.650466	1	up	no	CALCR
ENSOARG00000000710	31	18	34	30	14	19	1.30673	0.38596	0.594928	1	up	no	ENSOARG00000000710
ENSOARG00000000712	1922	2082	1842	1958	1826	1440	1.08059	0.111817	0.641566	1	up	no	BRWD3
ENSOARG00000000714	419	154	86	116	200	62	1.70071	0.766136	0.282247	1	up	no	SNCG
ENSOARG00000000715	0	1	0	0	0	0	Inf	Inf	1	1	up	no	ENSOARG00000000715
ENSOARG00000000716	89	162	46	47	62	82	1.41018	0.495875	0.229972	1	up	no	ENSOARG00000000716
ENSOARG00000000717	730	457	867	505	480	512	1.34791	0.430729	0.149804	1	up	no	ENSOARG00000000717
ENSOARG00000000718	471	475	410	400	348	370	1.16223	0.21689	0.451698	1	up	no	TGDS
ENSOARG00000000722	2736	3439	2692	2699	2897	2389	1.0623	0.087197	0.665924	1	up	no	HSD17B4
ENSOARG00000000723	0	0	1	0	0	0	Inf	Inf	0.995943	1	up	no	ENSOARG00000000723
ENSOARG00000000724	2	85	6	7	15	37	1.30989	0.389448	0.576601	1	up	no	ENSOARG00000000724
ENSOARG00000000725	257	179	273	205	449	247	0.770767	-0.375632	0.300037	1	down	no	MAP3K20
ENSOARG00000000726	2946	2310	2886	2652	2291	2275	1.09776	0.134557	0.573668	1	up	no	ENSOARG00000000726
ENSOARG00000000728	1515	1491	1484	1323	1313	953	1.21468	0.280571	0.249241	1	up	no	RAB12
ENSOARG00000000729	185	95	179	91	209	172	0.94695	-0.0786404	0.837642	1	down	no	ITIH4
ENSOARG00000000730	1	1	2	2	0	0	2.10892	1.07651	0.872799	1	up	no	ENSOARG00000000730
ENSOARG00000000732	3846	3656	1669	5175	3255	3632	0.720559	-0.472811	0.140563	1	down	no	XPC
ENSOARG00000000733	4	0	9	0	2	10	1.04499	0.063494	1	1	up	no	ENSOARG00000000733
ENSOARG00000000734	0	0	1	0	1	2	0.336055	-1.57323	0.668025	1	down	no	ENSOARG00000000734
ENSOARG00000000735	1310	1230	972	1206	1147	1022	0.998188	-0.00261599	0.99637	1	down	no	CHTOP
ENSOARG00000000736	2	0	1	3	0	0	1.07215	0.100509	1	1	up	no	PKMYT1
ENSOARG00000000737	1114	1210	830	1149	985	957	0.973078	-0.0393729	0.898263	1	down	no	CCDC138
ENSOARG00000000738	0	6	2	2	0	8	0.681096	-0.554069	0.800923	1	down	no	ENSOARG00000000738
ENSOARG00000000739	42	13	20	30	20	45	0.757256	-0.401147	0.59743	1	down	no	ENSOARG00000000739
ENSOARG00000000740	1	1	3	4	0	2	0.844847	-0.243238	0.975157	1	down	no	CHRM5
ENSOARG00000000741	17	23	27	21	23	16	1.0888	0.122734	0.891118	1	up	no	ADIRF
ENSOARG00000000742	312	276	258	385	360	325	0.762713	-0.390788	0.216035	1	down	no	DNAJA4
ENSOARG00000000743	0	2	0	0	0	0	Inf	Inf	0.489317	1	up	no	ENSOARG00000000743
ENSOARG00000000744	1113	1415	1380	1309	1455	1100	0.976846	-0.033797	0.85989	1	down	no	LAMC2
ENSOARG00000000745	2267	2256	2330	2390	2039	1680	1.09017	0.124555	0.617813	1	up	no	CSPP1
ENSOARG00000000746	2	7	4	4	8	6	0.672012	-0.573442	0.682573	1	down	no	ENSOARG00000000746
ENSOARG00000000747	151	83	186	330	226	197	0.558093	-0.841423	0.0389355	1	down	yes	TNFRSF12A
ENSOARG00000000749	185	188	153	167	186	188	0.926335	-0.110394	0.80361	1	down	no	ENSOARG00000000749
ENSOARG00000000750	1201	1207	1253	1048	1177	1036	1.08279	0.11475	0.637575	1	up	no	PANK2
ENSOARG00000000751	287	1140	359	552	746	525	0.898042	-0.155145	0.720138	1	down	no	ENSOARG00000000751
ENSOARG00000000753	1721	1473	1791	1373	1256	1343	1.21574	0.281832	0.223921	1	up	no	ENSOARG00000000753
ENSOARG00000000754	815	493	832	663	560	560	1.1799	0.238668	0.430184	1	up	no	PLPBP
ENSOARG00000000756	743	759	875	616	659	448	1.34653	0.429249	0.117822	1	up	no	ZNF770
ENSOARG00000000757	1683	1509	1647	1627	1375	1263	1.10189	0.139983	0.57784	1	up	no	MYNN
ENSOARG00000000758	552	494	492	520	418	413	1.10113	0.138988	0.64574	1	up	no	SNAPIN
ENSOARG00000000760	5	5	1	14	6	5	0.417548	-1.25999	0.255207	1	down	no	ENSOARG00000000760
ENSOARG00000000761	2045	1980	1897	1995	1725	1655	1.0631	0.08828	0.707509	1	up	no	ZNF410
ENSOARG00000000762	216	277	96	293	180	268	0.738574	-0.437185	0.304484	1	down	no	ENSOARG00000000762
ENSOARG00000000763	157	139	121	109	129	150	1.02129	0.0303889	0.899477	1	up	no	ASPHD2
ENSOARG00000000764	1	0	1	1	1	2	0.497325	-1.00774	0.745888	1	down	no	ENSOARG00000000764
ENSOARG00000000765	7	17	4	15	11	14	0.637774	-0.648883	0.517376	1	down	no	ENSOARG00000000765
ENSOARG00000000766	196	223	192	220	256	261	0.789841	-0.340366	0.35442	1	down	no	ENDOV
ENSOARG00000000767	0	1	0	1	0	1	0.419475	-1.25334	0.971711	1	down	no	ENSOARG00000000767
ENSOARG00000000768	1384	1394	2269	689	1870	1580	1.1797	0.23842	0.687881	1	up	no	PLRG1
ENSOARG00000000769	1239	1788	1678	1328	1678	1208	1.07504	0.104386	0.65764	1	up	no	GLUD1
ENSOARG00000000770	329	199	209	360	292	360	0.701772	-0.510926	0.13428	1	down	no	ZNF202
ENSOARG00000000772	196	289	237	224	337	246	0.853925	-0.227818	0.52178	1	down	no	PLCD1
ENSOARG00000000773	7	9	11	3	12	5	1.31144	0.391147	0.713216	1	up	no	ASB15
ENSOARG00000000774	2633	3262	3175	2691	2886	1947	1.16881	0.225043	0.317027	1	up	no	EIF3A
ENSOARG00000000775	33	36	40	43	26	41	0.953904	-0.0680837	0.934786	1	down	no	ENSOARG00000000775
ENSOARG00000000776	44	58	50	18	25	28	2.02491	1.01786	0.0656182	1	up	no	NRK
ENSOARG00000000778	2501	2559	2980	2057	2314	1849	1.2552	0.327919	0.138281	1	up	no	MET
ENSOARG00000000779	425	435	288	427	353	365	0.954649	-0.0669575	0.858198	1	down	no	ENSOARG00000000779
ENSOARG00000000780	110	120	99	91	107	72	1.17344	0.230746	0.598144	1	up	no	SLC2A4RG
ENSOARG00000000781	1	7	1	4	1	2	1.158	0.211638	0.914498	1	up	no	ENSOARG00000000781
ENSOARG00000000782	0	0	2	0	0	0	Inf	Inf	0.451377	1	up	no	ENSOARG00000000782
ENSOARG00000000783	43	47	50	44	48	44	0.99279	-0.0104388	1	1	down	no	REM1
ENSOARG00000000785	121	128	50	139	90	126	0.787826	-0.344051	0.475309	1	down	no	ENSOARG00000000785
ENSOARG00000000787	4984	4257	4482	4978	3953	4505	0.985867	-0.0205347	0.906714	1	down	no	ILF2
ENSOARG00000000788	372	310	233	312	406	228	0.933324	-0.0995499	0.739561	1	down	no	BAIAP2L1
ENSOARG00000000789	20	52	27	33	16	25	1.25255	0.324867	0.564453	1	up	no	SPOCD1
ENSOARG00000000790	0	0	0	0	1	0	#NAME?	#NAME?	0.978596	1	down	no	ENSOARG00000000790
ENSOARG00000000791	963	755	922	1234	1116	768	0.831108	-0.266893	0.229224	1	down	no	HEBP2
ENSOARG00000000792	42	32	36	25	33	26	1.26775	0.342266	0.573344	1	up	no	GABRD
ENSOARG00000000793	3171	2880	2639	2946	2347	3111	0.988473	-0.0167266	0.95787	1	down	no	DPH7
ENSOARG00000000794	33	36	49	30	68	57	0.733534	-0.447065	0.424687	1	down	no	CRABP1
ENSOARG00000000795	7	13	9	12	12	3	1.04786	0.0674498	0.999047	1	up	no	ENSOARG00000000795
ENSOARG00000000796	682	843	583	701	681	544	1.04593	0.06479	0.795598	1	up	no	FAM161B
ENSOARG00000000797	293	341	368	304	350	285	1.03194	0.0453576	0.90272	1	up	no	BRI3
ENSOARG00000000798	0	0	0	4	0	0	#NAME?	#NAME?	0.184722	1	down	no	ENSOARG00000000798
ENSOARG00000000799	2	1	1	0	0	2	1.76732	0.821563	0.904791	1	up	no	FBXO39
ENSOARG00000000800	195	202	184	205	204	208	0.902286	-0.148343	0.699378	1	down	no	PEX11G
ENSOARG00000000801	591	583	427	592	590	490	0.916988	-0.125025	0.662589	1	down	no	DMAP1
ENSOARG00000000803	1758	1838	1312	2173	1615	1300	0.92929	-0.1058	0.631233	1	down	no	MTCL1
ENSOARG00000000804	999	1023	772	946	953	916	0.946776	-0.0789048	0.781315	1	down	no	KATNB1
ENSOARG00000000805	29	12	12	14	15	20	1.03366	0.0477601	0.951296	1	up	no	ACTRT3
ENSOARG00000000807	188	181	228	175	204	173	1.05074	0.0714124	0.867453	1	up	no	PXDC1
ENSOARG00000000808	225	209	124	194	214	205	0.86155	-0.214994	0.597918	1	down	no	ZC3H3
ENSOARG00000000809	319	351	314	332	325	237	1.06435	0.0899777	0.802235	1	up	no	STAT5A
ENSOARG00000000810	67	52	71	55	94	76	0.818327	-0.289251	0.551123	1	down	no	NHSL1
ENSOARG00000000811	2028	2194	2460	2161	2574	1666	1.01694	0.0242386	0.98246	1	up	no	PARP1
ENSOARG00000000812	1	4	1	6	1	0	0.825571	-0.276536	0.917042	1	down	no	ENSOARG00000000812
ENSOARG00000000813	757	937	527	897	684	779	0.888972	-0.169791	0.564534	1	down	no	ENSOARG00000000813
ENSOARG00000000817	2498	1978	2295	2167	2968	1625	0.979478	-0.0299143	0.808016	1	down	no	CALY
ENSOARG00000000818	1027	1017	850	1119	917	940	0.933283	-0.0996131	0.689385	1	down	no	TRIM68
ENSOARG00000000819	0	2	0	1	0	0	1.81815	0.862469	0.955007	1	up	no	ENSOARG00000000819
ENSOARG00000000821	685	688	784	551	676	531	1.18915	0.249931	0.362476	1	up	no	GPR180
ENSOARG00000000822	18463	13622	17516	15288	12358	13172	1.18305	0.242515	0.273112	1	up	no	ENSOARG00000000822
ENSOARG00000000823	1770	1667	1817	1721	1616	1448	1.06447	0.0901309	0.723511	1	up	no	ERI3
ENSOARG00000000824	2488	2496	2207	2536	1797	2019	1.08907	0.123092	0.574408	1	up	no	ENSOARG00000000824
ENSOARG00000000826	746	648	553	644	655	615	0.97571	-0.0354752	0.907177	1	down	no	COQ6
ENSOARG00000000827	719	767	905	773	898	484	1.08845	0.122277	0.761003	1	up	no	FAM35A
ENSOARG00000000829	2871	3435	3123	2891	3051	2834	1.03027	0.0430213	0.824914	1	up	no	ACACA
ENSOARG00000000832	743	643	694	702	550	610	1.08034	0.111489	0.691951	1	up	no	MGAT2
ENSOARG00000000833	2	4	2	1	5	0	1.28895	0.366201	0.968836	1	up	no	ENSOARG00000000833
ENSOARG00000000834	16	9	5	5	22	18	0.624332	-0.679615	0.451706	1	down	no	EDAR
ENSOARG00000000835	77	61	47	77	105	60	0.737557	-0.439174	0.359186	1	down	no	ENSOARG00000000835
ENSOARG00000000836	2362	2166	2021	2634	1761	2182	0.958517	-0.0611236	0.77885	1	down	no	HDAC3
ENSOARG00000000837	32	23	22	26	22	25	1.01451	0.0207797	0.985348	1	up	no	HHIPL1
ENSOARG00000000838	561	463	421	561	488	388	0.974624	-0.0370825	0.863708	1	down	no	ARF6
ENSOARG00000000839	66	135	71	75	57	50	1.41203	0.497773	0.266872	1	up	no	SHANK2
ENSOARG00000000840	521	729	351	643	459	559	0.904513	-0.144788	0.678832	1	down	no	HPS4
ENSOARG00000000842	170	324	225	290	444	226	0.715783	-0.482406	0.195653	1	down	no	MYO15A
ENSOARG00000000845	8	5	17	11	24	5	0.769545	-0.377922	0.610191	1	down	no	ENSOARG00000000845
ENSOARG00000000846	348	332	303	288	265	293	1.11305	0.154515	0.612146	1	up	no	CCDC28A
ENSOARG00000000847	33	21	16	23	21	18	1.08753	0.121062	0.872016	1	up	no	PRRT1
ENSOARG00000000848	29	36	20	18	20	22	1.32792	0.409171	0.495517	1	up	no	ARHGEF15
ENSOARG00000000850	553	570	505	322	710	431	1.06634	0.0926654	0.841438	1	up	no	RAPGEF4
ENSOARG00000000851	278	198	202	200	225	209	1.03061	0.0434961	0.902592	1	up	no	ADGRA2
ENSOARG00000000852	1851	1951	1585	1691	1928	1445	1.02173	0.0310162	0.894875	1	up	no	OARD1
ENSOARG00000000853	1145	1568	560	1189	1104	1114	0.894448	-0.160931	0.646938	1	down	no	DLEC1
ENSOARG00000000854	16	32	13	11	25	14	1.13446	0.182012	0.762775	1	up	no	ENSOARG00000000854
ENSOARG00000000855	74	64	49	86	100	71	0.699416	-0.515778	0.281892	1	down	no	SH3RF3
ENSOARG00000000856	0	0	19	0	16	0	1.29547	0.373473	0.958693	1	up	no	ENSOARG00000000856
ENSOARG00000000857	7	18	4	7	40	5	0.518116	-0.948654	0.326853	1	down	no	ENSOARG00000000857
ENSOARG00000000858	82	144	92	87	119	103	0.968916	-0.0455559	0.981623	1	down	no	NPR1
ENSOARG00000000859	63	98	83	75	94	100	0.859676	-0.218134	0.678505	1	down	no	ENSOARG00000000859
ENSOARG00000000860	212	210	171	199	164	132	1.15672	0.21004	0.581952	1	up	no	ENTPD5
ENSOARG00000000861	0	0	0	1	0	0	#NAME?	#NAME?	0.978596	1	down	no	ENSOARG00000000861
ENSOARG00000000862	19	14	10	10	18	12	1.02665	0.0379458	0.974704	1	up	no	ENSOARG00000000862
ENSOARG00000000863	1	0	1	1	0	0	2.17508	1.12107	1	1	up	no	ENSOARG00000000863
ENSOARG00000000864	152	120	209	351	129	332	0.577979	-0.79091	0.0910755	1	down	no	ENSOARG00000000864
ENSOARG00000000865	73	94	80	106	107	87	0.791145	-0.337985	0.456575	1	down	no	HCFC1R1
ENSOARG00000000866	594	591	738	765	562	698	0.920871	-0.118928	0.634117	1	down	no	SLC35E3
ENSOARG00000000869	872	1000	701	795	844	596	1.10311	0.141583	0.578505	1	up	no	LMTK2
ENSOARG00000000870	30	34	14	94	29	20	0.52903	-0.918579	0.185097	1	down	no	ENSOARG00000000870
ENSOARG00000000873	25	44	24	27	19	30	1.14044	0.189589	0.713637	1	up	no	PRKCG
ENSOARG00000000874	214	222	167	211	215	238	0.862092	-0.214086	0.587337	1	down	no	FBXO6
ENSOARG00000000875	2751	1897	2135	2795	1906	2193	0.955618	-0.0654937	0.755193	1	down	no	TPM4
ENSOARG00000000876	431	827	166	390	295	318	1.30074	0.379327	0.241793	1	up	no	PPFIA4
ENSOARG00000000877	9	0	6	2	10	13	0.586773	-0.769126	0.503671	1	down	no	ENSOARG00000000877
ENSOARG00000000878	3433	3389	2977	4553	3415	3382	0.832491	-0.264493	0.194632	1	down	no	KIFC3
ENSOARG00000000879	0	1	1	1	1	0	1.00175	0.00251582	1	1	up	no	ENSOARG00000000879
ENSOARG00000000881	1100	1272	1636	1034	1410	798	1.21159	0.2769	0.426182	1	up	no	IREB2
ENSOARG00000000882	0	0	0	1	0	0	#NAME?	#NAME?	0.978596	1	down	no	ENSOARG00000000882
ENSOARG00000000883	28	40	15	43	27	30	0.778014	-0.362131	0.606235	1	down	no	CACNG7
ENSOARG00000000884	281	351	267	278	288	219	1.09786	0.134691	0.677475	1	up	no	SAAL1
ENSOARG00000000885	577	344	467	663	436	465	0.86991	-0.201062	0.47121	1	down	no	ENSOARG00000000885
ENSOARG00000000886	1	1	1	17	1	5	0.129179	-2.95256	0.0323231	1	down	yes	ENSOARG00000000886
ENSOARG00000000888	25	31	17	36	33	16	0.826005	-0.275778	0.680295	1	down	no	XAF1
ENSOARG00000000889	0	7	2	1	3	1	1.63315	0.707661	0.657374	1	up	no	TEX45
ENSOARG00000000890	504	752	551	522	746	317	1.09951	0.136854	0.728335	1	up	no	ENSOARG00000000890
ENSOARG00000000891	3671	3691	4210	3318	3055	2586	1.25655	0.329467	0.128554	1	up	no	ENSOARG00000000891
ENSOARG00000000892	17	23	15	24	26	11	0.870952	-0.199335	0.794298	1	down	no	ENSOARG00000000892
ENSOARG00000000894	361	507	438	366	405	302	1.1703	0.226875	0.450348	1	up	no	NFYA
ENSOARG00000000895	0	0	0	0	3	0	#NAME?	#NAME?	0.264783	1	down	no	ENSOARG00000000895
ENSOARG00000000896	8	17	8	10	11	7	1.1099	0.150435	0.866296	1	up	no	ENSOARG00000000896
ENSOARG00000000897	1332	1406	1180	1441	1295	1262	0.939735	-0.0896739	0.708016	1	down	no	CUEDC2
ENSOARG00000000898	76	77	105	156	140	104	0.634186	-0.657022	0.109041	1	down	no	BBOF1
ENSOARG00000000899	771	1567	1160	1394	1274	1063	0.894876	-0.16024	0.54903	1	down	no	MECOM
ENSOARG00000000900	0	0	0	0	1	0	#NAME?	#NAME?	0.978596	1	down	no	GCNT3
ENSOARG00000000901	265	261	229	281	180	280	0.972302	-0.0405229	0.940313	1	down	no	ENSOARG00000000901
ENSOARG00000000902	200	171	122	133	204	104	1.07645	0.106276	0.802978	1	up	no	GPRIN2
ENSOARG00000000903	1459	1247	1176	911	1312	947	1.17944	0.238099	0.350091	1	up	no	ANKRD46
ENSOARG00000000904	5	6	0	3	5	0	1.30079	0.379384	0.832646	1	up	no	ENSOARG00000000904
ENSOARG00000000906	0	0	0	1	0	0	#NAME?	#NAME?	0.978596	1	down	no	ENSOARG00000000906
ENSOARG00000000907	4752	4267	4317	4820	3126	2959	1.1909	0.252051	0.361785	1	up	no	MUM1L1
ENSOARG00000000909	182	136	162	240	186	208	0.734876	-0.444427	0.218806	1	down	no	THOC6
ENSOARG00000000910	2001	2491	1309	1720	1382	1544	1.17627	0.234221	0.246801	1	up	no	HM13
ENSOARG00000000911	0	0	0	2	0	0	#NAME?	#NAME?	0.436181	1	down	no	ENSOARG00000000911
ENSOARG00000000912	3	1	3	4	2	8	0.482252	-1.05214	0.446578	1	down	no	ENSOARG00000000912
ENSOARG00000000913	8	3	5	10	12	11	0.473719	-1.0779	0.258137	1	down	no	ENSOARG00000000913
ENSOARG00000000914	0	0	1	0	0	0	Inf	Inf	0.995943	1	up	no	ENSOARG00000000914
ENSOARG00000000915	74	58	112	69	55	70	1.23527	0.304832	0.543296	1	up	no	ADGRB2
ENSOARG00000000916	14	4	5	0	2	5	3.01785	1.59352	0.231127	1	up	no	TNFAIP8L3
ENSOARG00000000917	208	295	222	305	245	284	0.826482	-0.274945	0.441996	1	down	no	ENSOARG00000000917
ENSOARG00000000918	115	84	169	78	156	108	1.05884	0.082479	0.881351	1	up	no	TFPI2
ENSOARG00000000920	419	432	292	733	307	576	0.672782	-0.571789	0.118397	1	down	no	PNPLA7
ENSOARG00000000922	1	1	1	0	0	3	0.880805	-0.183105	1	1	down	no	ENSOARG00000000922
ENSOARG00000000924	1418	959	1039	924	1155	800	1.15316	0.20559	0.438106	1	up	no	ENSOARG00000000924
ENSOARG00000000925	3712	3497	3415	4253	3914	2475	0.973859	-0.0382153	0.784739	1	down	no	ENSOARG00000000925
ENSOARG00000000926	653	642	695	625	672	550	1.0439	0.0619793	0.845803	1	up	no	ENOPH1
ENSOARG00000000927	597	610	495	676	596	674	0.834477	-0.261055	0.358772	1	down	no	ATF6B
ENSOARG00000000928	23	31	41	45	39	15	0.957081	-0.0632872	0.869898	1	down	no	ECT2L
ENSOARG00000000929	53	41	32	21	42	18	1.50303	0.587872	0.317924	1	up	no	ENSOARG00000000929
ENSOARG00000000930	9	10	15	5	3	7	2.17761	1.12275	0.228011	1	up	no	CTXN2
ENSOARG00000000932	598	620	448	495	592	493	1.00512	0.00737359	0.950343	1	up	no	ZNF862
ENSOARG00000000933	1	0	4	2	1	6	0.555272	-0.848734	0.685048	1	down	no	CYP46A1
ENSOARG00000000934	727	800	792	806	752	623	1.0292	0.0415276	0.905184	1	up	no	SYTL4
ENSOARG00000000935	465	670	510	399	488	317	1.30983	0.389375	0.170996	1	up	no	ABCC4
ENSOARG00000000936	0	5	27	5	9	4	1.84817	0.886101	0.362059	1	up	no	LMOD2
ENSOARG00000000937	8	18	14	12	20	6	1.01958	0.0279681	1	1	up	no	ENSOARG00000000937
ENSOARG00000000938	864	763	762	813	816	635	1.02294	0.0327188	0.937693	1	up	no	SOCS4
ENSOARG00000000939	1649	1412	1062	1401	1544	1228	0.947284	-0.0781315	0.740353	1	down	no	MAVS
ENSOARG00000000940	1089	1326	1283	960	1178	730	1.24959	0.32145	0.202637	1	up	no	ALDH6A1
ENSOARG00000000941	1968	1661	1365	1763	1601	1505	0.985247	-0.0214427	0.923837	1	down	no	ENSOARG00000000941
ENSOARG00000000942	2003	3543	2315	1751	2637	1390	1.29727	0.375484	0.198001	1	up	no	RNF213
ENSOARG00000000943	15	20	25	28	23	18	0.852335	-0.230507	0.731158	1	down	no	TPT1
ENSOARG00000000944	542	621	431	453	563	414	1.0633	0.088551	0.733098	1	up	no	TRIM21
ENSOARG00000000945	271	356	204	458	221	416	0.713528	-0.486957	0.221027	1	down	no	NSMF
ENSOARG00000000946	447	346	477	533	496	539	0.787342	-0.344937	0.218418	1	down	no	GTPBP6
ENSOARG00000000948	1652	1606	1874	1531	1440	1597	1.08452	0.117061	0.608118	1	up	no	HSD17B12
ENSOARG00000000949	2	0	0	3	1	0	0.515634	-0.95558	0.829835	1	down	no	ENSOARG00000000949
ENSOARG00000000950	1020	2522	2431	3260	4348	1346	0.653608	-0.613503	0.22485	1	down	no	A2M
ENSOARG00000000951	34	33	8	28	40	38	0.65375	-0.613189	0.383888	1	down	no	ENSOARG00000000951
ENSOARG00000000952	6391	6845	6502	7152	5495	6339	0.999417	-0.000840997	1	1	down	no	SEC23B
ENSOARG00000000953	62	125	44	90	63	91	0.871598	-0.198265	0.778473	1	down	no	ENSOARG00000000953
ENSOARG00000000956	42	74	118	26	71	39	1.68465	0.752447	0.240331	1	up	no	ENSOARG00000000956
ENSOARG00000000957	51	112	104	53	69	51	1.48092	0.566489	0.22182	1	up	no	HYKK
ENSOARG00000000958	1067	958	731	862	849	810	1.04501	0.0635233	0.778687	1	up	no	TMEM30B
ENSOARG00000000959	287	309	149	337	275	242	0.827075	-0.27391	0.438831	1	down	no	ENSOARG00000000959
ENSOARG00000000960	1765	2070	1656	2019	1949	1532	0.959655	-0.059412	0.776609	1	down	no	XPO6
ENSOARG00000000961	1	1	1	1	2	4	0.398103	-1.32879	0.519584	1	down	no	LCNL1
ENSOARG00000000962	2270	2308	1719	2589	2692	3037	0.717804	-0.478337	0.0373348	1	down	no	RHPN1
ENSOARG00000000963	207	175	190	157	184	196	1.02266	0.0323285	0.91538	1	up	no	TMEM53
ENSOARG00000000964	141	280	185	162	182	113	1.26517	0.339326	0.349529	1	up	no	ZNF358
ENSOARG00000000965	547	598	485	508	595	547	0.942389	-0.0856056	0.791235	1	down	no	ENSOARG00000000965
ENSOARG00000000966	454	410	539	606	469	595	0.814701	-0.295657	0.284713	1	down	no	LIN52
ENSOARG00000000967	9	10	8	9	16	14	0.656044	-0.608135	0.513999	1	down	no	OLA1
ENSOARG00000000968	450	578	555	576	516	451	0.990626	-0.0135877	0.944973	1	down	no	NMNAT2
ENSOARG00000000969	21	10	20	19	18	21	0.86205	-0.214157	0.772468	1	down	no	ENSOARG00000000969
ENSOARG00000000970	4	0	8	3	3	2	1.56592	0.647008	0.714966	1	up	no	CNGB1
ENSOARG00000000971	2818	3760	3000	3000	3615	1956	1.07899	0.109685	0.707155	1	up	no	ANKRD12
ENSOARG00000000972	4	1	4	0	4	2	1.48037	0.56596	0.784114	1	up	no	ENSOARG00000000972
ENSOARG00000000974	550	345	523	346	447	350	1.21351	0.279184	0.380126	1	up	no	HIST1H1E
ENSOARG00000000977	848	735	749	692	838	598	1.06173	0.0864219	0.770239	1	up	no	SEPT10
ENSOARG00000000978	1645	1474	1386	1550	1281	1644	0.963394	-0.0538028	0.843837	1	down	no	ACAA1
ENSOARG00000000979	29	20	30	30	26	16	1.08849	0.122327	0.913261	1	up	no	ENSOARG00000000979
ENSOARG00000000982	100	99	84	96	123	105	0.835412	-0.25944	0.571473	1	down	no	MFSD13A
ENSOARG00000000983	537	417	602	458	436	327	1.25374	0.326241	0.303808	1	up	no	WDR89
ENSOARG00000000984	2888	1881	1448	2053	1703	1131	1.23649	0.306246	0.342225	1	up	no	HIST1H2BD
ENSOARG00000000985	44	69	41	37	78	22	1.07856	0.109107	0.897139	1	up	no	ENSOARG00000000985
ENSOARG00000000986	542	508	467	530	421	465	1.03008	0.0427585	0.879997	1	up	no	BRF2
ENSOARG00000000987	0	0	0	0	1	0	#NAME?	#NAME?	0.978596	1	down	no	ENSOARG00000000987
ENSOARG00000000989	202	139	165	227	118	95	1.13739	0.185733	0.776117	1	up	no	C1orf228
ENSOARG00000000991	280	374	364	258	232	258	1.30494	0.383979	0.223167	1	up	no	AKAP5
ENSOARG00000000993	4	11	5	9	5	3	1.12071	0.16441	0.91362	1	up	no	EVA1A
ENSOARG00000000994	0	0	0	1	0	0	#NAME?	#NAME?	0.978596	1	down	no	PLA2G5
ENSOARG00000000995	723	762	852	576	740	476	1.26884	0.343508	0.209952	1	up	no	WASL
ENSOARG00000000996	1667	1462	1632	1307	1484	1104	1.1879	0.248415	0.303852	1	up	no	PSMA4
ENSOARG00000000997	0	0	0	0	1	0	#NAME?	#NAME?	0.978596	1	down	no	ENSOARG00000000997
ENSOARG00000000998	485	612	351	486	579	503	0.871362	-0.198656	0.538071	1	down	no	ENSOARG00000000998
ENSOARG00000001000	37	35	34	42	31	43	0.875328	-0.192104	0.770952	1	down	no	ENSOARG00000001000
ENSOARG00000001001	51	73	44	46	50	28	1.29634	0.374441	0.476543	1	up	no	ENSOARG00000001001
ENSOARG00000001003	492	687	694	518	553	394	1.23904	0.309228	0.27858	1	up	no	CNOT6
ENSOARG00000001004	351	362	330	477	453	338	0.796212	-0.328776	0.263346	1	down	no	RAB11FIP1
ENSOARG00000001006	1047	1071	1197	1106	991	731	1.1445	0.194716	0.47688	1	up	no	ZBTB1
ENSOARG00000001008	48	43	42	0	39	65	1.17437	0.231891	0.853564	1	up	no	ENSOARG00000001008
ENSOARG00000001009	0	3	4	5	1	2	0.867256	-0.20547	0.972164	1	down	no	ENSOARG00000001009
ENSOARG00000001010	1669	1582	1839	1531	1486	1127	1.19824	0.260919	0.285569	1	up	no	EXOC6
ENSOARG00000001011	541	480	562	477	480	372	1.1609	0.215243	0.486101	1	up	no	MRPL19
ENSOARG00000001012	8	3	20	34	3	9	0.70833	-0.497506	0.589039	1	down	no	ENSOARG00000001012
ENSOARG00000001013	1969	2842	2408	1990	2247	1449	1.224	0.291604	0.188898	1	up	no	RNF19A
ENSOARG00000001014	604	723	667	629	564	565	1.08955	0.123728	0.64121	1	up	no	PDK1
ENSOARG00000001015	2966	2923	2683	3436	2948	2430	0.941284	-0.087298	0.637517	1	down	no	ENSOARG00000001015
ENSOARG00000001016	300	400	262	321	291	302	0.997105	-0.00418194	0.965862	1	down	no	ENSOARG00000001016
ENSOARG00000001018	15	3	5	11	8	3	1.05265	0.0740227	1	1	up	no	ENSOARG00000001018
ENSOARG00000001019	12	12	8	24	16	42	0.362248	-1.46495	0.0588582	1	down	no	BICDL2
ENSOARG00000001020	528	551	428	474	517	427	1.01743	0.0249312	0.919372	1	up	no	BCOR
ENSOARG00000001021	2	0	2	0	2	3	0.779606	-0.359183	0.977904	1	down	no	ENSOARG00000001021
ENSOARG00000001022	728	647	543	680	579	557	1.01557	0.0222862	0.939187	1	up	no	CSTF2
ENSOARG00000001023	5	7	1	1	4	1	2.00886	1.00638	0.459287	1	up	no	ANTXRL
ENSOARG00000001025	245	201	209	204	250	228	0.924493	-0.113265	0.755002	1	down	no	TOLLIP
ENSOARG00000001026	3	1	3	3	3	3	0.772865	-0.371712	0.859084	1	down	no	SLC13A5
ENSOARG00000001028	15	14	39	15	38	48	0.656584	-0.606948	0.468756	1	down	no	CLDN8
ENSOARG00000001030	408	523	336	456	455	447	0.883275	-0.179065	0.588606	1	down	no	ABCD4
ENSOARG00000001031	113	119	91	105	100	83	1.07595	0.105612	0.804426	1	up	no	ENSOARG00000001031
ENSOARG00000001032	78	113	117	105	128	82	0.948665	-0.0760287	0.848147	1	down	no	TMEM229B
ENSOARG00000001033	498	595	310	384	440	485	1.00257	0.00370615	0.890326	1	up	no	FCHSD1
ENSOARG00000001034	691	705	815	632	724	514	1.15125	0.203207	0.477944	1	up	no	GCFC2
ENSOARG00000001035	2	2	3	0	1	3	1.60811	0.685369	0.726297	1	up	no	GNGT1
ENSOARG00000001036	1	0	2	0	1	0	3.18392	1.67081	0.712988	1	up	no	MYOG
ENSOARG00000001037	492	483	501	464	573	332	1.05007	0.0704893	0.859732	1	up	no	TWSG1
ENSOARG00000001038	542	483	396	540	493	491	0.893591	-0.162314	0.581368	1	down	no	DRG2
ENSOARG00000001039	1556	1332	1709	1354	1229	1001	1.25509	0.327793	0.189343	1	up	no	RAP1B
ENSOARG00000001040	6183	5666	4641	4174	5294	4300	1.14677	0.197577	0.318066	1	up	no	REXO2
ENSOARG00000001041	1	2	0	1	4	0	0.55451	-0.850715	0.773364	1	down	no	ENSOARG00000001041
ENSOARG00000001042	4	6	3	17	5	12	0.359676	-1.47523	0.143943	1	down	no	TEPP
ENSOARG00000001043	0	0	1	0	0	0	Inf	Inf	0.995943	1	up	no	ENSOARG00000001043
ENSOARG00000001045	785	876	813	836	692	661	1.08978	0.124041	0.642353	1	up	no	DNAJC1
ENSOARG00000001046	8	7	39	4	16	33	0.996022	-0.00575001	1	1	down	no	CHRNA5
ENSOARG00000001047	636	600	353	559	502	515	0.956105	-0.0647592	0.86643	1	down	no	ENSOARG00000001047
ENSOARG00000001048	8	27	24	49	1	4	1.09828	0.135251	1	1	up	no	CRIPT
ENSOARG00000001051	2368	1943	1937	1867	2600	1500	1.01718	0.024576	0.998051	1	up	no	REPS1
ENSOARG00000001052	57	66	43	30	49	35	1.3805	0.465188	0.362865	1	up	no	ENSOARG00000001052
ENSOARG00000001053	65	10	93	5	59	97	1.01496	0.0214181	0.971758	1	up	no	SYNDIG1L
ENSOARG00000001055	492	483	388	330	444	399	1.10676	0.146337	0.584618	1	up	no	RARRES2
ENSOARG00000001057	493	630	550	524	678	523	0.929654	-0.105234	0.714549	1	down	no	TMEM43
ENSOARG00000001059	117	205	205	110	173	73	1.44167	0.527745	0.26638	1	up	no	ENSOARG00000001059
ENSOARG00000001060	1029	1573	1460	1002	1333	987	1.17447	0.232005	0.320047	1	up	no	KDR
ENSOARG00000001062	4	2	0	6	1	4	0.511079	-0.968382	0.552216	1	down	no	ENSOARG00000001062
ENSOARG00000001064	0	0	0	0	0	1	#NAME?	#NAME?	0.955937	1	down	no	ITIH3
ENSOARG00000001065	0	0	1	0	0	0	Inf	Inf	0.995943	1	up	no	ENSOARG00000001065
ENSOARG00000001066	923	932	1010	929	869	756	1.08806	0.121754	0.658063	1	up	no	ENSOARG00000001066
ENSOARG00000001067	2	0	2	0	1	0	4.18601	2.06557	0.512075	1	up	no	ENSOARG00000001067
ENSOARG00000001068	1	3	1	1	1	3	0.884775	-0.176617	1	1	down	no	ADAM21
ENSOARG00000001069	582	646	320	518	557	467	0.947754	-0.0774156	0.842474	1	down	no	GOLIM4
ENSOARG00000001070	1	11	0	7	0	1	1.3519	0.434987	0.811113	1	up	no	NOX1
ENSOARG00000001072	48	39	122	22	62	80	1.24441	0.315464	0.667242	1	up	no	TRPC3
ENSOARG00000001074	163	165	101	173	129	206	0.793148	-0.334337	0.442293	1	down	no	REPIN1
ENSOARG00000001075	385	352	317	378	305	310	1.02226	0.0317621	0.926078	1	up	no	AP5S1
ENSOARG00000001076	2491	2514	2503	2121	2067	1942	1.18077	0.239723	0.270051	1	up	no	NPC2
ENSOARG00000001077	1369	1652	1385	1611	1692	997	0.992189	-0.0113137	0.915503	1	down	no	RALBP1
ENSOARG00000001078	314	382	249	297	282	397	0.908038	-0.139176	0.758189	1	down	no	ENSOARG00000001078
ENSOARG00000001079	4	5	1	10	8	4	0.428353	-1.22313	0.296444	1	down	no	ENSOARG00000001079
ENSOARG00000001081	1020	1385	1089	1296	1085	1382	0.880912	-0.182929	0.490534	1	down	no	MCOLN1
ENSOARG00000001082	605	638	571	600	566	414	1.11126	0.152197	0.609582	1	up	no	KRBA2
ENSOARG00000001083	1	0	0	0	1	0	1.00208	0.00300239	1	1	up	no	ENSOARG00000001083
ENSOARG00000001084	0	0	4	0	2	0	2.18184	1.12555	0.770204	1	up	no	ENSOARG00000001084
ENSOARG00000001085	4	6	9	5	9	5	0.981894	-0.0263602	1	1	down	no	ENSOARG00000001085
ENSOARG00000001086	45	53	50	96	46	33	0.832204	-0.26499	0.603297	1	down	no	ENSOARG00000001086
ENSOARG00000001087	253	255	206	332	196	244	0.888295	-0.170889	0.61952	1	down	no	SRRD
ENSOARG00000001089	556	687	587	588	627	426	1.07613	0.10585	0.721859	1	up	no	OXSR1
ENSOARG00000001090	618	657	456	746	601	559	0.868901	-0.202737	0.463935	1	down	no	FBXO44
ENSOARG00000001091	618	705	533	577	613	558	1.01255	0.017994	0.919002	1	up	no	U2AF2
ENSOARG00000001093	246	213	256	240	247	254	0.933041	-0.0999879	0.766889	1	down	no	NME6
ENSOARG00000001094	1	0	0	0	0	0	Inf	Inf	1	1	up	no	ADRB3
ENSOARG00000001095	1904	2255	2129	1936	1932	1486	1.13529	0.183064	0.428204	1	up	no	INTS3
ENSOARG00000001097	10	8	3	10	9	2	0.972343	-0.0404621	1	1	down	no	ENSOARG00000001097
ENSOARG00000001098	45	41	39	25	26	38	1.3318	0.413377	0.446087	1	up	no	ZNF319
ENSOARG00000001099	576	719	503	639	552	629	0.936774	-0.094227	0.781326	1	down	no	NELFB
ENSOARG00000001100	0	3	0	0	0	1	2.33661	1.22442	0.65593	1	up	no	ENSOARG00000001100
ENSOARG00000001101	456	322	375	231	397	287	1.21888	0.285553	0.416596	1	up	no	GNG11
ENSOARG00000001102	10	8	16	13	8	11	1.04899	0.0689941	0.995572	1	up	no	KIF2C
ENSOARG00000001105	2	2	1	2	2	1	0.959777	-0.0592293	1	1	down	no	ENSOARG00000001105
ENSOARG00000001106	0	0	0	0	0	1	#NAME?	#NAME?	0.955937	1	down	no	ENSOARG00000001106
ENSOARG00000001107	81	103	76	110	87	80	0.899117	-0.153419	0.748872	1	down	no	USB1
ENSOARG00000001108	167	163	127	221	151	175	0.800563	-0.320912	0.406121	1	down	no	CCDC106
ENSOARG00000001109	67	76	61	44	61	40	1.35007	0.433036	0.383412	1	up	no	HMGN5
ENSOARG00000001110	7	13	11	7	16	10	0.894591	-0.160699	0.912342	1	down	no	SBK1
ENSOARG00000001111	148	199	124	139	223	142	0.88653	-0.173758	0.685328	1	down	no	ID1
ENSOARG00000001112	113	65	119	101	92	62	1.15877	0.212588	0.702435	1	up	no	SMIM26
ENSOARG00000001113	312	304	234	331	285	383	0.806695	-0.309904	0.371849	1	down	no	COL16A1
ENSOARG00000001114	0	0	1	0	1	0	1.09092	0.125546	1	1	up	no	ENSOARG00000001114
ENSOARG00000001115	1733	1653	1954	1429	1939	1260	1.12371	0.168267	0.545785	1	up	no	ACTR1A
ENSOARG00000001116	6	11	1	1	2	5	1.94988	0.963385	0.365699	1	up	no	ENSOARG00000001116
ENSOARG00000001117	63	58	42	58	49	72	0.860025	-0.21755	0.725298	1	down	no	ZNF784
ENSOARG00000001118	0	7	3	5	9	2	0.585154	-0.773113	0.580626	1	down	no	RNF133
ENSOARG00000001119	684	725	670	765	717	698	0.91662	-0.125604	0.634682	1	down	no	ENSOARG00000001119
ENSOARG00000001120	4	7	4	4	2	2	1.79059	0.840435	0.522215	1	up	no	ENSOARG00000001120
ENSOARG00000001121	824	985	521	1030	736	964	0.802801	-0.316886	0.254457	1	down	no	ENSOARG00000001121
ENSOARG00000001123	515	452	521	528	477	417	1.01818	0.0259868	0.972048	1	up	no	ALKBH3
ENSOARG00000001124	199	129	242	167	184	249	0.922969	-0.115646	0.795607	1	down	no	EIF4EBP1
ENSOARG00000001127	167	125	156	172	172	181	0.826333	-0.275205	0.465919	1	down	no	ENSOARG00000001127
ENSOARG00000001128	576	506	417	532	447	426	1.026	0.0370279	0.902288	1	up	no	EIF1AD
ENSOARG00000001129	7	46	36	6	34	8	1.7746	0.827496	0.443557	1	up	no	ENSOARG00000001129
ENSOARG00000001130	12	34	13	10	73	9	0.60335	-0.728932	0.368145	1	down	no	CHRNA3
ENSOARG00000001131	5	9	2	8	9	14	0.46466	-1.10575	0.307504	1	down	no	ENSOARG00000001131
ENSOARG00000001132	134	154	131	204	128	119	0.899444	-0.152895	0.680517	1	down	no	RELL2
ENSOARG00000001133	27	19	31	29	11	4	1.78568	0.836474	0.434419	1	up	no	XKRX
ENSOARG00000001134	27	23	16	18	21	18	1.1041	0.142868	0.833293	1	up	no	ENSOARG00000001134
ENSOARG00000001135	0	2	0	0	0	1	1.55774	0.639453	0.947781	1	up	no	ENSOARG00000001135
ENSOARG00000001136	77412	48239	61743	54370	54458	49607	1.15162	0.203661	0.416568	1	up	no	RPS8
ENSOARG00000001137	1	3	1	3	2	1	0.78492	-0.349382	0.971577	1	down	no	ENSOARG00000001137
ENSOARG00000001138	66	84	68	99	87	47	0.909592	-0.136709	0.751545	1	down	no	ENSOARG00000001138
ENSOARG00000001139	99	98	58	112	73	114	0.803752	-0.315177	0.527902	1	down	no	GID4
ENSOARG00000001140	15	40	26	11	5	17	2.26039	1.17657	0.0954336	1	up	no	ENSOARG00000001140
ENSOARG00000001142	447	524	319	292	487	312	1.12153	0.165466	0.591492	1	up	no	ITPKB
ENSOARG00000001143	9	8	6	0	5	3	2.69583	1.43073	0.193822	1	up	no	ENSOARG00000001143
ENSOARG00000001144	0	2	1	0	0	1	2.52906	1.3386	0.712104	1	up	no	ENSOARG00000001144
ENSOARG00000001145	0	1	0	0	0	0	Inf	Inf	1	1	up	no	ENSOARG00000001145
ENSOARG00000001146	417	115	195	186	143	124	1.58525	0.664712	0.10479	1	up	no	ABRACL
ENSOARG00000001147	44	54	31	40	40	40	1.01403	0.0201057	0.941653	1	up	no	ENSOARG00000001147
ENSOARG00000001148	59	102	63	84	104	48	0.909261	-0.137234	0.780488	1	down	no	HFE
ENSOARG00000001149	3	5	3	2	2	1	2.11046	1.07755	0.484649	1	up	no	ENSOARG00000001149
ENSOARG00000001150	19	29	11	27	8	15	1.10978	0.150274	0.81958	1	up	no	ENSOARG00000001150
ENSOARG00000001151	153	78	111	144	91	65	1.13244	0.179438	0.757989	1	up	no	TMEM150C
ENSOARG00000001152	31	58	16	26	34	28	1.09716	0.13377	0.756922	1	up	no	ENSOARG00000001152
ENSOARG00000001153	196	195	253	183	193	216	1.05117	0.0719973	0.841212	1	up	no	ENSOARG00000001153
ENSOARG00000001154	1086	1064	725	968	1328	776	0.89745	-0.156097	0.569933	1	down	no	EML1
ENSOARG00000001155	195	187	174	187	197	177	0.953227	-0.0691088	0.859844	1	down	no	HECA
ENSOARG00000001158	7	19	1	6	12	5	1.05716	0.0801923	0.881921	1	up	no	LAT
ENSOARG00000001159	206	342	304	213	244	220	1.20284	0.266449	0.408895	1	up	no	MMP15
ENSOARG00000001160	58	70	55	63	54	48	1.06422	0.0897902	0.859776	1	up	no	ARAP3
ENSOARG00000001161	0	1	2	1	0	0	3.17647	1.66742	0.712368	1	up	no	MMP25
ENSOARG00000001162	132	188	175	167	134	200	0.938995	-0.0908107	0.860801	1	down	no	ENSOARG00000001162
ENSOARG00000001163	0	3	1	3	0	0	1.28697	0.363982	1	1	up	no	ENSOARG00000001163
ENSOARG00000001164	7	0	0	1	3	0	1.77035	0.824031	0.63797	1	up	no	BEST4
ENSOARG00000001165	97	157	69	4	6	6	18.6772	4.22321	7.72444e-13	1.30137e-08	up	yes	ENSOARG00000001165
ENSOARG00000001166	1034	847	721	652	832	496	1.27135	0.346361	0.209502	1	up	no	NRIP1
ENSOARG00000001167	7	13	9	6	8	11	1.07949	0.110347	0.890911	1	up	no	COX4I2
ENSOARG00000001168	473	426	447	512	508	517	0.843766	-0.245085	0.393323	1	down	no	PPP4R1
ENSOARG00000001169	0	0	3	0	0	0	Inf	Inf	0.282695	1	up	no	ENSOARG00000001169
ENSOARG00000001170	68	134	62	30	143	106	0.869649	-0.201495	0.770703	1	down	no	LTBP2
ENSOARG00000001171	118	134	85	105	79	129	1.01007	0.014454	0.906495	1	up	no	ENSOARG00000001171
ENSOARG00000001172	89	30	53	70	96	74	0.702914	-0.50858	0.346409	1	down	no	NXPE4
ENSOARG00000001174	562	455	667	505	518	466	1.10575	0.145024	0.648001	1	up	no	ENSOARG00000001174
ENSOARG00000001175	7	9	0	1	3	1	2.9275	1.54967	0.22897	1	up	no	ENSOARG00000001175
ENSOARG00000001177	0	1	0	1	0	1	0.419475	-1.25334	0.971711	1	down	no	ENSOARG00000001177
ENSOARG00000001178	67	47	51	55	65	47	0.960044	-0.0588278	0.907816	1	down	no	ENSOARG00000001178
ENSOARG00000001182	175	171	139	234	185	143	0.83498	-0.260186	0.470758	1	down	no	SMKR1
ENSOARG00000001183	0	0	0	0	0	1	#NAME?	#NAME?	0.955937	1	down	no	ENSOARG00000001183
ENSOARG00000001184	13	17	9	8	22	10	0.9215	-0.117944	0.949053	1	down	no	CHRNB4
ENSOARG00000001185	3965	5214	5780	4045	5136	3213	1.17432	0.231823	0.392617	1	up	no	ARFGEF1
ENSOARG00000001186	0	3	1	0	0	0	Inf	Inf	0.205646	1	up	no	ENSOARG00000001186
ENSOARG00000001187	485	807	717	360	760	370	1.29709	0.375281	0.353802	1	up	no	ITGA6
ENSOARG00000001188	0	0	0	0	0	1	#NAME?	#NAME?	0.955937	1	down	no	SBK3
ENSOARG00000001189	6	16	0	0	5	14	0.9655	-0.0506524	0.978176	1	down	no	ENSOARG00000001189
ENSOARG00000001191	155	145	151	176	152	166	0.880061	-0.184324	0.635554	1	down	no	TMEM140
ENSOARG00000001192	1	3	1	4	2	0	0.806508	-0.31024	0.97045	1	down	no	ARL13A
ENSOARG00000001194	267	212	282	310	281	277	0.854267	-0.227241	0.467526	1	down	no	FBXO2
ENSOARG00000001195	604	900	542	746	581	638	0.984332	-0.0227824	0.991627	1	down	no	ENSOARG00000001195
ENSOARG00000001196	284	441	135	247	224	142	1.3163	0.396491	0.271384	1	up	no	ENSOARG00000001196
ENSOARG00000001198	43912	20616	34752	30170	28320	26217	1.15154	0.203559	0.406069	1	up	no	ENSOARG00000001198
ENSOARG00000001199	1321	1973	1465	1414	1228	974	1.26213	0.335857	0.144577	1	up	no	KIAA1841
ENSOARG00000001200	498	542	652	459	548	421	1.15174	0.203818	0.493665	1	up	no	LUZP6
ENSOARG00000001201	36	30	35	25	32	34	1.0664	0.092742	0.876045	1	up	no	ENSOARG00000001201
ENSOARG00000001202	168	158	105	219	112	149	0.859264	-0.218826	0.589389	1	down	no	PLK3
ENSOARG00000001203	1	2	2	0	1	3	1.1291	0.17517	1	1	up	no	ENSOARG00000001203
ENSOARG00000001204	2	1	1	2	1	1	0.980778	-0.0280016	1	1	down	no	ENSOARG00000001204
ENSOARG00000001206	611	369	317	337	265	295	1.39135	0.476484	0.1392	1	up	no	ENSOARG00000001206
ENSOARG00000001207	2	11	6	13	8	10	0.572518	-0.804606	0.436126	1	down	no	SLC22A14
ENSOARG00000001208	491	561	423	456	559	399	0.998829	-0.00169069	1	1	down	no	ASH2L
ENSOARG00000001210	46	42	49	31	43	45	1.10473	0.143689	0.784914	1	up	no	CHRM2
ENSOARG00000001211	2070	1928	2148	2048	1855	1524	1.10236	0.140593	0.574519	1	up	no	CFAP20
ENSOARG00000001212	566	526	540	596	543	570	0.92014	-0.120074	0.66327	1	down	no	ATPAF2
ENSOARG00000001213	925	641	858	769	669	556	1.1919	0.253266	0.384344	1	up	no	MED31
ENSOARG00000001214	0	0	0	2	1	0	#NAME?	#NAME?	0.280816	1	down	no	ENSOARG00000001214
ENSOARG00000001215	180	137	196	174	168	146	1.02929	0.0416495	0.958794	1	up	no	PRKAR1B
ENSOARG00000001216	12	34	9	27	9	19	0.915925	-0.126699	0.967997	1	down	no	TAS2R3
ENSOARG00000001218	0	0	2	0	1	0	2.18184	1.12555	0.906945	1	up	no	GDF2
ENSOARG00000001219	9	11	5	11	7	7	0.946909	-0.0787028	1	1	down	no	TXLNB
ENSOARG00000001220	20	32	13	17	32	14	0.970881	-0.0426343	1	1	down	no	BTBD19
ENSOARG00000001222	25	47	0	5	21	23	1.28122	0.357515	0.56402	1	up	no	ENSOARG00000001222
ENSOARG00000001223	1	0	3	1	0	0	4.44247	2.15136	0.512134	1	up	no	TAS2R4
ENSOARG00000001225	83	115	41	63	41	47	1.47982	0.565425	0.21758	1	up	no	ADORA1
ENSOARG00000001226	12	21	21	5	11	8	2.14969	1.10413	0.159382	1	up	no	GDF10
ENSOARG00000001227	398	315	385	467	366	378	0.882626	-0.180127	0.52108	1	down	no	CHCHD4
ENSOARG00000001228	1733	1284	1803	1630	1253	1455	1.08329	0.115416	0.651238	1	up	no	SH3BGRL
ENSOARG00000001229	2	9	36	18	6	14	1.25882	0.332075	0.649703	1	up	no	ENSOARG00000001229
ENSOARG00000001230	129	271	142	185	151	126	1.10777	0.147657	0.660378	1	up	no	ENSOARG00000001230
ENSOARG00000001231	0	1	0	1	0	0	0.909073	-0.137531	1	1	down	no	ENSOARG00000001231
ENSOARG00000001232	9	1	5	4	2	0	2.62403	1.39178	0.340873	1	up	no	ENSOARG00000001232
ENSOARG00000001234	0	0	0	0	1	0	#NAME?	#NAME?	0.978596	1	down	no	ENSOARG00000001234
ENSOARG00000001235	38	59	65	108	58	37	0.789267	-0.341415	0.487546	1	down	no	TRMT2B
ENSOARG00000001236	1101	1212	937	1482	1040	1165	0.844003	-0.244681	0.312058	1	down	no	TFIP11
ENSOARG00000001238	8140	9872	11249	7644	9108	6005	1.25235	0.324637	0.152323	1	up	no	DMXL1
ENSOARG00000001239	871	1439	440	1248	860	863	0.861871	-0.214456	0.510841	1	down	no	ENSOARG00000001239
ENSOARG00000001240	1470	1233	1280	1351	1279	1022	1.05935	0.0831733	0.77071	1	up	no	PEF1
ENSOARG00000001241	0	3	2	3	1	0	1.23653	0.3063	1	1	up	no	ENSOARG00000001241
ENSOARG00000001243	91	76	112	136	115	70	0.862454	-0.213481	0.561179	1	down	no	RAB31
ENSOARG00000001244	4765	3768	4526	3483	5480	2941	1.07201	0.100324	0.839758	1	up	no	SERPINI1
ENSOARG00000001245	0	0	1	0	1	0	1.09092	0.125546	1	1	up	no	SBK2
ENSOARG00000001246	575	714	692	541	640	505	1.13192	0.178778	0.512854	1	up	no	AREL1
ENSOARG00000001247	3	1	0	0	0	0	Inf	Inf	0.208467	1	up	no	ENSOARG00000001247
ENSOARG00000001248	76	93	83	83	90	77	0.967659	-0.0474298	0.937561	1	down	no	FBXL15
ENSOARG00000001249	71	70	78	70	71	73	0.98696	-0.0189372	0.985306	1	down	no	SCD5
ENSOARG00000001250	60	49	25	55	28	28	1.1592	0.213128	0.709737	1	up	no	FAM166A
ENSOARG00000001251	22	13	11	10	21	29	0.718714	-0.476511	0.570705	1	down	no	TOP1MT
ENSOARG00000001252	1306	1065	697	809	515	664	1.4715	0.557285	0.041362	1	up	no	ENSOARG00000001252
ENSOARG00000001254	565	361	419	393	385	477	1.03092	0.0439318	0.864377	1	up	no	ENSOARG00000001254
ENSOARG00000001256	1	2	0	1	2	0	0.928892	-0.106418	1	1	down	no	TXNDC2
ENSOARG00000001258	0	0	0	1	0	0	#NAME?	#NAME?	0.978596	1	down	no	ENSOARG00000001258
ENSOARG00000001259	2150	2116	2062	1838	1989	1494	1.15074	0.202564	0.378802	1	up	no	UBE2Q2
ENSOARG00000001260	422	397	373	390	346	310	1.10063	0.138334	0.664127	1	up	no	CSNK2A2
ENSOARG00000001261	875	1169	877	938	753	658	1.19274	0.254281	0.30975	1	up	no	SPAG1
ENSOARG00000001262	667	546	863	645	810	504	1.04545	0.0641301	0.87932	1	up	no	BCL2L1
ENSOARG00000001263	98	173	44	132	121	124	0.768267	-0.38032	0.501756	1	down	no	ENSOARG00000001263
ENSOARG00000001264	38	59	39	35	61	43	0.9249	-0.112631	0.890044	1	down	no	PTCH2
ENSOARG00000001265	98	130	63	127	98	132	0.761688	-0.392727	0.412533	1	down	no	SLC27A3
ENSOARG00000001268	130	96	62	110	80	173	0.741511	-0.43146	0.413766	1	down	no	SSC5D
ENSOARG00000001269	85	41	69	86	30	82	0.958334	-0.0613995	0.87173	1	down	no	STAR
ENSOARG00000001270	0	0	1	1	2	0	0.368272	-1.44116	0.663618	1	down	no	ENSOARG00000001270
ENSOARG00000001271	0	6	1	0	3	0	2.11318	1.07942	0.708646	1	up	no	ENTPD8
ENSOARG00000001272	0	1	0	0	0	0	Inf	Inf	1	1	up	no	TAS2R60
ENSOARG00000001273	357	288	433	318	299	273	1.18696	0.247266	0.471594	1	up	no	TXNDC17
ENSOARG00000001274	78	58	87	82	76	94	0.859219	-0.218903	0.637022	1	down	no	CDC25B
ENSOARG00000001275	290	434	270	272	338	175	1.21163	0.276951	0.407249	1	up	no	ENSOARG00000001275
ENSOARG00000001277	10	17	11	13	22	20	0.647547	-0.626944	0.453271	1	down	no	MYBPH
ENSOARG00000001278	809	648	551	720	737	443	1.02659	0.0378651	0.94327	1	up	no	BANF1
ENSOARG00000001279	1	0	0	2	2	0	0.255338	-1.96952	0.470367	1	down	no	ENSOARG00000001279
ENSOARG00000001281	1	0	0	0	0	0	Inf	Inf	1	1	up	no	ACCSL
ENSOARG00000001283	111	87	44	112	101	76	0.800107	-0.321735	0.489445	1	down	no	ENSOARG00000001283
ENSOARG00000001284	297	301	293	289	254	227	1.11882	0.161982	0.637458	1	up	no	FCF1
ENSOARG00000001285	36	28	23	22	16	19	1.46404	0.549951	0.393206	1	up	no	ENSOARG00000001285
ENSOARG00000001286	14	95	120	23	17	126	1.26237	0.336136	0.83845	1	up	no	ENSOARG00000001286
ENSOARG00000001287	91	386	323	83	373	165	1.22413	0.291752	0.714669	1	up	no	PTPN20
ENSOARG00000001290	1078	1016	1390	1054	1006	844	1.17426	0.231757	0.396265	1	up	no	PEX13
ENSOARG00000001291	690	781	580	1027	548	494	0.95997	-0.0589392	0.824275	1	down	no	TMEM35A
ENSOARG00000001292	0	0	0	0	1	0	#NAME?	#NAME?	0.978596	1	down	no	ENSOARG00000001292
ENSOARG00000001295	974	546	948	1168	530	1290	0.801816	-0.318657	0.454324	1	down	no	DRC3
ENSOARG00000001296	523	430	495	622	576	408	0.88209	-0.181003	0.467119	1	down	no	ZNF696
ENSOARG00000001297	597	788	551	621	576	667	0.982299	-0.0257665	0.992325	1	down	no	NOXA1
ENSOARG00000001298	1	1	1	3	4	0	0.430937	-1.21445	0.517535	1	down	no	ENSOARG00000001298
ENSOARG00000001299	1552	1246	1737	1295	1462	1042	1.17061	0.227258	0.392298	1	up	no	PDCD10
ENSOARG00000001300	166	252	128	138	149	149	1.17208	0.229068	0.48449	1	up	no	XYLB
ENSOARG00000001301	2454	2393	2492	2086	1948	1682	1.2441	0.315103	0.157454	1	up	no	RRM1
ENSOARG00000001302	2048	1809	1565	2180	1739	1763	0.918375	-0.122845	0.570556	1	down	no	TUBGCP2
ENSOARG00000001304	0	0	1	1	1	0	0.555949	-0.846975	0.972284	1	down	no	ENSOARG00000001304
ENSOARG00000001305	23	15	2	13	9	11	1.13251	0.179529	0.798998	1	up	no	HTR1F
ENSOARG00000001306	9	20	16	14	8	12	1.25808	0.33122	0.672903	1	up	no	GPIHBP1
ENSOARG00000001307	1079	973	900	947	1019	801	1.0298	0.0423664	0.885076	1	up	no	VAPA
ENSOARG00000001308	498	370	512	428	450	553	0.931429	-0.102482	0.727511	1	down	no	PCDH1
ENSOARG00000001309	21	18	23	7	31	29	0.880156	-0.184169	0.82303	1	down	no	LY6H
ENSOARG00000001310	3	1	0	5	3	0	0.496845	-1.00913	0.567672	1	down	no	ENSOARG00000001310
ENSOARG00000001311	3152	2427	2152	3202	2397	2251	0.952907	-0.0695932	0.712936	1	down	no	NDEL1
ENSOARG00000001313	0	4	4	3	7	5	0.507195	-0.979387	0.472829	1	down	no	CCDC113
ENSOARG00000001314	126	80	100	135	114	104	0.846483	-0.240447	0.546728	1	down	no	ENSOARG00000001314
ENSOARG00000001316	321	445	356	347	303	250	1.19791	0.260521	0.405464	1	up	no	PUS10
ENSOARG00000001317	471	480	528	543	460	411	1.01645	0.0235438	0.976259	1	up	no	LSM1
ENSOARG00000001318	0	1	0	0	0	0	Inf	Inf	1	1	up	no	ENSOARG00000001318
ENSOARG00000001319	1125	997	684	1180	908	924	0.891094	-0.16635	0.510245	1	down	no	ZNF205
ENSOARG00000001320	17	22	3	6	39	27	0.526686	-0.924984	0.303108	1	down	no	NXPE2
ENSOARG00000001322	285	282	398	179	373	209	1.23909	0.309281	0.524175	1	up	no	FBXO22
ENSOARG00000001324	3	1	1	7	3	3	0.379385	-1.39826	0.322068	1	down	no	ENSOARG00000001324
ENSOARG00000001325	355	394	340	333	406	267	1.04385	0.061912	0.857716	1	up	no	BAG4
ENSOARG00000001326	976	1102	1151	1087	1269	762	1.00847	0.012175	0.973944	1	up	no	ATP6AP2
ENSOARG00000001328	4	4	0	4	6	3	0.56795	-0.816165	0.60305	1	down	no	CYP26C1
ENSOARG00000001329	0	0	1	0	0	0	Inf	Inf	0.995943	1	up	no	ENSOARG00000001329
ENSOARG00000001330	56	63	84	45	73	42	1.24096	0.311461	0.556558	1	up	no	NRG4
ENSOARG00000001332	1266	1107	1345	1173	1120	889	1.14077	0.190003	0.474076	1	up	no	VTA1
ENSOARG00000001333	509	544	508	496	487	362	1.12347	0.167968	0.5815	1	up	no	MDM1
ENSOARG00000001334	1	0	0	0	0	0	Inf	Inf	1	1	up	no	ENSOARG00000001334
ENSOARG00000001335	705	273	1024	621	486	523	1.23425	0.303632	0.332254	1	up	no	ENSOARG00000001335
ENSOARG00000001337	243	155	279	230	260	151	1.05	0.0703956	0.923403	1	up	no	CAV1
ENSOARG00000001338	2051	1849	2026	1927	1894	1589	1.06326	0.0884883	0.731699	1	up	no	CGGBP1
ENSOARG00000001339	4	4	9	2	5	2	1.88923	0.917795	0.484254	1	up	no	ENSOARG00000001339
ENSOARG00000001340	106	77	52	53	102	79	0.952751	-0.0698284	0.932	1	down	no	APCDD1
ENSOARG00000001341	0	0	0	0	0	1	#NAME?	#NAME?	0.955937	1	down	no	ENSOARG00000001341
ENSOARG00000001344	16	25	11	10	13	21	1.07995	0.110964	0.818948	1	up	no	ENSOARG00000001344
ENSOARG00000001345	18	16	30	12	16	11	1.62303	0.698688	0.356266	1	up	no	TPH1
ENSOARG00000001346	672	601	818	854	872	810	0.803342	-0.315913	0.22427	1	down	no	CST6
ENSOARG00000001349	354	381	337	324	350	344	1.00719	0.0103337	0.952325	1	up	no	ISOC2
ENSOARG00000001351	6	22	51	44	33	15	0.877507	-0.188518	0.819554	1	down	no	ENSOARG00000001351
ENSOARG00000001352	505	679	678	522	626	365	1.19595	0.258158	0.378825	1	up	no	SMG7
ENSOARG00000001353	0	1	0	0	1	1	0.41202	-1.27922	0.971942	1	down	no	ENSOARG00000001353
ENSOARG00000001354	760	757	702	634	629	556	1.17498	0.232631	0.382004	1	up	no	COMMD3
ENSOARG00000001355	12	15	15	8	15	14	1.08038	0.111541	0.891137	1	up	no	ENSOARG00000001355
ENSOARG00000001356	191	123	61	141	3	119	1.34226	0.424666	0.623776	1	up	no	GIMAP6
ENSOARG00000001357	1	0	1	0	5	0	0.418601	-1.25635	0.51308	1	down	no	ENSOARG00000001357
ENSOARG00000001358	16	30	25	43	40	27	0.622634	-0.683543	0.270056	1	down	no	ENSOARG00000001358
ENSOARG00000001359	1421	1577	1551	1523	1398	983	1.13306	0.180224	0.48112	1	up	no	DDHD2
ENSOARG00000001360	117	138	64	129	116	74	0.952163	-0.0707191	0.891896	1	down	no	SHISA7
ENSOARG00000001361	2	4	7	2	4	1	1.8644	0.898715	0.554009	1	up	no	ENSOARG00000001361
ENSOARG00000001363	151	118	94	111	138	136	0.898195	-0.154899	0.742468	1	down	no	ENSOARG00000001363
ENSOARG00000001364	9	11	23	26	20	11	0.762242	-0.391678	0.552816	1	down	no	ENSOARG00000001364
ENSOARG00000001366	99	97	108	87	111	106	0.962104	-0.0557347	0.917484	1	down	no	CENPI
ENSOARG00000001367	47	48	39	25	94	46	0.775585	-0.366643	0.546455	1	down	no	ENSOARG00000001367
ENSOARG00000001368	28	18	27	44	33	15	0.794682	-0.331551	0.551784	1	down	no	ENSOARG00000001368
ENSOARG00000001369	932	916	1163	888	693	760	1.2511	0.323193	0.212687	1	up	no	UBE2S
ENSOARG00000001370	446	370	427	244	525	316	1.10919	0.149508	0.767204	1	up	no	CHI3L1
ENSOARG00000001371	156	159	149	146	173	140	0.972875	-0.039673	0.927468	1	down	no	DHCR7
ENSOARG00000001372	1	0	2	0	0	0	Inf	Inf	0.320118	1	up	no	ENSOARG00000001372
ENSOARG00000001373	1	2	1	1	0	0	3.99322	1.99755	0.511083	1	up	no	ENSOARG00000001373
ENSOARG00000001374	5	5	6	9	5	0	1.16613	0.221728	0.987932	1	up	no	HCRTR1
ENSOARG00000001375	432	412	464	320	351	386	1.18952	0.250377	0.390156	1	up	no	ENSOARG00000001375
ENSOARG00000001376	15	1	0	1	30	13	0.3491	-1.51829	0.472123	1	down	no	ENSOARG00000001376
ENSOARG00000001377	10	16	39	24	20	16	1.09005	0.124389	0.883426	1	up	no	ENSOARG00000001377
ENSOARG00000001378	1421	1674	1268	1558	1558	1192	0.971709	-0.0414041	0.852614	1	down	no	NAPG
ENSOARG00000001379	361	254	332	284	305	235	1.12338	0.167842	0.645867	1	up	no	CAV2
ENSOARG00000001380	0	0	2	0	0	0	Inf	Inf	0.451377	1	up	no	ENSOARG00000001380
ENSOARG00000001381	2848	2343	2500	3064	2343	2576	0.932343	-0.101067	0.608589	1	down	no	PSEN2
ENSOARG00000001382	3	5	5	2	4	4	1.23209	0.301103	0.851334	1	up	no	ENSOARG00000001382
ENSOARG00000001383	3485	3230	3724	3324	3252	3307	1.02121	0.0302796	0.90247	1	up	no	M6PR
ENSOARG00000001384	1044	1231	1016	957	1009	898	1.09969	0.137096	0.557136	1	up	no	PMS2
ENSOARG00000001385	0	0	0	1	0	0	#NAME?	#NAME?	0.978596	1	down	no	ENSOARG00000001385
ENSOARG00000001386	411	446	410	521	443	506	0.825892	-0.275974	0.354444	1	down	no	SPNS1
ENSOARG00000001387	612	878	457	993	403	506	0.975629	-0.0355961	0.946419	1	down	no	ENSOARG00000001387
ENSOARG00000001389	0	2	1	1	0	1	1.36207	0.445804	1	1	up	no	ENSOARG00000001389
ENSOARG00000001390	249	261	252	223	225	175	1.18332	0.242834	0.49456	1	up	no	SRD5A3
ENSOARG00000001391	539	906	373	687	528	593	0.937731	-0.0927535	0.843287	1	down	no	ENSOARG00000001391
ENSOARG00000001392	1	8	0	1	0	0	8.31397	3.05554	0.147339	1	up	no	CATHL1B
ENSOARG00000001393	0	9	2	1	27	8	0.272138	-1.87759	0.247077	1	down	no	ENSOARG00000001393
ENSOARG00000001395	45	38	33	35	78	54	0.663474	-0.591887	0.289201	1	down	no	TINAGL1
ENSOARG00000001396	1018	916	941	952	915	863	1.01701	0.0243313	0.939247	1	up	no	EIF2B3
ENSOARG00000001397	280	290	213	101	304	151	1.34313	0.425597	0.403491	1	up	no	ADGRG6
ENSOARG00000001398	0	2	0	5	0	2	0.247895	-2.0122	0.426206	1	down	no	PRSS54
ENSOARG00000001399	50	33	79	78	100	46	0.728448	-0.457102	0.350239	1	down	no	SLC24A3
ENSOARG00000001400	42	26	46	83	35	30	0.774181	-0.369257	0.473511	1	down	no	GPR37
ENSOARG00000001401	477	528	335	627	416	591	0.775547	-0.366714	0.241303	1	down	no	EXD3
ENSOARG00000001402	25	17	14	25	16	21	0.867285	-0.205422	0.802395	1	down	no	ENSOARG00000001402
ENSOARG00000001404	2	3	1	1	0	5	0.869485	-0.201766	1	1	down	no	ENSOARG00000001404
ENSOARG00000001405	672	1199	701	534	741	482	1.38458	0.469451	0.0647455	1	up	no	FRMPD2
ENSOARG00000001406	2187	2600	2395	2172	2293	1688	1.12738	0.172979	0.446163	1	up	no	ENSOARG00000001406
ENSOARG00000001407	4	11	6	12	6	16	0.568071	-0.815856	0.427541	1	down	no	ENSOARG00000001407
ENSOARG00000001408	427	574	332	434	484	393	0.96216	-0.0556516	0.900536	1	down	no	ACVR2B
ENSOARG00000001409	11	11	26	14	18	14	1.03843	0.0544057	1	1	up	no	GINS3
ENSOARG00000001410	52	60	71	87	64	67	0.816489	-0.292495	0.538648	1	down	no	LRRC61
ENSOARG00000001411	568	717	484	578	608	484	1.00973	0.013968	0.937589	1	up	no	PRKAB1
ENSOARG00000001412	4	7	3	0	6	0	2.23408	1.15968	0.663478	1	up	no	ENSOARG00000001412
ENSOARG00000001414	66	91	78	88	108	76	0.830225	-0.268426	0.565262	1	down	no	SUFU
ENSOARG00000001415	53	197	189	29	198	43	1.57412	0.654546	0.542942	1	up	no	DCHS2
ENSOARG00000001416	0	0	0	1	1	0	#NAME?	#NAME?	0.478825	1	down	no	ENSOARG00000001416
ENSOARG00000001419	400	341	295	377	313	353	0.952168	-0.0707121	0.837397	1	down	no	TPX2
ENSOARG00000001421	54	42	47	85	66	30	0.783122	-0.352691	0.455425	1	down	no	STX19
ENSOARG00000001422	9	50	3	57	17	12	0.656653	-0.606797	0.699732	1	down	no	SERPINI2
ENSOARG00000001423	36	47	62	69	46	35	0.954652	-0.0669538	0.863156	1	down	no	HIST1H2BB
ENSOARG00000001426	1039	1552	1548	1321	1627	935	1.03527	0.0500134	0.908375	1	up	no	YLPM1
ENSOARG00000001427	3	4	6	2	3	3	1.57354	0.654018	0.654394	1	up	no	ENSOARG00000001427
ENSOARG00000001428	5823	3961	5531	4813	4277	4589	1.09042	0.124886	0.575928	1	up	no	ENSOARG00000001428
ENSOARG00000001429	1	0	0	0	0	0	Inf	Inf	1	1	up	no	ENSOARG00000001429
ENSOARG00000001430	691	729	590	728	551	569	1.04401	0.0621319	0.815955	1	up	no	PLPP5
ENSOARG00000001431	0	0	1	0	0	0	Inf	Inf	0.995943	1	up	no	ENSOARG00000001431
ENSOARG00000001432	395	335	405	377	403	461	0.88092	-0.182917	0.551819	1	down	no	NDRG4
ENSOARG00000001433	3	11	21	16	11	4	1.15052	0.202282	0.882584	1	up	no	ENSOARG00000001433
ENSOARG00000001434	1050	1184	831	960	893	1266	0.924603	-0.113095	0.752647	1	down	no	ENSOARG00000001434
ENSOARG00000001436	6	2	1	5	7	6	0.477246	-1.0672	0.393198	1	down	no	TMEM190
ENSOARG00000001438	159	216	138	221	174	170	0.863634	-0.211508	0.595227	1	down	no	SPEF1
ENSOARG00000001439	221	214	214	179	207	194	1.07534	0.104787	0.760549	1	up	no	TMEM266
ENSOARG00000001440	30	6	17	55	11	5	0.774468	-0.368722	0.573582	1	down	no	WNT7A
ENSOARG00000001441	1	5	2	4	3	1	0.948017	-0.0770148	1	1	down	no	AVPR2
ENSOARG00000001442	1179	1553	705	1547	1180	841	0.915835	-0.126841	0.680783	1	down	no	EVL
ENSOARG00000001443	3510	1920	2016	2371	3135	1269	1.08103	0.112405	0.867107	1	up	no	FSTL5
ENSOARG00000001444	272	214	202	275	217	233	0.915004	-0.128151	0.70842	1	down	no	ENSOARG00000001444
ENSOARG00000001445	2	0	0	0	0	1	1.78445	0.835478	0.919703	1	up	no	ENSOARG00000001445
ENSOARG00000001446	589	700	408	777	671	659	0.763222	-0.389825	0.167352	1	down	no	HECTD3
ENSOARG00000001447	2205	2690	2197	2079	2301	1511	1.16018	0.214353	0.338764	1	up	no	NSD3
ENSOARG00000001448	2468	2784	2197	2800	2682	2928	0.843089	-0.246243	0.276465	1	down	no	PNPLA6
ENSOARG00000001449	0	2	0	0	0	2	0.778869	-0.360547	1	1	down	no	ENSOARG00000001449
ENSOARG00000001450	1	2	0	0	0	0	Inf	Inf	0.306327	1	up	no	ENSOARG00000001450
ENSOARG00000001451	1	3	0	1	0	0	3.7686	1.91403	0.509997	1	up	no	ENSOARG00000001451
ENSOARG00000001452	279	94	119	158	175	198	0.894819	-0.160333	0.80426	1	down	no	COX6B2
ENSOARG00000001454	196	133	159	95	92	155	1.36002	0.443632	0.332207	1	up	no	ENSOARG00000001454
ENSOARG00000001455	413	584	284	399	471	405	0.942538	-0.0853766	0.853177	1	down	no	EXOG
ENSOARG00000001456	87	119	99	95	174	88	0.821632	-0.283435	0.532245	1	down	no	GFPT2
ENSOARG00000001457	267	333	258	276	312	249	0.980248	-0.0287814	0.950623	1	down	no	REL
ENSOARG00000001458	0	0	0	0	0	1	#NAME?	#NAME?	0.955937	1	down	no	DLX1
ENSOARG00000001460	685	684	630	628	540	388	1.24807	0.319701	0.263641	1	up	no	FAM45A
ENSOARG00000001461	1118	1294	783	1314	1216	1100	0.836004	-0.258419	0.304706	1	down	no	KIAA0141
ENSOARG00000001462	248	256	217	255	281	179	0.974938	-0.0366173	0.897248	1	down	no	ENSOARG00000001462
ENSOARG00000001463	1604	1586	1610	1423	1461	893	1.23944	0.309693	0.229547	1	up	no	ENSOARG00000001463
ENSOARG00000001464	123	155	194	115	104	126	1.32094	0.40156	0.306538	1	up	no	CXorf38
ENSOARG00000001465	9	37	23	8	10	5	2.85138	1.51166	0.0450185	1	up	yes	ENSOARG00000001465
ENSOARG00000001466	233	231	228	255	268	187	0.945928	-0.0801977	0.790378	1	down	no	ZFP2
ENSOARG00000001468	1462	1460	1694	1069	1163	979	1.3947	0.47995	0.041578	1	up	no	MAPK8
ENSOARG00000001469	535	564	308	644	361	696	0.77479	-0.368122	0.328133	1	down	no	KMT5C
ENSOARG00000001470	20	47	23	3	25	23	1.60553	0.683049	0.364749	1	up	no	LY6E
ENSOARG00000001471	0	0	0	1	0	3	#NAME?	#NAME?	0.192531	1	down	no	ENSOARG00000001471
ENSOARG00000001472	1677	1666	1340	1649	1524	1486	0.96233	-0.0553962	0.822789	1	down	no	UROD
ENSOARG00000001474	600	502	463	668	575	401	0.926454	-0.110209	0.642105	1	down	no	HIST3H2BB
ENSOARG00000001476	1114	1542	1300	1193	872	970	1.24892	0.32068	0.169896	1	up	no	ENSOARG00000001476
ENSOARG00000001477	44	38	48	66	43	55	0.770714	-0.375732	0.476312	1	down	no	HIST1H2AC
ENSOARG00000001478	19	113	86	165	90	68	0.651115	-0.619016	0.311317	1	down	no	DRP2
ENSOARG00000001479	494	447	769	423	497	458	1.21611	0.282274	0.358218	1	up	no	ENSOARG00000001479
ENSOARG00000001480	516	265	583	359	341	284	1.37743	0.461976	0.177353	1	up	no	POLR2K
ENSOARG00000001482	404	282	237	319	328	237	1.00991	0.014227	0.991122	1	up	no	ENSOARG00000001482
ENSOARG00000001483	42	29	33	58	30	25	0.90839	-0.138617	0.781173	1	down	no	LETM2
ENSOARG00000001485	464	440	443	448	390	411	1.03932	0.0556466	0.854314	1	up	no	METAP1D
ENSOARG00000001486	616	848	881	611	857	473	1.17408	0.231525	0.489338	1	up	no	GATAD2B
ENSOARG00000001487	30	50	40	48	52	40	0.82059	-0.285267	0.626418	1	down	no	ISL2
ENSOARG00000001488	2	4	2	5	0	5	0.737039	-0.440187	0.865518	1	down	no	HIST3H3
ENSOARG00000001489	174	194	146	184	194	184	0.871267	-0.198812	0.621684	1	down	no	TPST2
ENSOARG00000001491	284	337	379	198	285	136	1.58028	0.660179	0.0965218	1	up	no	ZBBX
ENSOARG00000001492	0	2	0	1	1	0	0.891592	-0.165544	1	1	down	no	ENSOARG00000001492
ENSOARG00000001494	0	0	1	0	0	0	Inf	Inf	0.995943	1	up	no	ENSOARG00000001494
ENSOARG00000001496	531	584	502	541	545	434	1.0242	0.0345038	0.913788	1	up	no	ZSWIM5
ENSOARG00000001497	8328	6563	6678	7301	5908	5183	1.13954	0.188446	0.391658	1	up	no	TES
ENSOARG00000001498	0	1	1	0	0	0	Inf	Inf	0.521633	1	up	no	CATSPER1
ENSOARG00000001499	387	440	307	350	299	265	1.18662	0.246858	0.417948	1	up	no	COQ8A
ENSOARG00000001500	814	1063	723	839	992	761	0.954888	-0.0665973	0.823457	1	down	no	DLST
ENSOARG00000001502	347	256	1002	335	866	305	1.08743	0.120927	0.898439	1	up	no	ENSOARG00000001502
ENSOARG00000001504	497	753	550	798	624	662	0.822677	-0.281603	0.312516	1	down	no	SREBF1
ENSOARG00000001505	257	282	355	266	410	239	0.954095	-0.0677953	0.792169	1	down	no	HIVEP2
ENSOARG00000001507	616	543	391	605	532	457	0.933265	-0.0996416	0.723244	1	down	no	SETD6
ENSOARG00000001508	3722	4784	4801	3230	5319	3514	1.0629	0.0880122	0.791624	1	up	no	COL1A2
ENSOARG00000001509	18	41	20	29	40	46	0.633284	-0.659076	0.329669	1	down	no	ARHGAP4
ENSOARG00000001510	596	647	632	620	611	434	1.093	0.128292	0.677488	1	up	no	KIAA0753
ENSOARG00000001511	3213	3996	3800	3921	4935	2775	0.91848	-0.12268	0.571345	1	down	no	STAT3
ENSOARG00000001512	86	26	13	53	13	56	0.970131	-0.0437481	1	1	down	no	SCN5A
ENSOARG00000001513	1811	2038	1703	2347	2330	1431	0.880522	-0.18357	0.400802	1	down	no	SLC26A11
ENSOARG00000001514	3	3	0	1	2	3	0.889272	-0.169304	1	1	down	no	ENSOARG00000001514
ENSOARG00000001515	2	2	1	3	4	1	0.604828	-0.725403	0.710707	1	down	no	TMEM150B
ENSOARG00000001516	88	198	104	100	126	114	1.07018	0.0978488	0.740409	1	up	no	SERINC2
ENSOARG00000001517	18	15	36	21	18	15	1.27932	0.355374	0.660847	1	up	no	ENSOARG00000001517
ENSOARG00000001518	489	788	481	475	791	821	0.785226	-0.34882	0.339124	1	down	no	ACCS
ENSOARG00000001519	275	363	251	216	398	250	0.977785	-0.0324102	0.954832	1	down	no	TRIM38
ENSOARG00000001520	10	19	10	11	7	9	1.35596	0.439313	0.588033	1	up	no	ENSOARG00000001520
ENSOARG00000001521	555	606	365	609	523	690	0.787935	-0.343852	0.259569	1	down	no	TRAF2
ENSOARG00000001522	5	25	20	39	45	21	0.458922	-1.12368	0.0927917	1	down	no	TAF7L
ENSOARG00000001523	185	326	242	256	269	163	1.05176	0.0728123	0.843024	1	up	no	PHC1
ENSOARG00000001525	523	634	262	578	467	667	0.769905	-0.377248	0.322625	1	down	no	RPS6KL1
ENSOARG00000001527	766	806	812	664	713	513	1.22321	0.290675	0.28442	1	up	no	POT1
ENSOARG00000001528	715	784	474	1008	618	827	0.76264	-0.390926	0.182309	1	down	no	MUTYH
ENSOARG00000001529	374	433	319	398	377	368	0.93886	-0.091018	0.796023	1	down	no	TRIM8
ENSOARG00000001530	1094	1173	1102	877	1115	951	1.09831	0.135281	0.563676	1	up	no	AIG1
ENSOARG00000001531	3280	3260	3026	3214	3132	2091	1.10107	0.138911	0.563197	1	up	no	SCAPER
ENSOARG00000001532	321	583	504	337	373	289	1.35192	0.43501	0.140415	1	up	no	TMEM165
ENSOARG00000001534	119	181	141	99	138	132	1.13075	0.177281	0.611758	1	up	no	PIEZO2
ENSOARG00000001535	9	8	5	1	14	12	0.754981	-0.405488	0.745108	1	down	no	ENSOARG00000001535
ENSOARG00000001536	124	135	143	174	118	105	0.987582	-0.0180275	0.93376	1	down	no	ADAT2
ENSOARG00000001537	1	4	2	6	6	1	0.518194	-0.948436	0.507374	1	down	no	ENSOARG00000001537
ENSOARG00000001538	1000	747	781	755	734	795	1.0655	0.0915301	0.715227	1	up	no	EDF1
ENSOARG00000001539	4283	3556	3661	3505	3725	2503	1.15012	0.201785	0.376036	1	up	no	CADM1
ENSOARG00000001541	981	887	1122	976	969	799	1.06324	0.0884685	0.77715	1	up	no	PEX3
ENSOARG00000001542	0	3	0	0	5	0	0.524863	-0.929988	0.813004	1	down	no	GIMAP2
ENSOARG00000001543	4	3	2	2	4	0	1.48779	0.573175	0.790124	1	up	no	ENSOARG00000001543
ENSOARG00000001544	2409	2185	2201	2000	2730	2069	0.96392	-0.0530152	0.795231	1	down	no	RIPK1
ENSOARG00000001545	70	237	30	63	58	39	1.90977	0.933399	0.0667152	1	up	no	PGF
ENSOARG00000001546	1177	702	928	1012	939	821	0.989775	-0.0148279	0.93068	1	down	no	NAA10
ENSOARG00000001547	0	2	4	2	2	2	0.990671	-0.0135223	1	1	down	no	ENSOARG00000001547
ENSOARG00000001548	93	87	90	70	45	70	1.40059	0.486036	0.285531	1	up	no	CRYBB1
ENSOARG00000001551	250	353	363	181	300	226	1.31226	0.392049	0.233507	1	up	no	BCHE
ENSOARG00000001552	626	629	372	1004	534	599	0.728694	-0.456615	0.159184	1	down	no	RABL6
ENSOARG00000001554	38	20	27	13	25	17	1.50222	0.587092	0.377299	1	up	no	ENSOARG00000001554
ENSOARG00000001555	79	125	80	100	101	97	0.900756	-0.150792	0.781101	1	down	no	NFATC2IP
ENSOARG00000001556	0	0	7	1	1	1	2.47503	1.30745	0.465622	1	up	no	CYP26A1
ENSOARG00000001557	1	1	7	2	5	11	0.493455	-1.01901	0.54226	1	down	no	MEFV
ENSOARG00000001558	93	106	72	119	80	115	0.817085	-0.291441	0.54705	1	down	no	RENBP
ENSOARG00000001560	80	89	141	100	76	108	1.0624	0.0873293	0.851731	1	up	no	ARHGAP22
ENSOARG00000001561	1788	1774	1445	1802	1819	1584	0.922714	-0.116045	0.608927	1	down	no	TOE1
ENSOARG00000001563	809	895	760	767	697	574	1.16491	0.220219	0.404087	1	up	no	PAPOLG
ENSOARG00000001564	474	658	322	672	468	552	0.808172	-0.307266	0.318373	1	down	no	BRSK1
ENSOARG00000001565	3422	4562	3753	3593	3822	2756	1.10981	0.150317	0.480422	1	up	no	SEC31A
ENSOARG00000001566	1057	1039	873	1136	947	810	0.990031	-0.0144543	0.929446	1	down	no	EIF2B2
ENSOARG00000001567	5248	7169	7851	5148	7209	4081	1.19997	0.262998	0.424328	1	up	no	CNOT1
ENSOARG00000001568	47	60	40	72	45	54	0.818723	-0.288553	0.607719	1	down	no	ENSOARG00000001568
ENSOARG00000001570	1130	1657	1379	1623	1164	1349	0.963538	-0.0535869	0.834354	1	down	no	RCN2
ENSOARG00000001571	657	669	315	825	535	640	0.775139	-0.367474	0.240513	1	down	no	NADSYN1
ENSOARG00000001572	686	512	637	695	686	627	0.888902	-0.169904	0.494769	1	down	no	AIMP2
ENSOARG00000001573	6	5	11	14	9	13	0.603858	-0.727718	0.409313	1	down	no	MYLK2
ENSOARG00000001574	441	617	411	534	535	486	0.896738	-0.157241	0.617418	1	down	no	BTG2
ENSOARG00000001575	0	1	0	0	0	2	0.389435	-1.36055	0.86315	1	down	no	ENSOARG00000001575
ENSOARG00000001576	733	705	882	890	1134	800	0.800795	-0.320496	0.181239	1	down	no	FGFR1
ENSOARG00000001577	22	31	18	13	3	22	1.71067	0.774562	0.371943	1	up	no	FBXO43
ENSOARG00000001578	95	126	74	73	74	113	1.05527	0.0776178	0.781067	1	up	no	ENSOARG00000001578
ENSOARG00000001579	3	2	1	0	2	6	0.669054	-0.579806	0.807121	1	down	no	ENSOARG00000001579
ENSOARG00000001580	4	1	6	3	3	2	1.40521	0.490782	0.821976	1	up	no	ENSOARG00000001580
ENSOARG00000001581	20	26	10	16	19	11	1.14854	0.199798	0.774761	1	up	no	ENSOARG00000001581
ENSOARG00000001582	0	1	0	0	0	0	Inf	Inf	1	1	up	no	ENSOARG00000001582
ENSOARG00000001583	3	0	2	0	3	0	1.72936	0.790241	0.979788	1	up	no	HPRT1
ENSOARG00000001584	166	257	151	282	200	255	0.7336	-0.446934	0.235572	1	down	no	DENND4B
ENSOARG00000001585	70	91	62	53	108	64	0.941557	-0.0868798	0.895683	1	down	no	DEGS2
ENSOARG00000001587	8	2	6	3	4	5	1.30468	0.383699	0.794888	1	up	no	ENSOARG00000001587
ENSOARG00000001588	6	9	34	18	86	1	0.488078	-1.03482	0.370763	1	down	no	ENSOARG00000001588
ENSOARG00000001589	1	13	3	5	4	11	0.739254	-0.435858	0.893465	1	down	no	ENSOARG00000001589
ENSOARG00000001590	484	491	410	430	435	339	1.10759	0.147423	0.623952	1	up	no	RAI1
ENSOARG00000001591	562	795	603	575	825	586	0.941065	-0.0876336	0.770537	1	down	no	FUCA2
ENSOARG00000001592	13	14	39	11	6	12	2.25596	1.17374	0.129552	1	up	no	ENSOARG00000001592
ENSOARG00000001593	115	226	46	229	110	129	0.764073	-0.388218	0.524052	1	down	no	ENSOARG00000001593
ENSOARG00000001594	5	60	1	5	35	16	1.01395	0.0199898	0.82503	1	up	no	ENSOARG00000001594
ENSOARG00000001595	974	1252	1012	982	1114	799	1.07405	0.103066	0.676422	1	up	no	TACC1
ENSOARG00000001596	0	0	1	0	0	0	Inf	Inf	0.995943	1	up	no	ENSOARG00000001596
ENSOARG00000001599	341	358	328	295	251	261	1.22306	0.290495	0.358215	1	up	no	SFXN4
ENSOARG00000001600	2	1	2	1	6	1	0.625916	-0.675959	0.707951	1	down	no	TREML1
ENSOARG00000001601	1	0	1	1	1	3	0.392562	-1.34901	0.576976	1	down	no	ENSOARG00000001601
ENSOARG00000001602	1936	2145	2518	1825	2193	1181	1.24411	0.315111	0.313773	1	up	no	CLOCK
ENSOARG00000001603	250	257	282	215	157	193	1.34845	0.431297	0.21153	1	up	no	FABP3
ENSOARG00000001604	3	2	2	0	0	3	2.05902	1.04196	0.760159	1	up	no	TMEM233
ENSOARG00000001605	0	1	0	0	0	0	Inf	Inf	1	1	up	no	ENSOARG00000001605
ENSOARG00000001606	73	112	82	62	95	91	1.01447	0.0207248	0.91316	1	up	no	PCDH12
ENSOARG00000001607	152	133	181	168	161	129	0.996949	-0.00440903	0.952014	1	down	no	HSPBP1
ENSOARG00000001608	22	41	49	24	21	17	1.76247	0.817603	0.189907	1	up	no	ENSOARG00000001608
ENSOARG00000001610	97	149	94	118	121	133	0.859779	-0.217962	0.659503	1	down	no	ENSOARG00000001610
ENSOARG00000001611	1099	1209	1224	1281	1452	854	0.958933	-0.0604986	0.743751	1	down	no	SLC25A12
ENSOARG00000001613	15	24	3	16	7	1	1.6709	0.740624	0.488296	1	up	no	GNAL
ENSOARG00000001614	3	2	0	0	1	0	4.75579	2.24969	0.377343	1	up	no	ENSOARG00000001614
ENSOARG00000001615	595	633	604	542	587	447	1.12312	0.167514	0.559206	1	up	no	TMEM185A
ENSOARG00000001616	1214	1500	1562	1125	933	1335	1.20421	0.268084	0.338628	1	up	no	LY6D
ENSOARG00000001617	2532	2987	2687	2343	3543	1791	1.03488	0.0494673	0.923026	1	up	no	MYH10
ENSOARG00000001618	2445	1829	1993	2005	1999	1588	1.0897	0.123937	0.620771	1	up	no	ENSOARG00000001618
ENSOARG00000001619	1498	1314	1592	1464	1287	1067	1.12665	0.172035	0.512612	1	up	no	MLH3
ENSOARG00000001620	33	54	27	32	46	36	0.936328	-0.0949141	0.941107	1	down	no	BTK
ENSOARG00000001621	1323	1834	1407	1231	1253	959	1.27041	0.34529	0.133679	1	up	no	MED14
ENSOARG00000001622	572	463	211	574	512	431	0.78041	-0.357695	0.313222	1	down	no	ENSOARG00000001622
ENSOARG00000001624	11	14	6	8	2	7	1.6979	0.763754	0.39977	1	up	no	SCN10A
ENSOARG00000001626	1604	2032	1515	1657	1691	1382	1.04134	0.0584389	0.782328	1	up	no	PPM1K
ENSOARG00000001627	221	218	143	224	206	206	0.870197	-0.200587	0.608102	1	down	no	HDAC11
ENSOARG00000001628	0	0	0	0	1	0	#NAME?	#NAME?	0.978596	1	down	no	ENSOARG00000001628
ENSOARG00000001630	938	985	877	811	945	913	1.00274	0.00394136	0.958179	1	up	no	SLC39A1
ENSOARG00000001631	280	239	261	253	274	155	1.1198	0.163239	0.686929	1	up	no	TIGD7
ENSOARG00000001632	373	409	330	384	441	329	0.925037	-0.112417	0.715695	1	down	no	STIM1
ENSOARG00000001633	1	8	2	6	3	1	1.02883	0.0410103	1	1	up	no	ENSOARG00000001633
ENSOARG00000001634	436	533	425	388	567	251	1.11825	0.161248	0.699443	1	up	no	PHACTR2
ENSOARG00000001635	1	0	0	0	0	0	Inf	Inf	1	1	up	no	ENSOARG00000001635
ENSOARG00000001637	140	111	102	51	103	86	1.40215	0.48764	0.25814	1	up	no	FMOD
ENSOARG00000001638	28169	18750	25706	25838	22424	16793	1.09864	0.135724	0.619884	1	up	no	ENSOARG00000001638
ENSOARG00000001639	0	0	0	1	1	0	#NAME?	#NAME?	0.478825	1	down	no	GPR15
ENSOARG00000001640	0	0	0	0	0	3	#NAME?	#NAME?	0.258051	1	down	no	ENSOARG00000001640
ENSOARG00000001641	919	840	868	844	888	725	1.03509	0.0497497	0.873384	1	up	no	C20orf27
ENSOARG00000001642	46	70	44	57	90	36	0.838346	-0.254382	0.637146	1	down	no	TESK2
ENSOARG00000001644	1629	1612	1249	1466	1493	1319	1.00456	0.00656292	0.963506	1	up	no	EXT2
ENSOARG00000001645	1	9	2	3	7	5	0.713233	-0.487554	0.825809	1	down	no	ENSOARG00000001645
ENSOARG00000001646	1	1	0	1	2	2	0.360343	-1.47256	0.574766	1	down	no	CPA6
ENSOARG00000001647	611	640	579	525	514	481	1.1567	0.21001	0.441677	1	up	no	GLA
ENSOARG00000001648	2	1	4	0	1	0	7.24262	2.85651	0.214309	1	up	no	ENSOARG00000001648
ENSOARG00000001649	54	67	93	32	77	125	0.862981	-0.2126	0.672225	1	down	no	LYNX1
ENSOARG00000001650	45	46	31	17	48	35	1.14936	0.200829	0.705986	1	up	no	PSTPIP1
ENSOARG00000001651	433	443	341	414	424	338	0.992873	-0.0103189	0.978907	1	down	no	ZC2HC1C
ENSOARG00000001652	536	533	526	477	463	371	1.17817	0.236546	0.425357	1	up	no	ENSOARG00000001652
ENSOARG00000001653	660	749	647	675	726	488	1.05135	0.0722495	0.814797	1	up	no	MAPK9
ENSOARG00000001654	705	915	565	875	737	764	0.871238	-0.198861	0.4826	1	down	no	PPP6R1
ENSOARG00000001656	16	26	11	20	17	21	0.848681	-0.236705	0.822414	1	down	no	TMEM52
ENSOARG00000001657	0	1	0	0	3	0	0.29159	-1.77799	0.601449	1	down	no	ENSOARG00000001657
ENSOARG00000001658	9	3	5	5	2	4	1.51255	0.596985	0.648402	1	up	no	ENSOARG00000001658
ENSOARG00000001659	240	179	114	254	315	274	0.601334	-0.733761	0.0489332	1	down	yes	WDFY4
ENSOARG00000001660	24	13	32	9	39	22	0.971842	-0.0412063	0.912919	1	down	no	PRELP
ENSOARG00000001661	49	46	23	56	36	39	0.855962	-0.224381	0.723547	1	down	no	ENSOARG00000001661
ENSOARG00000001662	283	266	260	240	267	264	1.00688	0.00989533	0.964356	1	up	no	DTWD2
ENSOARG00000001663	5	9	14	10	20	18	0.564944	-0.82382	0.318553	1	down	no	BCL11A
ENSOARG00000001664	1644	1687	1341	1868	1372	1280	0.995435	-0.00660108	0.955407	1	down	no	ENSOARG00000001664
ENSOARG00000001665	61	54	41	22	66	32	1.24354	0.314455	0.634775	1	up	no	CCDC183
ENSOARG00000001666	1047	1198	1079	1264	843	675	1.16215	0.216796	0.503502	1	up	no	SPAG6
ENSOARG00000001667	450	512	488	451	541	313	1.0789	0.109566	0.747207	1	up	no	EIF2AK1
ENSOARG00000001668	20	33	20	15	15	19	1.393	0.478197	0.451883	1	up	no	TFEC
ENSOARG00000001669	174	181	244	162	236	179	1.01004	0.0144131	1	1	up	no	ENSOARG00000001669
ENSOARG00000001670	93	113	124	104	80	109	1.08205	0.113768	0.780645	1	up	no	ENSOARG00000001670
ENSOARG00000001671	326	325	305	371	412	245	0.903792	-0.145937	0.606038	1	down	no	ENSOARG00000001671
ENSOARG00000001672	0	0	0	1	0	0	#NAME?	#NAME?	0.978596	1	down	no	ENSOARG00000001672
ENSOARG00000001673	75	74	83	65	64	49	1.26905	0.343754	0.492394	1	up	no	ENSOARG00000001673
ENSOARG00000001674	0	0	0	0	1	0	#NAME?	#NAME?	0.978596	1	down	no	ENSOARG00000001674
ENSOARG00000001675	1604	1454	1437	1532	1306	1181	1.08287	0.114856	0.649332	1	up	no	ENSOARG00000001675
ENSOARG00000001677	1355	965	1290	1215	1063	896	1.11449	0.156389	0.584382	1	up	no	TRMT10C
ENSOARG00000001678	0	12	3	11	4	4	0.721795	-0.470338	0.83369	1	down	no	ENSOARG00000001678
ENSOARG00000001680	24	24	23	5	35	17	1.19067	0.25177	0.815148	1	up	no	SFRP2
ENSOARG00000001682	4	10	38	1	24	9	1.54578	0.628331	0.648018	1	up	no	A2ML1
ENSOARG00000001683	22	28	22	21	39	16	0.913991	-0.129749	0.862486	1	down	no	KCNC1
ENSOARG00000001684	315	315	273	324	312	338	0.886025	-0.174581	0.609566	1	down	no	PEMT
ENSOARG00000001685	284	215	234	237	217	192	1.10178	0.139834	0.710628	1	up	no	MMACHC
ENSOARG00000001687	5711	5228	5096	5223	4896	4622	1.04913	0.0691939	0.748904	1	up	no	ARMCX3
ENSOARG00000001688	84	105	68	120	125	76	0.767912	-0.380988	0.391442	1	down	no	TMEM141
ENSOARG00000001689	4243	3497	3905	4501	3539	3129	1.01638	0.0234457	1	1	up	no	ARL3
ENSOARG00000001690	0	0	0	0	1	0	#NAME?	#NAME?	0.978596	1	down	no	ENSOARG00000001690
ENSOARG00000001691	65	50	62	81	52	86	0.779186	-0.359961	0.47254	1	down	no	TMEM176B
ENSOARG00000001692	196	134	277	246	139	130	1.18034	0.239203	0.638845	1	up	no	RGS22
ENSOARG00000001693	6957	7738	7988	5851	6920	5298	1.21373	0.279451	0.176139	1	up	no	TSPAN3
ENSOARG00000001694	6	0	11	0	6	3	1.9225	0.942982	0.497472	1	up	no	ENSOARG00000001694
ENSOARG00000001695	103	93	105	86	134	88	0.947795	-0.0773531	0.852749	1	down	no	NCF2
ENSOARG00000001696	1051	1167	938	1125	963	763	1.06713	0.0937305	0.725269	1	up	no	YY1
ENSOARG00000001697	37	60	15	55	32	53	0.733311	-0.447503	0.510715	1	down	no	TMEM86B
ENSOARG00000001698	0	1	0	0	0	0	Inf	Inf	1	1	up	no	ENSOARG00000001698
ENSOARG00000001699	1010	1236	1252	1031	1120	880	1.11569	0.157941	0.531354	1	up	no	RPS6KA6
ENSOARG00000001700	954	1153	666	963	860	859	0.978092	-0.0319586	0.957818	1	down	no	PLCG1
ENSOARG00000001701	34	82	16	30	115	32	0.685491	-0.544791	0.571304	1	down	no	ENSOARG00000001701
ENSOARG00000001702	11310	8904	13741	10769	9248	8236	1.18198	0.241207	0.309614	1	up	no	PRDX1
ENSOARG00000001703	144	220	124	175	149	177	0.914437	-0.129044	0.804687	1	down	no	SLC38A7
ENSOARG00000001704	1060	1201	874	1294	985	804	0.978649	-0.0311366	0.875625	1	down	no	PLEKHA2
ENSOARG00000001707	41	8	48	24	62	22	0.914798	-0.128475	0.829138	1	down	no	CCDC60
ENSOARG00000001708	7	2	3	3	8	12	0.494037	-1.01731	0.373234	1	down	no	ENSOARG00000001708
ENSOARG00000001709	4	19	5	13	8	5	0.99841	-0.00229519	0.99735	1	down	no	ENSOARG00000001709
ENSOARG00000001710	1	6	3	4	3	0	1.39048	0.47558	0.813796	1	up	no	CD19
ENSOARG00000001711	371	704	555	492	527	362	1.13224	0.179181	0.528393	1	up	no	ZNF800
ENSOARG00000001712	677	613	684	638	702	597	0.987113	-0.0187133	0.92124	1	down	no	SNRNP40
ENSOARG00000001713	301	203	229	345	239	256	0.849183	-0.235852	0.4552	1	down	no	ENSOARG00000001713
ENSOARG00000001714	0	0	0	0	1	0	#NAME?	#NAME?	0.978596	1	down	no	LYPD2
ENSOARG00000001715	75	96	55	71	72	81	0.947428	-0.0779113	0.940021	1	down	no	ENSOARG00000001715
ENSOARG00000001717	4684	4342	4430	4468	3976	3379	1.10392	0.142632	0.52726	1	up	no	GOT2
ENSOARG00000001718	1725	1488	1276	1006	1302	1974	0.985552	-0.0209964	1	1	down	no	MPPE1
ENSOARG00000001719	5	21	5	8	3	5	1.76754	0.82174	0.363585	1	up	no	SCN11A
ENSOARG00000001720	1	2	0	0	32	0	0.0859883	-3.53972	0.0107359	1	down	yes	ENSOARG00000001720
ENSOARG00000001721	12	15	10	7	18	7	1.10608	0.145457	0.88006	1	up	no	ENSOARG00000001721
ENSOARG00000001722	649	655	781	727	592	594	1.05954	0.0834435	0.792177	1	up	no	ENSOARG00000001722
ENSOARG00000001724	634	535	485	583	664	459	0.937893	-0.0925046	0.712202	1	down	no	ZNF174
ENSOARG00000001725	12	15	6	18	7	11	0.864128	-0.210683	0.866859	1	down	no	IMPA2
ENSOARG00000001726	0	0	2	1	2	2	0.418898	-1.25533	0.704297	1	down	no	ALX4
ENSOARG00000001727	321	531	340	569	539	418	0.743629	-0.427345	0.152786	1	down	no	DISP3
ENSOARG00000001728	0	1	1	0	0	0	Inf	Inf	0.521633	1	up	no	OPTC
ENSOARG00000001730	1	0	5	2	4	0	1.08982	0.124092	1	1	up	no	ADH6
ENSOARG00000001731	275	245	223	294	228	285	0.882273	-0.180704	0.608388	1	down	no	CIDEA
ENSOARG00000001732	0	0	0	1	2	0	#NAME?	#NAME?	0.282227	1	down	no	ZNF597
ENSOARG00000001734	46	80	19	65	52	54	0.780867	-0.356852	0.601652	1	down	no	ZC2HC1B
ENSOARG00000001735	93	93	63	78	84	93	0.923219	-0.115255	0.857182	1	down	no	HSPA12B
ENSOARG00000001737	8	9	1	1	4	8	1.21748	0.283895	0.761068	1	up	no	ENSOARG00000001737
ENSOARG00000001738	6069	5799	5498	6038	5705	5085	0.995707	-0.00620729	0.954103	1	down	no	NEK9
ENSOARG00000001739	51	38	52	51	46	47	0.954097	-0.0677914	0.899173	1	down	no	TUBB6
ENSOARG00000001740	2	1	2	2	2	6	0.474597	-1.07522	0.519879	1	down	no	ENSOARG00000001740
ENSOARG00000001741	3	0	0	0	1	1	1.41595	0.501773	0.903663	1	up	no	ENSOARG00000001741
ENSOARG00000001743	24	91	29	11	37	64	1.13247	0.179474	0.758445	1	up	no	CREB3L4
ENSOARG00000001744	5	5	5	4	13	31	0.287207	-1.79984	0.0675711	1	down	no	TREM2
ENSOARG00000001745	205	225	131	235	228	102	0.958623	-0.0609645	0.861957	1	down	no	CDH8
ENSOARG00000001747	357	335	340	424	347	351	0.889043	-0.169676	0.569873	1	down	no	SGSH
ENSOARG00000001748	1091	1621	690	902	824	722	1.30411	0.383066	0.128565	1	up	no	RASD1
ENSOARG00000001749	2958	4733	2580	2172	3181	1351	1.46118	0.547129	0.0882196	1	up	no	PLAGL1
ENSOARG00000001750	112	137	120	73	149	64	1.24684	0.318277	0.562335	1	up	no	PEAK1
ENSOARG00000001752	1	5	3	5	2	5	0.695961	-0.522921	0.7814	1	down	no	HTRA4
ENSOARG00000001753	304	424	380	322	359	252	1.14519	0.195593	0.540884	1	up	no	NQO2
ENSOARG00000001754	139	163	98	78	175	83	1.13258	0.17961	0.720083	1	up	no	MDFIC
ENSOARG00000001755	114	250	150	216	187	202	0.798699	-0.324277	0.424802	1	down	no	ENSOARG00000001755
ENSOARG00000001756	52	45	44	56	47	43	0.934925	-0.0970773	0.863101	1	down	no	TMEM176A
ENSOARG00000001757	51	27	25	43	34	34	0.898156	-0.154962	0.801687	1	down	no	FOXS1
ENSOARG00000001758	998	1039	827	966	998	930	0.945862	-0.080299	0.768043	1	down	no	AATK
ENSOARG00000001759	811	813	931	708	732	539	1.25803	0.331167	0.221568	1	up	no	FANCL
ENSOARG00000001762	1743	1495	1528	1423	1581	1408	1.04185	0.0591531	0.804998	1	up	no	JTB
ENSOARG00000001763	1276	1128	1369	1147	1078	738	1.24855	0.320253	0.217372	1	up	no	HAT1
ENSOARG00000001765	1705	1357	1925	1388	1957	1193	1.07838	0.108872	0.780387	1	up	no	HMG20A
ENSOARG00000001766	1	1	0	0	1	2	0.578159	-0.790462	0.974525	1	down	no	SLC17A2
ENSOARG00000001767	1569	1049	1166	1190	1121	1111	1.07058	0.0983972	0.698049	1	up	no	SYT5
ENSOARG00000001768	203	159	196	137	142	154	1.24517	0.316341	0.398476	1	up	no	ENSOARG00000001768
ENSOARG00000001770	3761	3510	3266	3269	3308	2656	1.10232	0.140541	0.52363	1	up	no	AFG3L2
ENSOARG00000001771	339	414	219	405	291	290	0.934767	-0.0973219	0.795148	1	down	no	CAMSAP3
ENSOARG00000001772	25	18	22	28	21	20	0.92035	-0.119746	0.864712	1	down	no	FOXP2
ENSOARG00000001773	1	0	0	0	0	0	Inf	Inf	1	1	up	no	ENSOARG00000001773
ENSOARG00000001774	226	229	159	123	208	146	1.22416	0.291793	0.401066	1	up	no	ENSOARG00000001774
ENSOARG00000001775	11	3	7	0	10	4	1.4686	0.554439	0.745077	1	up	no	ENSOARG00000001775
ENSOARG00000001777	75	87	48	67	82	62	0.942249	-0.0858201	0.905637	1	down	no	RAB13
ENSOARG00000001778	33	29	31	39	26	36	0.887406	-0.172334	0.796856	1	down	no	ENSOARG00000001778
ENSOARG00000001779	3043	4173	4229	2858	2744	2857	1.29994	0.37844	0.0690334	1	up	no	NDFIP1
ENSOARG00000001782	19	22	12	18	23	18	0.848662	-0.236737	0.794948	1	down	no	ENSOARG00000001782
ENSOARG00000001783	549	1998	422	1556	383	563	1.09779	0.134596	0.830679	1	up	no	FOS
ENSOARG00000001784	1780	2075	2060	1614	1693	1359	1.22498	0.292763	0.197063	1	up	no	PRDX3
ENSOARG00000001785	1663	1808	1956	1654	1703	1595	1.05818	0.0815872	0.728894	1	up	no	TM2D2
ENSOARG00000001786	9	13	9	10	17	4	0.970878	-0.0426377	0.99716	1	down	no	STX11
ENSOARG00000001787	1	0	2	3	0	0	1.10293	0.141335	1	1	up	no	ENSOARG00000001787
ENSOARG00000001790	0	3	0	1	1	2	0.623571	-0.681375	1	1	down	no	TREML2
ENSOARG00000001791	264	264	213	275	342	302	0.769559	-0.377896	0.269216	1	down	no	NAA60
ENSOARG00000001792	395	553	466	403	570	289	1.08232	0.114124	0.767921	1	up	no	CD82
ENSOARG00000001793	2498	2593	2048	2488	2520	2186	0.950661	-0.0729965	0.743557	1	down	no	AKR1A1
ENSOARG00000001794	144	186	101	164	171	178	0.789044	-0.341822	0.424419	1	down	no	PGAP2
ENSOARG00000001796	257	265	242	250	315	222	0.935956	-0.0954871	0.771452	1	down	no	JDP2
ENSOARG00000001798	385	388	358	371	388	384	0.94855	-0.0762045	0.820465	1	down	no	PRELID3A
ENSOARG00000001799	0	4	4	0	0	0	Inf	Inf	0.0565268	1	up	no	ENSOARG00000001799
ENSOARG00000001800	45	129	105	61	101	41	1.32438	0.405313	0.439633	1	up	no	NKAIN1
ENSOARG00000001802	0	1	0	1	0	0	0.909073	-0.137531	1	1	down	no	CATHL3
ENSOARG00000001803	245	355	252	295	268	193	1.0811	0.112495	0.738999	1	up	no	USP42
ENSOARG00000001804	40	43	309	54	38	50	2.83874	1.50525	0.00224066	0.712255	up	yes	ENSOARG00000001804
ENSOARG00000001805	0	4	1	0	0	1	4.0868	2.03097	0.377323	1	up	no	ENSOARG00000001805
ENSOARG00000001806	153	118	203	162	220	243	0.736734	-0.440785	0.258639	1	down	no	THEM6
ENSOARG00000001807	170	104	76	140	104	141	0.866932	-0.206009	0.674927	1	down	no	ENSOARG00000001807
ENSOARG00000001808	2	7	7	9	98	16	0.126486	-2.98295	0.000384215	0.223209	down	yes	ENSOARG00000001808
ENSOARG00000001809	2315	2153	2212	2151	2027	1256	1.20133	0.264635	0.327448	1	up	no	LARP7
ENSOARG00000001810	0	3	2	2	2	3	0.658926	-0.601812	0.833396	1	down	no	ZBED2
ENSOARG00000001811	46	11	91	13	16	14	3.50397	1.80899	0.00543807	1	up	yes	TNNI3
ENSOARG00000001812	3	5	2	5	5	7	0.541041	-0.88619	0.51763	1	down	no	BATF
ENSOARG00000001813	63	78	32	56	59	51	0.977118	-0.0333948	1	1	down	no	NUP210L
ENSOARG00000001814	537	429	341	447	397	347	1.05633	0.0790545	0.798526	1	up	no	GCC1
ENSOARG00000001815	52	91	52	68	92	53	0.868549	-0.203321	0.70906	1	down	no	ENSOARG00000001815
ENSOARG00000001816	698	717	859	800	700	643	1.03275	0.0464863	0.906031	1	up	no	ADAM9
ENSOARG00000001818	71	81	47	55	60	39	1.23321	0.302424	0.537535	1	up	no	ENSOARG00000001818
ENSOARG00000001819	4154	4388	3295	4441	3698	3802	0.947243	-0.078194	0.726449	1	down	no	KIAA0100
ENSOARG00000001820	1159	1162	1017	1309	971	882	1.02054	0.02933	0.939604	1	up	no	ENSOARG00000001820
ENSOARG00000001821	1147	1156	1265	1080	948	764	1.24437	0.31542	0.214909	1	up	no	THAP9
ENSOARG00000001822	839	535	449	621	526	732	0.924385	-0.113435	0.795324	1	down	no	SFXN2
ENSOARG00000001823	78	60	58	60	84	57	0.942493	-0.0854456	0.867662	1	down	no	TNNT1
ENSOARG00000001824	117	159	47	98	100	100	1.00323	0.00465307	0.907295	1	up	no	ENSOARG00000001824
ENSOARG00000001825	519	618	389	513	609	583	0.845018	-0.242946	0.434926	1	down	no	RABEP2
ENSOARG00000001827	360	315	304	357	260	349	0.972317	-0.0405017	0.917684	1	down	no	SLC25A29
ENSOARG00000001828	394	402	371	456	346	380	0.950171	-0.0737416	0.807322	1	down	no	MED9
ENSOARG00000001829	680	700	832	556	1101	590	0.957687	-0.0623745	0.762934	1	down	no	CDH11
ENSOARG00000001832	505	425	630	513	417	378	1.1722	0.229223	0.483965	1	up	no	HDX
ENSOARG00000001833	163	179	128	154	214	135	0.894416	-0.160982	0.68672	1	down	no	PANX1
ENSOARG00000001834	4	21	19	35	15	8	0.747533	-0.419791	0.572224	1	down	no	ENSOARG00000001834
ENSOARG00000001835	33	18	40	20	32	26	1.14923	0.200663	0.784212	1	up	no	TSPAN18
ENSOARG00000001836	586	389	398	440	713	413	0.850925	-0.232896	0.451828	1	down	no	CAVIN1
ENSOARG00000001837	1044	1221	1296	1310	1442	912	0.946668	-0.0790691	0.67443	1	down	no	SPIRE1
ENSOARG00000001838	0	0	0	6	0	0	#NAME?	#NAME?	0.100045	1	down	no	C16orf90
ENSOARG00000001839	5	5	2	0	14	3	0.665891	-0.586643	0.635297	1	down	no	RASGEF1C
ENSOARG00000001840	8	4	0	7	6	6	0.59132	-0.757988	0.613027	1	down	no	PSCA
ENSOARG00000001841	818	945	850	693	809	643	1.17089	0.227607	0.371118	1	up	no	PIP4K2A
ENSOARG00000001842	20	365	0	9	0	1	34.6841	5.1162	0.0122484	1	up	yes	OTOL1
ENSOARG00000001843	332	107	209	133	88	196	1.50028	0.585232	0.314695	1	up	no	GAP43
ENSOARG00000001844	921	1053	826	751	815	642	1.21536	0.281387	0.259843	1	up	no	VRK2
ENSOARG00000001845	1762	1502	1358	1568	1486	1080	1.08395	0.116294	0.656149	1	up	no	TPM3
ENSOARG00000001846	190	210	169	186	221	114	1.05766	0.0808744	0.85748	1	up	no	CCDC92
ENSOARG00000001847	3	4	3	3	5	4	0.789873	-0.340306	0.877607	1	down	no	LRRC18
ENSOARG00000001848	4	9	17	0	4	11	1.86047	0.895667	0.543899	1	up	no	LINGO1
ENSOARG00000001849	214	320	249	246	289	216	0.997004	-0.00432872	1	1	down	no	CDH5
ENSOARG00000001850	4093	3961	4541	3958	4337	3379	1.04854	0.0683885	0.791887	1	up	no	GNB1
ENSOARG00000001851	132	159	179	209	153	172	0.852631	-0.230006	0.532706	1	down	no	FGF1
ENSOARG00000001852	6	6	1	3	0	4	1.67387	0.743191	0.557668	1	up	no	ENSOARG00000001852
ENSOARG00000001854	417	354	379	384	338	334	1.05391	0.0757466	0.822824	1	up	no	ARF5
ENSOARG00000001855	0	0	1	0	0	0	Inf	Inf	0.995943	1	up	no	ODF3L1
ENSOARG00000001856	2	9	0	10	4	10	0.397406	-1.33132	0.420819	1	down	no	ENSOARG00000001856
ENSOARG00000001858	7387	10180	7811	7925	8454	6045	1.08568	0.1186	0.564228	1	up	no	ENSOARG00000001858
ENSOARG00000001859	5	5	5	2	3	11	0.858783	-0.219635	0.915072	1	down	no	ENSOARG00000001859
ENSOARG00000001860	5	7	5	3	4	8	1.04515	0.0637071	0.961226	1	up	no	BEAN1
ENSOARG00000001861	328	397	306	300	308	231	1.17949	0.238164	0.453323	1	up	no	CEP76
ENSOARG00000001862	3	3	1	7	2	1	0.681761	-0.552661	0.751652	1	down	no	PITPNM3
ENSOARG00000001863	42	57	41	46	77	48	0.780235	-0.35802	0.519773	1	down	no	SEMA6A
ENSOARG00000001864	0	2	1	0	0	0	Inf	Inf	0.309701	1	up	no	IL26
ENSOARG00000001865	459	461	484	531	617	549	0.797467	-0.326502	0.24626	1	down	no	RIN2
ENSOARG00000001866	114	119	102	122	112	122	0.899543	-0.152735	0.741962	1	down	no	ENSOARG00000001866
ENSOARG00000001868	4	0	3	1	3	0	1.83761	0.877829	0.726781	1	up	no	ENSOARG00000001868
ENSOARG00000001869	0	1	2	0	0	1	2.72151	1.44441	0.712975	1	up	no	TREM1
ENSOARG00000001870	168	155	185	126	205	106	1.13578	0.183683	0.698304	1	up	no	VSTM4
ENSOARG00000001871	393	542	255	473	323	461	0.884417	-0.177201	0.641449	1	down	no	ENSOARG00000001871
ENSOARG00000001872	465	500	491	412	755	402	0.897716	-0.155668	0.614195	1	down	no	HSPB8
ENSOARG00000001873	2506	2458	2340	1977	2009	1621	1.25858	0.331795	0.132628	1	up	no	WDR48
ENSOARG00000001874	8059	8555	8928	8419	10075	6930	0.97456	-0.0371773	0.80489	1	down	no	UTRN
ENSOARG00000001875	10	8	4	9	5	10	0.859029	-0.219222	0.906107	1	down	no	CARD14
ENSOARG00000001876	27	30	40	19	15	29	1.47199	0.557768	0.358844	1	up	no	ENSOARG00000001876
ENSOARG00000001877	1	6	6	6	5	2	0.982824	-0.0249947	1	1	down	no	ENSOARG00000001877
ENSOARG00000001878	266	645	447	429	515	481	0.898085	-0.155076	0.698582	1	down	no	ENSOARG00000001878
ENSOARG00000001879	0	0	4	0	0	0	Inf	Inf	0.191412	1	up	no	ENSOARG00000001879
ENSOARG00000001880	309	410	210	317	295	239	1.03331	0.04727	0.847292	1	up	no	ENSOARG00000001880
ENSOARG00000001881	197	217	168	163	183	201	1.00868	0.0124748	0.926606	1	up	no	ENSOARG00000001881
ENSOARG00000001882	2407	2586	2044	2707	2391	2034	0.948314	-0.0765628	0.710566	1	down	no	CLUAP1
ENSOARG00000001883	3416	2466	2796	2687	2430	2130	1.16505	0.220387	0.343861	1	up	no	NMD3
ENSOARG00000001884	127	116	131	109	159	83	1.04072	0.0575835	0.932464	1	up	no	RIMKLB
ENSOARG00000001885	4655	4529	4855	4133	4065	3278	1.18759	0.248042	0.250593	1	up	no	DYNC1I2
ENSOARG00000001886	0	1	0	1	2	1	0.214121	-2.2235	0.470823	1	down	no	ENSOARG00000001886
ENSOARG00000001887	64	58	70	63	75	51	0.991354	-0.0125284	0.968015	1	down	no	GAL3ST3
ENSOARG00000001888	347	408	562	232	443	374	1.21305	0.278634	0.503053	1	up	no	ADAM32
ENSOARG00000001890	0	0	1	0	2	1	0.349304	-1.51745	0.666181	1	down	no	ENSOARG00000001890
ENSOARG00000001892	2	0	17	11	5	4	1.02353	0.0335494	1	1	up	no	PPP1R3A
ENSOARG00000001894	489	415	461	382	341	248	1.37365	0.458018	0.14391	1	up	no	PSMG2
ENSOARG00000001895	0	0	1	1	0	0	1.1337	0.181038	1	1	up	no	ENSOARG00000001895
ENSOARG00000001896	1440	1843	1778	1429	1819	1227	1.09245	0.127569	0.595911	1	up	no	ATP6V0A1
ENSOARG00000001897	293	429	362	337	353	272	1.08245	0.114294	0.715441	1	up	no	ZMAT1
ENSOARG00000001898	0	1	0	0	1	1	0.41202	-1.27922	0.971942	1	down	no	IZUMO1R
ENSOARG00000001899	2788	3263	2828	2850	3194	2230	1.03462	0.0491079	0.843011	1	up	no	PUM1
ENSOARG00000001901	4	9	1	9	8	12	0.430427	-1.21616	0.278281	1	down	no	ENSOARG00000001901
ENSOARG00000001902	0	1	0	0	0	0	Inf	Inf	1	1	up	no	FAM170B
ENSOARG00000001903	468	469	482	426	472	325	1.12681	0.172243	0.587739	1	up	no	PITPNB
ENSOARG00000001906	371	434	313	421	386	300	0.968821	-0.0456978	0.882964	1	down	no	BUD13
ENSOARG00000001908	191	67	131	83	191	125	0.955402	-0.0658196	0.901753	1	down	no	CSPG4
ENSOARG00000001909	4566	3479	4411	3242	3782	3295	1.17246	0.229542	0.29783	1	up	no	ENSOARG00000001909
ENSOARG00000001910	2	0	0	1	1	0	1.02135	0.0304814	1	1	up	no	C10orf128
ENSOARG00000001911	660	732	505	849	645	653	0.843878	-0.244894	0.36894	1	down	no	CCDC17
ENSOARG00000001912	0	0	0	0	1	0	#NAME?	#NAME?	0.978596	1	down	no	ENSOARG00000001912
ENSOARG00000001913	691	927	482	858	791	711	0.840179	-0.251231	0.373906	1	down	no	ENSOARG00000001913
ENSOARG00000001914	208	305	533	206	642	228	0.963877	-0.0530786	0.866166	1	down	no	ABCG2
ENSOARG00000001915	24	19	11	16	22	18	0.914223	-0.129382	0.914464	1	down	no	ENSOARG00000001915
ENSOARG00000001916	570	573	449	614	521	447	0.968017	-0.0468954	0.859338	1	down	no	LIN54
ENSOARG00000001917	0	7	1	1	4	0	1.45383	0.539864	0.779161	1	up	no	ENSOARG00000001917
ENSOARG00000001918	285	271	222	275	214	241	1.02074	0.0296212	0.918218	1	up	no	TK2
ENSOARG00000001919	8	12	20	6	8	14	1.36732	0.451348	0.583015	1	up	no	ENSOARG00000001919
ENSOARG00000001922	114	77	87	124	141	80	0.789627	-0.340756	0.398607	1	down	no	CYTH3
ENSOARG00000001923	4493	3558	4064	4473	3746	3568	0.999233	-0.00110699	0.940259	1	down	no	COPS3
ENSOARG00000001924	128	154	152	144	183	123	0.932762	-0.100419	0.789522	1	down	no	ENSOARG00000001924
ENSOARG00000001925	149	87	103	98	86	115	1.09151	0.126323	0.758002	1	up	no	C1orf189
ENSOARG00000001926	1	2	0	1	0	0	2.85952	1.51578	0.710477	1	up	no	SLC17A3
ENSOARG00000001927	426	299	573	299	346	239	1.45602	0.542029	0.114749	1	up	no	ENSOARG00000001927
ENSOARG00000001928	0	0	0	1	0	0	#NAME?	#NAME?	0.978596	1	down	no	ENSOARG00000001928
ENSOARG00000001930	2526	2270	2257	2138	2096	1657	1.16042	0.214652	0.348631	1	up	no	PTPN2
ENSOARG00000001931	0	0	0	0	1	0	#NAME?	#NAME?	0.978596	1	down	no	ENSOARG00000001931
ENSOARG00000001932	548	556	652	534	499	446	1.15394	0.206568	0.484427	1	up	no	COMMD10
ENSOARG00000001933	0	2	1	2	0	1	0.932013	-0.101577	1	1	down	no	CCDC42
ENSOARG00000001934	51	16	38	44	26	36	0.979638	-0.0296794	0.952264	1	down	no	ENSOARG00000001934
ENSOARG00000001936	3	3	8	5	9	2	0.894152	-0.161408	0.893425	1	down	no	RNF175
ENSOARG00000001938	124	109	121	118	167	124	0.837534	-0.25578	0.525881	1	down	no	EPS8L1
ENSOARG00000001939	119	70	78	50	41	23	2.31044	1.20816	0.0159355	1	up	yes	ENSOARG00000001939
ENSOARG00000001941	8	3	6	7	12	2	0.819102	-0.287885	0.776374	1	down	no	ENSOARG00000001941
ENSOARG00000001942	523	540	550	454	486	361	1.20187	0.265286	0.370505	1	up	no	C9orf116
ENSOARG00000001943	0	0	0	0	1	0	#NAME?	#NAME?	0.978596	1	down	no	ENSOARG00000001943
ENSOARG00000001945	7	8	4	10	6	7	0.78249	-0.353857	0.785872	1	down	no	ENSOARG00000001945
ENSOARG00000001946	565	603	730	479	552	404	1.28866	0.365869	0.201926	1	up	no	ORC5
ENSOARG00000001947	0	0	0	0	1	0	#NAME?	#NAME?	0.978596	1	down	no	C10orf71
ENSOARG00000001948	0	7	3	14	2	2	0.530317	-0.915072	0.488811	1	down	no	ENSOARG00000001948
ENSOARG00000001949	627	673	660	584	752	460	1.05814	0.0815306	0.800243	1	up	no	ARHGAP26
ENSOARG00000001951	1	0	0	0	0	1	0.892224	-0.164522	1	1	down	no	PAX4
ENSOARG00000001953	0	0	0	0	1	0	#NAME?	#NAME?	0.978596	1	down	no	ENSOARG00000001953
ENSOARG00000001954	1	3	6	4	7	1	0.849629	-0.235096	0.877535	1	down	no	ENSOARG00000001954
ENSOARG00000001955	2061	2033	1779	1975	1771	1261	1.13694	0.185154	0.442311	1	up	no	NEK4
ENSOARG00000001956	102	118	101	74	123	103	1.01849	0.026425	0.922083	1	up	no	SNX33
ENSOARG00000001958	0	4	0	2	0	1	1.14812	0.199274	0.932937	1	up	no	IFNG
ENSOARG00000001960	158	181	159	194	174	214	0.815466	-0.294303	0.455112	1	down	no	EPM2A
ENSOARG00000001962	2	3	9	3	3	4	1.39188	0.477035	0.767277	1	up	no	CKLF
ENSOARG00000001963	6	10	4	6	2	6	1.31776	0.398092	0.70178	1	up	no	ENSOARG00000001963
ENSOARG00000001964	187	294	214	326	265	270	0.76879	-0.379339	0.275872	1	down	no	NUP210
ENSOARG00000001965	2880	1500	1752	1738	1389	2158	1.11382	0.155516	0.655172	1	up	no	CARS
ENSOARG00000001966	122	104	61	135	112	100	0.789841	-0.340367	0.443056	1	down	no	CCDC85A
ENSOARG00000001967	414	413	282	426	361	333	0.946595	-0.0791813	0.8118	1	down	no	PPP1R26
ENSOARG00000001968	66	16	21	27	48	25	1.00964	0.0138392	1	1	up	no	MFAP5
ENSOARG00000001969	0	12	0	0	0	0	Inf	Inf	0.027941	1	up	yes	BAC5
ENSOARG00000001970	508	901	1001	594	801	437	1.2822	0.358618	0.32448	1	up	no	FBXO30
ENSOARG00000001972	920	820	657	840	794	908	0.898501	-0.154409	0.580594	1	down	no	GORASP1
ENSOARG00000001973	207	168	188	143	207	147	1.09767	0.134441	0.732321	1	up	no	TP53I11
ENSOARG00000001974	1735	1427	1611	1410	1803	1058	1.09115	0.125847	0.70288	1	up	no	RNF130
ENSOARG00000001975	30	15	19	5	18	57	0.736056	-0.442112	0.528186	1	down	no	ENSOARG00000001975
ENSOARG00000001976	7	4	7	9	10	4	0.783923	-0.351216	0.727927	1	down	no	ENSOARG00000001976
ENSOARG00000001977	1	2	3	0	1	2	1.85579	0.892036	0.6815	1	up	no	ENSOARG00000001977
ENSOARG00000001978	1541	1801	2053	1449	1785	1328	1.1474	0.198371	0.406403	1	up	no	KPNA4
ENSOARG00000001979	62	74	54	39	74	50	1.10786	0.14778	0.745108	1	up	no	NOS3
ENSOARG00000001980	11	36	13	7	17	10	1.62143	0.697262	0.313696	1	up	no	NLRC3
ENSOARG00000001981	1	2	1	1	1	1	1.2454	0.316607	1	1	up	no	ENSOARG00000001981
ENSOARG00000001983	323	281	286	275	234	217	1.18744	0.247854	0.468183	1	up	no	WDR5B
ENSOARG00000001984	0	0	0	0	0	2	#NAME?	#NAME?	0.417068	1	down	no	ENSOARG00000001984
ENSOARG00000001985	510	210	394	478	460	433	0.79969	-0.322487	0.364411	1	down	no	OLFM1
ENSOARG00000001987	1	1	1	12	1	0	0.236529	-2.07991	0.179155	1	down	no	ENSOARG00000001987
ENSOARG00000001988	88	75	60	72	79	64	0.995834	-0.00602217	1	1	down	no	RDH13
ENSOARG00000001989	578	701	461	643	566	421	1.02278	0.0324945	0.911127	1	up	no	ENSOARG00000001989
ENSOARG00000001990	0	0	3	0	0	0	Inf	Inf	0.282695	1	up	no	DRGX
ENSOARG00000001991	918	678	651	806	679	613	1.03739	0.0529596	0.872733	1	up	no	SNUPN
ENSOARG00000001992	839	1109	769	895	882	601	1.09575	0.131925	0.607831	1	up	no	TTLL5
ENSOARG00000001994	55	101	23	44	48	52	1.13322	0.180425	0.648589	1	up	no	GPR83
ENSOARG00000001995	1552	1538	2005	1585	1549	1194	1.15236	0.204596	0.43542	1	up	no	ENSOARG00000001995
ENSOARG00000001996	880	876	802	932	897	634	1.00685	0.00984244	0.987189	1	up	no	TADA2A
ENSOARG00000001997	0	1	0	0	0	0	Inf	Inf	1	1	up	no	ENSOARG00000001997
ENSOARG00000001998	17	27	22	28	19	18	0.977247	-0.0332044	0.992854	1	down	no	ENSOARG00000001998
ENSOARG00000001999	1	0	1	1	2	0	0.706555	-0.501127	0.974048	1	down	no	ENSOARG00000001999
ENSOARG00000002000	629	532	675	575	507	430	1.18714	0.247496	0.409493	1	up	no	BMT2
ENSOARG00000002001	0	1	0	0	0	0	Inf	Inf	1	1	up	no	ENSOARG00000002001
ENSOARG00000002003	0	1	0	2	6	0	0.110388	-3.17935	0.154166	1	down	no	ENSOARG00000002003
ENSOARG00000002004	0	1	1	1	0	1	0.942599	-0.0852845	1	1	down	no	ENSOARG00000002004
ENSOARG00000002005	0	0	0	0	0	1	#NAME?	#NAME?	0.955937	1	down	no	CMTM2
ENSOARG00000002006	0	2	0	1	0	2	0.545279	-0.874933	1	1	down	no	ENSOARG00000002006
ENSOARG00000002007	126	73	59	53	84	59	1.26443	0.338486	0.461446	1	up	no	SIGLEC1
ENSOARG00000002009	124	199	142	141	144	120	1.0936	0.129086	0.720888	1	up	no	ENSOARG00000002009
ENSOARG00000002010	997	1154	891	1239	1043	786	0.955916	-0.0650443	0.761661	1	down	no	ERCC6
ENSOARG00000002011	182	199	128	169	184	108	1.06021	0.0843554	0.832487	1	up	no	ENSOARG00000002011
ENSOARG00000002013	0	1	0	0	0	0	Inf	Inf	1	1	up	no	ENSOARG00000002013
ENSOARG00000002014	4072	4040	3611	4047	3368	2696	1.1228	0.167098	0.457249	1	up	no	ENSOARG00000002014
ENSOARG00000002015	1373	1474	1169	1555	1585	1377	0.851484	-0.231949	0.321607	1	down	no	XAB2
ENSOARG00000002017	646	629	572	601	571	521	1.05022	0.0706958	0.801469	1	up	no	ARPC5
ENSOARG00000002018	674	628	593	713	705	555	0.929133	-0.106043	0.666611	1	down	no	WBP1L
ENSOARG00000002019	102	88	74	92	85	66	1.04953	0.069738	0.89385	1	up	no	ENSOARG00000002019
ENSOARG00000002021	420	483	380	376	367	315	1.16196	0.216564	0.463543	1	up	no	RAC1
ENSOARG00000002023	5	14	16	8	10	11	1.15504	0.207944	0.819846	1	up	no	VSTM5
ENSOARG00000002024	200	146	116	200	151	100	0.997617	-0.00344261	0.957188	1	down	no	ENSOARG00000002024
ENSOARG00000002026	3950	3377	4113	3067	3067	2502	1.29121	0.368729	0.0913801	1	up	no	COPS4
ENSOARG00000002028	2219	1724	1915	1945	1840	1631	1.05004	0.0704479	0.793353	1	up	no	ENSOARG00000002028
ENSOARG00000002029	180	173	161	153	133	93	1.31889	0.399327	0.320942	1	up	no	ENSOARG00000002029
ENSOARG00000002030	642	519	692	582	505	497	1.14109	0.190416	0.523809	1	up	no	TMEM69
ENSOARG00000002032	0	1	0	0	7	3	0.0843609	-3.56728	0.0907936	1	down	no	ENSOARG00000002032
ENSOARG00000002033	2861	2934	2626	3267	2671	3170	0.885147	-0.176011	0.422985	1	down	no	NADK
ENSOARG00000002034	476	552	390	482	575	424	0.914394	-0.129113	0.670301	1	down	no	ENSOARG00000002034
ENSOARG00000002035	1691	1432	1398	1399	1247	1634	1.00991	0.0142305	0.943429	1	up	no	WARS
ENSOARG00000002036	13	32	12	22	38	29	0.589824	-0.761644	0.294195	1	down	no	ENSOARG00000002036
ENSOARG00000002037	16	9	28	24	12	15	1.04834	0.068103	1	1	up	no	CLDN10
ENSOARG00000002038	228	256	195	267	271	220	0.858238	-0.220551	0.529564	1	down	no	ENSOARG00000002038
ENSOARG00000002039	8	15	9	5	3	8	1.84305	0.882094	0.32186	1	up	no	CMTM3
ENSOARG00000002040	745	630	495	944	764	776	0.722372	-0.469185	0.0752676	1	down	no	STK19
ENSOARG00000002041	20	9	16	14	13	20	0.927147	-0.109129	0.922932	1	down	no	ENSOARG00000002041
ENSOARG00000002042	667	977	848	639	921	525	1.15178	0.203863	0.515143	1	up	no	CYBRD1
ENSOARG00000002044	1	0	1	3	2	0	0.428297	-1.22332	0.57404	1	down	no	PIMREG
ENSOARG00000002045	930	1271	1595	744	1503	599	1.30851	0.387923	0.485929	1	up	no	NR3C1
ENSOARG00000002046	9481	11772	14463	9061	11429	7281	1.25599	0.328819	0.219117	1	up	no	USP9X
ENSOARG00000002047	1274	1261	1230	1089	1270	703	1.19762	0.260173	0.384216	1	up	no	SMC4
ENSOARG00000002048	1750	1404	1997	1771	1748	1287	1.05365	0.0753935	0.822259	1	up	no	NAA20
ENSOARG00000002050	118	113	94	89	129	83	1.03826	0.0541733	0.902346	1	up	no	TGFB3
ENSOARG00000002051	274	402	277	198	325	174	1.30587	0.385013	0.300122	1	up	no	ENSOARG00000002051
ENSOARG00000002052	761	951	1029	659	678	511	1.4406	0.526671	0.0441737	1	up	no	IPP
ENSOARG00000002053	1331	2045	1514	1391	1761	890	1.16473	0.219993	0.460132	1	up	no	EFEMP1
ENSOARG00000002054	1	1	0	0	0	0	Inf	Inf	0.521633	1	up	no	ENSOARG00000002054
ENSOARG00000002055	46	64	24	46	50	48	0.865623	-0.208189	0.778471	1	down	no	FOXP4
ENSOARG00000002056	759	787	715	787	601	587	1.10481	0.143792	0.599677	1	up	no	PTPN9
ENSOARG00000002058	3	0	1	8	1	1	0.417174	-1.26128	0.401216	1	down	no	ENSOARG00000002058
ENSOARG00000002060	394	487	409	405	430	332	1.0624	0.0873336	0.772903	1	up	no	DCAF17
ENSOARG00000002062	1469	1985	1985	1562	1721	1192	1.17777	0.236056	0.317491	1	up	no	ENSOARG00000002062
ENSOARG00000002063	91	70	40	42	110	69	0.860249	-0.217173	0.711709	1	down	no	SRRM4
ENSOARG00000002064	2	1	1	0	0	0	Inf	Inf	0.209372	1	up	no	ENSOARG00000002064
ENSOARG00000002065	415	336	342	392	374	274	1.0226	0.0322476	0.963459	1	up	no	IFT43
ENSOARG00000002066	335	465	305	316	386	296	1.05151	0.0724685	0.780722	1	up	no	PRDM11
ENSOARG00000002067	1583	1318	1440	1511	1291	1260	1.03607	0.0511174	0.861005	1	up	no	ZPR1
ENSOARG00000002069	315	390	287	326	310	233	1.09546	0.131543	0.682645	1	up	no	SLX4
ENSOARG00000002070	612	678	610	588	659	432	1.09464	0.13045	0.660097	1	up	no	RGL1
ENSOARG00000002073	3248	3763	3197	3184	3197	2260	1.14036	0.189493	0.388573	1	up	no	SHPRH
ENSOARG00000002074	4	4	1	7	10	3	0.427666	-1.22544	0.309776	1	down	no	ENSOARG00000002074
ENSOARG00000002075	686	564	776	592	560	465	1.22727	0.295457	0.313553	1	up	no	APOOL
ENSOARG00000002077	1375	1342	1274	1359	1357	1112	1.00715	0.0102848	1	1	up	no	ENSOARG00000002077
ENSOARG00000002079	33	41	21	27	47	37	0.801869	-0.318561	0.650195	1	down	no	SOX13
ENSOARG00000002080	0	1	0	0	0	0	Inf	Inf	1	1	up	no	ENSOARG00000002080
ENSOARG00000002081	1943	1577	1520	1925	1401	1497	1.01015	0.0145654	0.978033	1	up	no	MAST2
ENSOARG00000002082	37	54	56	36	94	32	0.88349	-0.178715	0.728461	1	down	no	ENSOARG00000002082
ENSOARG00000002083	579	504	500	596	547	441	0.969514	-0.0446667	0.838364	1	down	no	ENSOARG00000002083
ENSOARG00000002086	1	2	1	0	2	2	0.904925	-0.14413	1	1	down	no	ENSOARG00000002086
ENSOARG00000002087	1529	991	1458	1372	1004	1163	1.09895	0.13612	0.610854	1	up	no	PET100
ENSOARG00000002088	463	342	310	334	398	245	1.10734	0.1471	0.667241	1	up	no	GRK5
ENSOARG00000002090	1242	1173	1217	1027	1108	919	1.15022	0.201906	0.414399	1	up	no	SPCS1
ENSOARG00000002091	345	513	266	441	366	173	1.10156	0.139545	0.718621	1	up	no	ARMC3
ENSOARG00000002092	87	101	116	82	133	91	0.961699	-0.0563427	0.897336	1	down	no	ENSOARG00000002092
ENSOARG00000002093	344	346	332	338	345	270	1.03706	0.0525056	0.889666	1	up	no	DAGLB
ENSOARG00000002094	267	396	246	250	375	164	1.10325	0.141755	0.724875	1	up	no	LAPTM5
ENSOARG00000002096	1393	1653	1255	1228	1272	862	1.23064	0.299408	0.206177	1	up	no	DZIP1
ENSOARG00000002097	1935	2201	2214	1645	1824	1550	1.21989	0.286745	0.195658	1	up	no	CASD1
ENSOARG00000002098	43	43	27	44	44	50	0.77307	-0.371328	0.549971	1	down	no	ARL10
ENSOARG00000002099	0	6	5	4	1	3	1.30234	0.381107	0.826733	1	up	no	ENSOARG00000002099
ENSOARG00000002100	2	6	16	1	3	8	1.90831	0.932299	0.451949	1	up	no	ENSOARG00000002100
ENSOARG00000002102	0	1	0	0	0	0	Inf	Inf	1	1	up	no	ENSOARG00000002102
ENSOARG00000002103	18	45	11	15	60	1	0.918541	-0.122584	0.869518	1	down	no	ENSOARG00000002103
ENSOARG00000002105	1580	1661	1272	1541	1377	1233	1.04223	0.0596779	0.791897	1	up	no	GPATCH2L
ENSOARG00000002106	551	458	404	537	596	385	0.901875	-0.149001	0.571635	1	down	no	TTC28
ENSOARG00000002107	1	3	1	6	2	2	0.470797	-1.08682	0.517368	1	down	no	ENSOARG00000002107
ENSOARG00000002108	1	1	0	0	8	6	0.127341	-2.97323	0.075742	1	down	no	ENSOARG00000002108
ENSOARG00000002110	3986	3443	3797	3171	3259	2076	1.29003	0.367401	0.110862	1	up	no	IFT80
ENSOARG00000002113	77	119	63	88	77	91	0.947333	-0.0780571	0.939612	1	down	no	ENSOARG00000002113
ENSOARG00000002114	0	1	3	2	3	1	0.685807	-0.544124	0.815306	1	down	no	MATN1
ENSOARG00000002115	955	1012	813	805	805	732	1.13633	0.184376	0.450885	1	up	no	MRE11
ENSOARG00000002116	1	0	0	0	0	0	Inf	Inf	1	1	up	no	ENSOARG00000002116
ENSOARG00000002117	2	1	1	0	0	0	Inf	Inf	0.209372	1	up	no	ENSOARG00000002117
ENSOARG00000002121	248	198	221	253	184	95	1.24088	0.311359	0.545105	1	up	no	ENSOARG00000002121
ENSOARG00000002122	97	92	98	110	89	85	0.980283	-0.0287296	0.942044	1	down	no	NCBP2-AS2
ENSOARG00000002124	30	44	16	40	41	73	0.532621	-0.908819	0.157377	1	down	no	ADGRB1
ENSOARG00000002125	4022	3778	3385	3775	3833	2804	1.03893	0.0550963	0.832264	1	up	no	SF3B2
ENSOARG00000002126	1	0	2	0	0	2	1.41743	0.503282	1	1	up	no	ENSOARG00000002126
ENSOARG00000002127	631	942	364	971	731	677	0.76408	-0.388204	0.216473	1	down	no	TTC21A
ENSOARG00000002128	365	515	570	431	451	318	1.17598	0.233859	0.454936	1	up	no	TMEM168
ENSOARG00000002129	180	243	207	140	229	157	1.14576	0.196302	0.571838	1	up	no	COL5A1
ENSOARG00000002131	7875	8486	10316	7524	7676	6165	1.2165	0.28274	0.201386	1	up	no	CAND1
ENSOARG00000002132	1	9	6	1	6	4	1.34621	0.428903	0.717871	1	up	no	ATP2A1
ENSOARG00000002133	10	14	84	101	14	50	0.680658	-0.554998	0.676748	1	down	no	ESRRB
ENSOARG00000002135	1	0	0	0	0	0	Inf	Inf	1	1	up	no	ENSOARG00000002135
ENSOARG00000002137	0	0	0	0	3	0	#NAME?	#NAME?	0.264783	1	down	no	ENSOARG00000002137
ENSOARG00000002138	0	0	1	0	1	0	1.09092	0.125546	1	1	up	no	ENSOARG00000002138
ENSOARG00000002139	22	59	38	55	30	13	1.18033	0.239193	0.763661	1	up	no	TTLL9
ENSOARG00000002140	1	1	2	1	1	1	1.31545	0.39556	1	1	up	no	ENSOARG00000002140
ENSOARG00000002141	107	40	20	9	21	40	2.19925	1.13701	0.199094	1	up	no	GRM1
ENSOARG00000002142	103	103	92	143	106	109	0.802351	-0.317695	0.455418	1	down	no	WDR25
ENSOARG00000002143	7	41	4	8	18	5	1.50872	0.59333	0.456393	1	up	no	ENSOARG00000002143
ENSOARG00000002144	553	442	340	754	707	454	0.675288	-0.566424	0.038944	1	down	no	LDLRAD4
ENSOARG00000002145	3211	3456	3416	3039	3319	2648	1.08138	0.112873	0.611766	1	up	no	DYNC1LI2
ENSOARG00000002146	473	521	545	477	398	502	1.07283	0.101424	0.706398	1	up	no	C11orf54
ENSOARG00000002147	9	9	3	5	5	5	1.30709	0.386358	0.715184	1	up	no	PIK3R6
ENSOARG00000002148	17	10	9	10	10	15	0.976194	-0.0347603	1	1	down	no	ENSOARG00000002148
ENSOARG00000002149	5493	6254	5172	5252	5793	4779	1.02487	0.0354403	0.853408	1	up	no	SND1
ENSOARG00000002150	3242	3099	2603	3096	2808	2405	1.03664	0.0519182	0.824443	1	up	no	CRNKL1
ENSOARG00000002151	13	16	14	5	19	10	1.207	0.271421	0.73761	1	up	no	ENSOARG00000002151
ENSOARG00000002153	3580	3101	3468	3593	2727	3050	1.04927	0.0693836	0.771514	1	up	no	YIPF5
ENSOARG00000002154	1	1	3	1	1	1	1.66903	0.739009	0.835095	1	up	no	SC5
ENSOARG00000002155	717	826	679	842	658	645	0.995048	-0.00716162	0.977056	1	down	no	TAF1D
ENSOARG00000002157	1	1	1	1	0	0	3.08415	1.62487	0.711928	1	up	no	NCR1
ENSOARG00000002158	110	126	113	142	126	113	0.88235	-0.180577	0.664276	1	down	no	VASH1
ENSOARG00000002159	1	0	1	0	0	1	1.86355	0.898051	1	1	up	no	LRRC15
ENSOARG00000002160	0	0	0	0	1	3	#NAME?	#NAME?	0.193192	1	down	no	ENSOARG00000002160
ENSOARG00000002161	625	807	515	552	560	423	1.2093	0.274168	0.302724	1	up	no	ENSOARG00000002161
ENSOARG00000002162	50	51	42	36	53	55	0.940584	-0.0883714	0.927162	1	down	no	ETNK2
ENSOARG00000002163	0	0	0	0	0	1	#NAME?	#NAME?	0.955937	1	down	no	ADAM18
ENSOARG00000002164	1262	1258	1295	1199	1131	949	1.12751	0.173136	0.492958	1	up	no	PNPT1
ENSOARG00000002165	559	399	525	544	470	384	1.04013	0.0567651	0.915114	1	up	no	NOP16
ENSOARG00000002167	0	0	1	2	0	0	0.566849	-0.818962	0.884743	1	down	no	ENSOARG00000002167
ENSOARG00000002168	3	12	35	3	4	4	4.54208	2.18335	0.0206834	1	up	yes	OTOG
ENSOARG00000002169	3023	2592	2546	2644	2492	2100	1.09187	0.126805	0.584203	1	up	no	EIF4A3
ENSOARG00000002170	794	1025	662	998	940	722	0.890545	-0.167239	0.518175	1	down	no	UBAP2L
ENSOARG00000002171	14	15	1	9	6	10	1.09076	0.125335	0.848986	1	up	no	ENSOARG00000002171
ENSOARG00000002172	930	689	726	789	759	643	1.0385	0.0545055	0.870914	1	up	no	ENSOARG00000002172
ENSOARG00000002173	5	10	7	2	2	12	1.22943	0.297984	0.868406	1	up	no	PLAC8
ENSOARG00000002174	62	108	80	85	78	39	1.19786	0.26046	0.600317	1	up	no	ENSOARG00000002174
ENSOARG00000002175	56	45	36	53	51	59	0.800848	-0.3204	0.5769	1	down	no	DNASE1
ENSOARG00000002176	3859	4039	3971	3598	3003	3975	1.07343	0.102233	0.663615	1	up	no	DNAJC3
ENSOARG00000002177	15	17	26	9	17	8	1.68179	0.749996	0.337638	1	up	no	RAB32
ENSOARG00000002178	1	5	1	2	4	0	1.09154	0.126364	1	1	up	no	ENSOARG00000002178
ENSOARG00000002179	1622	1760	1698	1876	1663	1769	0.919768	-0.120658	0.593375	1	down	no	GLT8D1
ENSOARG00000002180	245	396	231	500	367	221	0.76976	-0.37752	0.294652	1	down	no	ENSOARG00000002180
ENSOARG00000002182	376	1016	272	470	285	485	1.21864	0.285277	0.43437	1	up	no	GPRASP1
ENSOARG00000002183	394	328	360	326	310	229	1.21976	0.286592	0.393146	1	up	no	FAM210A
ENSOARG00000002185	1382	1881	1975	1562	1610	1145	1.17864	0.237124	0.332426	1	up	no	KDELR2
ENSOARG00000002186	1	3	0	3	2	2	0.508393	-0.975984	0.679163	1	down	no	ENSOARG00000002186
ENSOARG00000002187	28	27	40	26	33	37	0.95721	-0.0630919	0.942825	1	down	no	ENSOARG00000002187
ENSOARG00000002188	351	495	322	446	430	326	0.927127	-0.109161	0.733557	1	down	no	METTL8
ENSOARG00000002189	10	8	8	16	9	19	0.562938	-0.828953	0.343918	1	down	no	ENSOARG00000002189
ENSOARG00000002191	520	458	321	460	444	477	0.894218	-0.161301	0.620279	1	down	no	NAGLU
ENSOARG00000002192	182	274	356	308	281	227	0.973695	-0.0384582	0.896565	1	down	no	ANGEL1
ENSOARG00000002193	99	96	63	9	71	10	2.77157	1.4707	0.117388	1	up	no	ENSOARG00000002193
ENSOARG00000002194	4301	3942	6976	7585	4656	4683	0.892774	-0.163634	0.607117	1	down	no	BHLHB9
ENSOARG00000002195	3787	3417	3910	3637	3179	3433	1.04889	0.0688613	0.760092	1	up	no	RNMT
ENSOARG00000002197	0	0	0	0	2	0	#NAME?	#NAME?	0.428507	1	down	no	ENSOARG00000002197
ENSOARG00000002198	1	2	0	7	1	3	0.247777	-2.01289	0.233023	1	down	no	IL12A
ENSOARG00000002199	85	227	107	108	156	86	1.12332	0.167767	0.652604	1	up	no	TSPAN1
ENSOARG00000002200	2194	2730	2387	2362	2310	1684	1.11067	0.15143	0.510106	1	up	no	NUP98
ENSOARG00000002201	107	39	27	85	61	62	0.804013	-0.314709	0.649294	1	down	no	ENSOARG00000002201
ENSOARG00000002202	2	4	1	0	0	0	Inf	Inf	0.0765633	1	up	no	ENSOARG00000002202
ENSOARG00000002203	213	80	142	161	198	150	0.8407	-0.250337	0.567662	1	down	no	ENSOARG00000002203
ENSOARG00000002204	300	367	207	387	285	312	0.840916	-0.249967	0.471464	1	down	no	LPIN3
ENSOARG00000002205	132	261	136	146	290	98	0.941538	-0.0869092	0.871531	1	down	no	DNAH10
ENSOARG00000002206	4687	3990	3037	4123	3323	3699	1.00484	0.00695974	0.948418	1	up	no	MPRIP
ENSOARG00000002207	2630	2322	2331	2581	2454	2524	0.927595	-0.108432	0.611655	1	down	no	CLTB
ENSOARG00000002208	257	245	216	201	215	183	1.15237	0.204599	0.55501	1	up	no	PRELID2
ENSOARG00000002209	0	0	0	0	0	1	#NAME?	#NAME?	0.955937	1	down	no	ENSOARG00000002209
ENSOARG00000002210	3	14	1	6	6	1	1.2673	0.341753	0.755766	1	up	no	ENSOARG00000002210
ENSOARG00000002211	473	366	278	326	403	307	1.03385	0.0480217	0.869325	1	up	no	SERPINB9
ENSOARG00000002212	1487	1820	2073	1342	1819	1062	1.24181	0.312443	0.301633	1	up	no	TLK1
ENSOARG00000002213	0	0	0	2	0	0	#NAME?	#NAME?	0.436181	1	down	no	DPY30
ENSOARG00000002215	3622	4947	5133	3655	4831	2637	1.19867	0.261439	0.400969	1	up	no	CDC42BPA
ENSOARG00000002220	1786	1795	1702	2042	1891	1862	0.877164	-0.189082	0.391737	1	down	no	POMGNT1
ENSOARG00000002221	1142	1132	1251	1327	1226	920	0.98958	-0.015111	0.881112	1	down	no	SIN3A
ENSOARG00000002222	7	3	0	5	4	3	0.791324	-0.33766	0.91231	1	down	no	ENSOARG00000002222
ENSOARG00000002223	545	809	690	605	1559	649	0.69913	-0.516368	0.129394	1	down	no	MYOF
ENSOARG00000002224	3326	3494	2908	3656	2999	3719	0.894128	-0.161446	0.483323	1	down	no	OGDHL
ENSOARG00000002225	5	7	1	2	7	10	0.606511	-0.721394	0.624194	1	down	no	HSD17B1
ENSOARG00000002226	488	439	463	465	507	501	0.908377	-0.138636	0.634375	1	down	no	ENSOARG00000002226
ENSOARG00000002227	1396	1126	1328	1342	988	839	1.18965	0.250532	0.341158	1	up	no	SCHIP1
ENSOARG00000002228	428	478	413	396	402	423	1.03135	0.0445321	0.850979	1	up	no	SLC35E2B
ENSOARG00000002229	197	167	146	156	274	219	0.750317	-0.414428	0.282274	1	down	no	PTPRU
ENSOARG00000002230	59	61	24	33	70	51	0.871925	-0.197724	0.786285	1	down	no	ENSOARG00000002230
ENSOARG00000002231	3	5	3	3	0	2	2.07534	1.05335	0.48394	1	up	no	ENSOARG00000002231
ENSOARG00000002232	1	7	6	17	6	8	0.436166	-1.19705	0.229796	1	down	no	TERB1
ENSOARG00000002233	0	1	0	1	0	0	0.909073	-0.137531	1	1	down	no	APOA5
ENSOARG00000002234	157	274	219	165	140	196	1.22551	0.293382	0.373204	1	up	no	ENSOARG00000002234
ENSOARG00000002235	24	26	22	49	14	55	0.575923	-0.796052	0.247162	1	down	no	LRRC74A
ENSOARG00000002236	323	358	241	276	327	290	0.97981	-0.0294262	0.97529	1	down	no	STXBP2
ENSOARG00000002237	1423	1512	1369	1526	1274	1250	1.02309	0.0329395	0.897668	1	up	no	GORASP2
ENSOARG00000002239	1	2	3	3	8	3	0.42258	-1.2427	0.358137	1	down	no	MC5R
ENSOARG00000002240	1070	1016	911	1072	1032	752	1.01605	0.0229744	0.968049	1	up	no	FAF2
ENSOARG00000002241	283	186	212	315	291	163	0.87183	-0.197882	0.498344	1	down	no	CSRNP1
ENSOARG00000002242	79	61	57	93	113	89	0.643771	-0.635381	0.170744	1	down	no	LURAP1
ENSOARG00000002243	1886	2459	1691	1923	1478	1335	1.21913	0.285852	0.193412	1	up	no	SYT13
ENSOARG00000002245	246	253	269	326	259	219	0.929914	-0.104831	0.717879	1	down	no	C3orf70
ENSOARG00000002246	1538	1542	1848	1575	1237	1158	1.21045	0.275538	0.257203	1	up	no	ZNF711
ENSOARG00000002247	0	1	1	1	1	2	0.467074	-1.09828	0.744842	1	down	no	ENSOARG00000002247
ENSOARG00000002248	2324	2026	1827	2272	2078	1866	0.958209	-0.0615873	0.75928	1	down	no	TBC1D9B
ENSOARG00000002249	72	55	35	52	48	58	0.970984	-0.0424801	0.991269	1	down	no	ADAM33
ENSOARG00000002250	3	0	0	0	1	0	3.00625	1.58796	0.635855	1	up	no	ENSOARG00000002250
ENSOARG00000002251	0	7	0	6	9	4	0.317832	-1.65366	0.473372	1	down	no	IDO1
ENSOARG00000002254	0	1	0	0	0	0	Inf	Inf	1	1	up	no	ENSOARG00000002254
ENSOARG00000002255	71	92	156	484	118	124	0.445101	-1.16779	0.0674	1	down	no	ENSOARG00000002255
ENSOARG00000002256	1524	1455	1461	1691	1404	1634	0.902888	-0.147381	0.52151	1	down	no	TRAP1
ENSOARG00000002258	17	13	24	21	29	24	0.716749	-0.48046	0.473993	1	down	no	ENSOARG00000002258
ENSOARG00000002259	820	780	603	870	790	790	0.859774	-0.21797	0.412667	1	down	no	COASY
ENSOARG00000002260	10	51	25	24	48	48	0.655233	-0.60992	0.430384	1	down	no	MDFI
ENSOARG00000002261	963	1048	1208	864	935	801	1.20014	0.2632	0.297781	1	up	no	COQ2
ENSOARG00000002262	514	608	428	547	555	454	0.95135	-0.0719521	0.817532	1	down	no	ENSOARG00000002262
ENSOARG00000002263	21	9	18	12	10	10	1.48125	0.566819	0.500973	1	up	no	SRPX2
ENSOARG00000002264	11	25	18	30	22	9	0.861464	-0.215138	0.763673	1	down	no	RAD54L
ENSOARG00000002267	0	0	1	0	0	0	Inf	Inf	0.995943	1	up	no	GRXCR2
ENSOARG00000002269	1737	1578	1578	1919	1305	1284	1.05416	0.0760932	0.799956	1	up	no	IRF2BPL
ENSOARG00000002271	1739	1310	1340	1509	1198	1454	1.01572	0.0224979	0.922306	1	up	no	HAX1
ENSOARG00000002272	560	735	498	520	590	301	1.22329	0.29077	0.368453	1	up	no	ADGB
ENSOARG00000002274	0	0	0	0	1	0	#NAME?	#NAME?	0.978596	1	down	no	ENSOARG00000002274
ENSOARG00000002275	0	3	2	3	0	4	0.651301	-0.618605	0.833888	1	down	no	ENSOARG00000002275
ENSOARG00000002277	4	3	0	4	2	3	0.719497	-0.47494	0.855949	1	down	no	ENSOARG00000002277
ENSOARG00000002278	1757	1648	1592	1692	1432	1572	1.02348	0.0334846	0.881309	1	up	no	MAGEF1
ENSOARG00000002279	328	316	380	246	363	279	1.11674	0.159291	0.626749	1	up	no	TSPAN6
ENSOARG00000002281	60	66	40	73	66	61	0.788726	-0.342404	0.522707	1	down	no	RNF44
ENSOARG00000002282	244	319	296	188	353	192	1.12931	0.175445	0.689161	1	up	no	SETBP1
ENSOARG00000002284	2481	2362	2330	2435	2391	2120	0.997058	-0.00425036	0.962347	1	down	no	ENSOARG00000002284
ENSOARG00000002285	287	351	256	273	268	337	0.961202	-0.0570891	0.932528	1	down	no	GAA
ENSOARG00000002286	231	222	187	211	207	160	1.06773	0.0945481	0.803582	1	up	no	CIPC
ENSOARG00000002287	3497	3230	3202	3289	3173	2684	1.05031	0.0708197	0.769081	1	up	no	NAP1L4
ENSOARG00000002289	3	3	0	10	0	1	0.523978	-0.932421	0.537338	1	down	no	REN
ENSOARG00000002291	4	4	3	0	2	0	5.39009	2.43031	0.268793	1	up	no	RETN
ENSOARG00000002292	2541	3087	3124	2301	3079	1969	1.15326	0.205713	0.422953	1	up	no	PPP4R3B
ENSOARG00000002293	2425	2723	2542	2209	2526	1871	1.12323	0.167649	0.451385	1	up	no	KMT2E
ENSOARG00000002294	0	2	7	0	4	2	1.50266	0.587516	0.729451	1	up	no	ENSOARG00000002294
ENSOARG00000002297	1	5	7	7	4	3	0.92252	-0.116348	0.967212	1	down	no	CHST1
ENSOARG00000002298	838	869	878	820	781	813	1.03004	0.0426963	0.863105	1	up	no	NAE1
ENSOARG00000002299	364	430	215	410	364	421	0.792175	-0.336109	0.323647	1	down	no	SH2B1
ENSOARG00000002300	5280	6767	6892	5056	5912	3882	1.2373	0.30719	0.150732	1	up	no	VPS13B
ENSOARG00000002301	1	0	0	0	0	0	Inf	Inf	1	1	up	no	ENSOARG00000002301
ENSOARG00000002302	1679	2073	1711	1911	1936	1299	1.02458	0.0350269	0.912141	1	up	no	RAPGEF2
ENSOARG00000002303	21	15	10	17	24	27	0.637699	-0.649052	0.39666	1	down	no	ZDHHC22
ENSOARG00000002304	260	232	180	160	237	368	0.820434	-0.28554	0.522497	1	down	no	TNFRSF13B
ENSOARG00000002305	0	0	0	0	0	3	#NAME?	#NAME?	0.258051	1	down	no	ENSOARG00000002305
ENSOARG00000002307	104	129	64	48	139	47	1.2055	0.269637	0.669522	1	up	no	DLK1
ENSOARG00000002308	6	5	2	1	2	2	2.413	1.27083	0.355958	1	up	no	ENSOARG00000002308
ENSOARG00000002309	10714	8519	8720	9151	6865	7101	1.1715	0.228356	0.278383	1	up	no	ENSOARG00000002309
ENSOARG00000002310	0	1	0	3	0	0	0.303024	-1.72249	0.60794	1	down	no	ENSOARG00000002310
ENSOARG00000002311	1689	1904	2135	1597	1803	1253	1.19806	0.260696	0.271982	1	up	no	SERPINB1
ENSOARG00000002312	0	1	0	0	0	0	Inf	Inf	1	1	up	no	ENSOARG00000002312
ENSOARG00000002313	0	0	0	2	0	0	#NAME?	#NAME?	0.436181	1	down	no	ENSOARG00000002313
ENSOARG00000002315	3	67	18	6	24	11	1.9287	0.947631	0.246151	1	up	no	GRID2IP
ENSOARG00000002316	0	0	0	0	1	0	#NAME?	#NAME?	0.978596	1	down	no	ENSOARG00000002316
ENSOARG00000002317	4264	4624	4193	4180	4313	2780	1.1252	0.17018	0.462049	1	up	no	CEP295
ENSOARG00000002318	1142	1165	1425	917	1023	1264	1.1182	0.161177	0.588723	1	up	no	MFSD1
ENSOARG00000002319	1858	2220	1726	1892	1931	1410	1.0659	0.0920668	0.690295	1	up	no	PARG
ENSOARG00000002320	21	9	20	22	9	31	0.780698	-0.357164	0.635848	1	down	no	LSMEM1
ENSOARG00000002321	1	90	4	30	43	4	1.10129	0.139196	0.796869	1	up	no	ENSOARG00000002321
ENSOARG00000002322	107	126	114	179	204	154	0.622367	-0.684161	0.0827445	1	down	no	TFEB
ENSOARG00000002323	15	19	11	13	18	5	1.20836	0.273046	0.757025	1	up	no	ENSOARG00000002323
ENSOARG00000002325	2	1	1	0	0	3	1.17821	0.236601	1	1	up	no	MCEMP1
ENSOARG00000002326	208	195	255	202	238	184	1.02843	0.040437	0.94726	1	up	no	WSCD1
ENSOARG00000002327	42	66	27	44	60	42	0.864666	-0.209785	0.762829	1	down	no	ATG9B
ENSOARG00000002328	0	0	0	0	5	0	#NAME?	#NAME?	0.131321	1	down	no	TNMD
ENSOARG00000002329	12	11	9	17	6	7	1.04121	0.0582584	1	1	up	no	GAD1
ENSOARG00000002330	367	340	234	275	221	248	1.20454	0.268485	0.387966	1	up	no	GPT
ENSOARG00000002331	114	157	154	135	146	150	0.944198	-0.082839	0.860286	1	down	no	SLC35C1
ENSOARG00000002332	567	507	494	606	421	587	0.932184	-0.101313	0.73519	1	down	no	DXO
ENSOARG00000002333	399	435	350	378	438	297	1.02367	0.0337505	0.922702	1	up	no	TMEM63C
ENSOARG00000002334	305	353	300	354	310	264	0.994253	-0.00831447	0.973922	1	down	no	NSUN4
ENSOARG00000002335	1378	1644	1113	1237	1396	1037	1.07523	0.104642	0.635592	1	up	no	PKD2
ENSOARG00000002336	148	121	142	348	117	301	0.517851	-0.949391	0.0284657	1	down	yes	ENSOARG00000002336
ENSOARG00000002337	50	57	28	45	23	47	1.09592	0.13214	0.758205	1	up	no	ENSOARG00000002337
ENSOARG00000002338	79	163	83	98	139	109	0.877926	-0.187829	0.728459	1	down	no	TSNARE1
ENSOARG00000002339	0	2	3	0	1	0	5.0223	2.32835	0.377276	1	up	no	SLC14A2
ENSOARG00000002340	104	104	102	95	66	57	1.38401	0.468856	0.309266	1	up	no	ENSOARG00000002340
ENSOARG00000002342	7	2	0	3	3	5	0.761936	-0.392259	0.951996	1	down	no	SH3RF2
ENSOARG00000002343	1127	976	702	1126	917	920	0.906111	-0.142241	0.575038	1	down	no	MLX
ENSOARG00000002344	324	337	283	324	324	316	0.936932	-0.0939831	0.789295	1	down	no	MECR
ENSOARG00000002345	453	432	375	432	454	352	0.980949	-0.0277505	0.916781	1	down	no	SLC25A38
ENSOARG00000002346	743	938	518	729	655	648	1.02202	0.031426	0.844951	1	up	no	PPP1R16A
ENSOARG00000002347	0	1	1	0	0	0	Inf	Inf	0.521633	1	up	no	HRASLS5
ENSOARG00000002348	1968	1978	2401	1643	2207	1297	1.20535	0.269451	0.368242	1	up	no	STXBP5
ENSOARG00000002349	6	1	0	1	1	0	3.50985	1.81141	0.378013	1	up	no	AQP10
ENSOARG00000002350	39	82	51	65	72	89	0.709788	-0.49454	0.364268	1	down	no	PLAC8L1
ENSOARG00000002351	191	82	219	114	105	53	1.83077	0.872448	0.0550742	1	up	no	NGB
ENSOARG00000002352	681	718	682	774	839	596	0.911828	-0.133166	0.582513	1	down	no	SUDS3
ENSOARG00000002353	46	26	15	19	27	29	1.09441	0.130148	0.807588	1	up	no	LRRC4
ENSOARG00000002354	1	0	2	0	1	3	0.728689	-0.456625	0.978129	1	down	no	ZMAT4
ENSOARG00000002356	65	41	130	76	162	86	0.732002	-0.450081	0.471817	1	down	no	RARRES1
ENSOARG00000002357	987	851	956	979	958	890	0.957499	-0.0626572	0.773615	1	down	no	TUFM
ENSOARG00000002358	897	656	1152	834	789	608	1.20008	0.263133	0.385819	1	up	no	ENSOARG00000002358
ENSOARG00000002359	130	64	77	87	122	58	0.997779	-0.00320822	0.957456	1	down	no	SFRP1
ENSOARG00000002360	5	5	1	4	8	1	0.807511	-0.308446	0.878233	1	down	no	HPSE
ENSOARG00000002361	700	553	562	600	553	434	1.11157	0.152605	0.617767	1	up	no	GOLGA7
ENSOARG00000002363	1687	1979	1966	1924	1812	1517	1.03712	0.0525874	0.847349	1	up	no	EXOC1
ENSOARG00000002365	1906	2273	1730	2083	2060	1624	0.982551	-0.0253958	0.906521	1	down	no	ENSOARG00000002365
ENSOARG00000002366	17	23	19	15	19	19	1.05676	0.0796536	0.90341	1	up	no	RXRA
ENSOARG00000002367	1	0	0	0	0	0	Inf	Inf	1	1	up	no	ENSOARG00000002367
ENSOARG00000002368	418	447	505	405	359	331	1.21449	0.280355	0.361849	1	up	no	TIMM23
ENSOARG00000002369	16	13	6	13	10	13	0.914868	-0.128365	0.953132	1	down	no	PSMC3IP
ENSOARG00000002370	51	99	82	62	95	43	1.11928	0.162574	0.746379	1	up	no	PCDH19
ENSOARG00000002371	0	0	0	1	1	0	#NAME?	#NAME?	0.478825	1	down	no	ENSOARG00000002371
ENSOARG00000002372	0	5	2	3	3	0	1.11363	0.155265	1	1	up	no	ENSOARG00000002372
ENSOARG00000002373	66	74	68	80	59	48	1.07984	0.110822	0.847053	1	up	no	CDC25A
ENSOARG00000002374	36	62	44	32	61	35	1.05499	0.0772286	0.872053	1	up	no	ENSOARG00000002374
ENSOARG00000002376	32	11	59	32	50	52	0.761904	-0.392319	0.612837	1	down	no	POF1B
ENSOARG00000002377	576	1131	941	733	526	637	1.33201	0.413604	0.115323	1	up	no	UGGT2
ENSOARG00000002378	900	856	855	839	952	814	0.96628	-0.049487	0.836315	1	down	no	SGCE
ENSOARG00000002379	22	28	25	35	35	41	0.643371	-0.636277	0.318535	1	down	no	GINS4
ENSOARG00000002380	1900	2665	1637	2722	1995	1958	0.883711	-0.178353	0.435586	1	down	no	GRIP1
ENSOARG00000002381	814	1034	742	810	763	740	1.06577	0.0919028	0.683809	1	up	no	TMEM131L
ENSOARG00000002382	306	418	290	445	340	398	0.813567	-0.297666	0.361602	1	down	no	POMT2
ENSOARG00000002384	3	2	4	1	1	2	2.1669	1.11564	0.513696	1	up	no	ENSOARG00000002384
ENSOARG00000002385	0	1	0	0	0	0	Inf	Inf	1	1	up	no	ENSOARG00000002385
ENSOARG00000002386	623	677	377	561	560	609	0.912534	-0.132049	0.706549	1	down	no	CRY2
ENSOARG00000002387	1159	787	1289	923	907	1125	1.06453	0.0902102	0.73005	1	up	no	TRAPPC5
ENSOARG00000002388	928	967	601	1210	884	695	0.859509	-0.218415	0.398318	1	down	no	ENSOARG00000002388
ENSOARG00000002389	195	195	121	192	196	139	0.927576	-0.108462	0.785398	1	down	no	FOXJ2
ENSOARG00000002391	510	490	428	520	501	510	0.893557	-0.162369	0.584444	1	down	no	MSRB2
ENSOARG00000002393	1078	1220	1097	1047	910	1022	1.09098	0.125621	0.582701	1	up	no	ZDHHC4
ENSOARG00000002394	9	17	22	11	11	9	1.51106	0.595559	0.468991	1	up	no	ENSOARG00000002394
ENSOARG00000002395	0	0	0	1	0	2	#NAME?	#NAME?	0.290355	1	down	no	SLC14A1
ENSOARG00000002396	0	2	0	0	2	1	0.560189	-0.836015	1	1	down	no	ENSOARG00000002396
ENSOARG00000002397	662	646	503	800	668	767	0.772953	-0.371548	0.176064	1	down	no	ABCB8
ENSOARG00000002398	326	536	298	365	437	396	0.908891	-0.13782	0.723793	1	down	no	COLGALT2
ENSOARG00000002399	2	5	11	8	7	3	1.01719	0.0245927	1	1	up	no	ENSOARG00000002399
ENSOARG00000002400	5566	5363	5577	4892	6051	3525	1.11113	0.152034	0.603591	1	up	no	CCDC88A
ENSOARG00000002401	103	101	98	130	96	93	0.91685	-0.125242	0.763772	1	down	no	UBIAD1
ENSOARG00000002402	18	33	13	30	19	20	0.868568	-0.203289	0.828423	1	down	no	ENSOARG00000002402
ENSOARG00000002404	413	257	419	376	318	293	1.08612	0.11918	0.759952	1	up	no	S100A13
ENSOARG00000002405	386	467	349	473	416	386	0.901411	-0.149742	0.629898	1	down	no	ENSOARG00000002405
ENSOARG00000002406	303	291	288	315	351	230	0.956096	-0.0647719	0.809114	1	down	no	S100A14
ENSOARG00000002408	0	1	0	0	0	1	0.778869	-0.360547	1	1	down	no	ENSOARG00000002408
ENSOARG00000002409	1195	1096	1265	1027	949	829	1.23286	0.302014	0.230433	1	up	no	GFM1
ENSOARG00000002410	1313	1072	1180	1196	971	1202	1.01985	0.0283516	0.905987	1	up	no	IFRD1
ENSOARG00000002411	3869	3855	3457	4445	3205	4415	0.885838	-0.174885	0.474874	1	down	no	ENSOARG00000002411
ENSOARG00000002412	2	1	0	0	0	0	Inf	Inf	0.311081	1	up	no	CDH16
ENSOARG00000002414	1	8	0	11	0	0	0.755815	-0.403895	0.85586	1	down	no	ENSOARG00000002414
ENSOARG00000002415	79	136	111	106	121	88	0.99189	-0.0117478	0.99685	1	down	no	CCDC40
ENSOARG00000002416	683	427	470	714	624	539	0.81959	-0.287026	0.306044	1	down	no	PDRG1
ENSOARG00000002417	2385	2096	2434	2294	2415	1931	1.0129	0.0184875	1	1	up	no	ENSOARG00000002417
ENSOARG00000002420	750	784	844	753	750	525	1.14237	0.192033	0.50461	1	up	no	GSTZ1
ENSOARG00000002422	33	64	37	25	52	23	1.27019	0.345047	0.536195	1	up	no	ENSOARG00000002422
ENSOARG00000002423	739	805	663	925	800	808	0.834625	-0.260799	0.318001	1	down	no	DHRS7B
ENSOARG00000002424	3161	3401	1880	3066	2742	3618	0.839872	-0.251759	0.39425	1	down	no	MAN2C1
ENSOARG00000002427	3386	3574	3677	3221	3222	2609	1.13825	0.186824	0.397187	1	up	no	PPP2R5C
ENSOARG00000002428	85	107	55	136	120	106	0.645486	-0.631542	0.163022	1	down	no	ENSOARG00000002428
ENSOARG00000002429	1779	1582	1890	1692	1470	1240	1.16425	0.219395	0.374661	1	up	no	SDF2
ENSOARG00000002431	430	486	380	319	448	231	1.25254	0.324857	0.356192	1	up	no	ERICH2
ENSOARG00000002432	0	4	1	1	0	6	0.596024	-0.746559	0.758845	1	down	no	SIGLEC15
ENSOARG00000002433	17590	16107	19579	17300	15710	12957	1.13145	0.178169	0.440464	1	up	no	ENSOARG00000002433
ENSOARG00000002434	206	344	426	290	239	318	1.11068	0.151445	0.626505	1	up	no	TSEN15
ENSOARG00000002435	2	3	0	2	2	1	0.916955	-0.125077	1	1	down	no	ENSOARG00000002435
ENSOARG00000002436	19	39	13	15	11	12	1.73053	0.791214	0.2396	1	up	no	ENSOARG00000002436
ENSOARG00000002439	357	330	278	325	277	334	0.98428	-0.0228596	0.977523	1	down	no	ENSOARG00000002439
ENSOARG00000002440	0	1	0	0	0	0	Inf	Inf	1	1	up	no	ENSOARG00000002440
ENSOARG00000002441	41	45	62	65	54	36	0.943351	-0.0841339	0.835803	1	down	no	ENSOARG00000002441
ENSOARG00000002442	321	466	462	350	371	312	1.16548	0.220918	0.469267	1	up	no	DIAPH2
ENSOARG00000002443	780	776	761	916	697	626	1.004	0.00575701	0.975581	1	up	no	TMED8
ENSOARG00000002444	0	2	1	2	1	3	0.451302	-1.14783	0.63813	1	down	no	ENSOARG00000002444
ENSOARG00000002445	1	0	0	3	2	0	0.205059	-2.28589	0.344287	1	down	no	FCER2
ENSOARG00000002446	10	6	13	0	3	2	5.6138	2.48898	0.0288401	1	up	yes	GOLT1A
ENSOARG00000002447	7	3	4	3	0	5	1.64689	0.719742	0.598267	1	up	no	ENSOARG00000002447
ENSOARG00000002448	2827	2770	2044	2769	2074	2905	0.93559	-0.0960523	0.738452	1	down	no	ATP8B2
ENSOARG00000002449	0	0	0	0	1	0	#NAME?	#NAME?	0.978596	1	down	no	SP5
ENSOARG00000002450	0	0	0	0	1	0	#NAME?	#NAME?	0.978596	1	down	no	ENSOARG00000002450
ENSOARG00000002451	329	588	170	502	393	374	0.794306	-0.332232	0.404417	1	down	no	ENSOARG00000002451
ENSOARG00000002452	4642	4694	3952	3815	3631	3020	1.22211	0.289379	0.163843	1	up	no	SYNRG
ENSOARG00000002454	3641	3489	3630	3344	3119	2818	1.12197	0.16603	0.448731	1	up	no	ENSOARG00000002454
ENSOARG00000002455	650	542	502	544	634	556	0.938937	-0.0909004	0.747678	1	down	no	FAAH
ENSOARG00000002456	1	0	0	0	0	0	Inf	Inf	1	1	up	no	ENSOARG00000002456
ENSOARG00000002457	3	3	3	8	1	2	0.813506	-0.297776	0.863404	1	down	no	ENSOARG00000002457
ENSOARG00000002458	26463	18571	21192	23437	21194	19899	0.99677	-0.00466783	0.957712	1	down	no	ENSOARG00000002458
ENSOARG00000002461	73	74	58	73	71	69	0.919618	-0.120893	0.831748	1	down	no	CHEK2
ENSOARG00000002462	1218	1420	1001	1401	1300	1017	0.937833	-0.0925968	0.693832	1	down	no	GPAT4
ENSOARG00000002463	194	150	85	74	147	341	0.695861	-0.523129	0.326767	1	down	no	LXN
ENSOARG00000002466	14	3	17	5	1	0	6.05698	2.5986	0.108308	1	up	no	ENSOARG00000002466
ENSOARG00000002467	4	14	13	10	9	16	0.83178	-0.265727	0.830027	1	down	no	ASIC3
ENSOARG00000002469	0	5	3	2	5	4	0.669754	-0.578297	0.768941	1	down	no	ENSOARG00000002469
ENSOARG00000002470	2653	2026	2596	2672	1839	1805	1.12822	0.174051	0.520861	1	up	no	GNL3
ENSOARG00000002471	1	8	8	3	9	2	1.18358	0.243158	0.890256	1	up	no	ENSOARG00000002471
ENSOARG00000002472	226	120	228	122	622	48	0.731335	-0.451395	0.330844	1	down	no	MSMB
ENSOARG00000002474	834	769	783	833	728	495	1.13287	0.179987	0.545811	1	up	no	SAMD15
ENSOARG00000002475	4818	4033	5313	5666	6174	4094	0.872275	-0.197145	0.319282	1	down	no	PEG10
ENSOARG00000002476	19	36	20	17	30	20	1.05127	0.0721365	0.887345	1	up	no	RGS10
[truncated: 17,631 more rows]

## Sheet: PL vs. ML
Table S2 The results of DEGs
Ensembl ID	PL_P1_count	PL_P2_count	PL_P3_count	ML_P1_count	ML_P2_count	ML_P3_count	FoldChange	Log2FoldChange	pval	padj	Up/Down	Significant	GeneName
ENSOARG00000000002	2	0	2	1	3	2	0.569822	-0.811417	0.837771	1	down	no	ENSOARG00000000002
ENSOARG00000000004	126	44	73	51	67	109	1.01518	0.021735	0.869292	1	up	no	ENSOARG00000000004
ENSOARG00000000006	0	0	0	0	0	1	#NAME?	#NAME?	0.992434	1	down	no	ND1
ENSOARG00000000010	5	2	2	1	1	1	2.85828	1.51515	0.365678	1	up	no	ND2
ENSOARG00000000016	7233	3007	3365	2620	2446	3942	1.46177	0.547716	0.0891264	1	up	no	COX1
ENSOARG00000000017	0	1	0	1	0	0	1.27311	0.348362	1	1	up	no	ENSOARG00000000017
ENSOARG00000000019	679	641	59	790	712	514	0.680234	-0.555897	0.372032	1	down	no	COX2
ENSOARG00000000022	29	10	18	11	22	32	0.816222	-0.292967	0.815586	1	down	no	ATP6
ENSOARG00000000023	173	32	8	28	46	38	1.74864	0.806231	0.125466	1	up	no	COX3
ENSOARG00000000025	12	4	5	2	13	6	0.856707	-0.223127	0.975708	1	down	no	ND3
ENSOARG00000000027	4	0	0	0	0	0	Inf	Inf	0.198114	1	up	no	ND4L
ENSOARG00000000028	59	2	4	3	17	12	1.74686	0.804767	0.316705	1	up	no	ND4
ENSOARG00000000032	2127	546	961	627	853	893	1.42135	0.507258	0.184898	1	up	no	ND5
ENSOARG00000000033	80	71	65	62	88	77	0.901399	-0.149762	0.914133	1	down	no	ND6
ENSOARG00000000035	3991	927	2296	1230	1738	1471	1.48666	0.572072	0.176223	1	up	no	CYTB
ENSOARG00000000036	4	0	0	2	0	0	2.17274	1.11951	0.764362	1	up	no	ENSOARG00000000036
ENSOARG00000000037	1	1	0	0	0	0	Inf	Inf	0.503104	1	up	no	ENSOARG00000000037
ENSOARG00000000038	2631	2768	2385	3089	1933	2079	1.09324	0.128611	0.593077	1	up	no	FIBP
ENSOARG00000000040	3195	3418	3056	3703	2783	4237	0.896857	-0.157051	0.482783	1	down	no	ACBD3
ENSOARG00000000042	0	0	0	3	0	3	#NAME?	#NAME?	0.0980613	1	down	no	CYP2E1
ENSOARG00000000043	1052	947	1434	1200	915	1396	0.956505	-0.0641555	0.84186	1	down	no	RAB11FIP2
ENSOARG00000000048	1261	867	1205	1377	950	1136	0.940179	-0.088993	0.772571	1	down	no	PIGS
ENSOARG00000000049	1	0	9	22	3	1	0.384429	-1.37921	0.473484	1	down	no	ENSOARG00000000049
ENSOARG00000000052	97	82	79	145	59	114	0.828505	-0.271418	0.487564	1	down	no	ENSOARG00000000052
ENSOARG00000000055	0	2	0	5	0	0	0.509246	-0.973566	0.64924	1	down	no	MIXL1
ENSOARG00000000056	406	415	414	513	401	308	0.98499	-0.0218194	1	1	down	no	AGTRAP
ENSOARG00000000058	0	0	0	0	0	5	#NAME?	#NAME?	0.142338	1	down	no	ENSOARG00000000058
ENSOARG00000000059	1	0	0	0	0	0	Inf	Inf	1	1	up	no	ENSOARG00000000059
ENSOARG00000000063	0	1	0	2	1	0	0.369252	-1.43732	0.686186	1	down	no	CCL22
ENSOARG00000000065	128	140	107	159	83	118	1.05726	0.0803276	0.912129	1	up	no	ENSOARG00000000065
ENSOARG00000000066	4	3	7	2	1	3	2.32204	1.21539	0.381899	1	up	no	ENSOARG00000000066
ENSOARG00000000067	2	3	2	2	2	4	0.878778	-0.18643	0.998358	1	down	no	ENSOARG00000000067
ENSOARG00000000068	7	7	6	0	0	7	3.02267	1.59582	0.521429	1	up	no	ENSOARG00000000068
ENSOARG00000000069	313	427	332	451	235	142	1.30503	0.384083	0.498691	1	up	no	TIGD5
ENSOARG00000000070	1	0	0	1	0	0	1.08637	0.119513	1	1	up	no	ENSOARG00000000070
ENSOARG00000000071	0	0	0	1	0	0	#NAME?	#NAME?	0.992434	1	down	no	ENSOARG00000000071
ENSOARG00000000072	2	3	1	0	0	3	2.17665	1.12211	0.822844	1	up	no	FOSL1
ENSOARG00000000073	1	2	0	0	1	1	1.43789	0.523953	1	1	up	no	ENSOARG00000000073
ENSOARG00000000075	0	0	0	0	0	2	#NAME?	#NAME?	0.449731	1	down	no	ENSOARG00000000075
ENSOARG00000000076	4	0	0	0	5	1	0.522442	-0.936658	0.943228	1	down	no	TCF24
ENSOARG00000000077	390	518	414	541	236	339	1.21614	0.282305	0.508643	1	up	no	ENSOARG00000000077
ENSOARG00000000078	171	110	128	126	59	86	1.51324	0.597643	0.179736	1	up	no	KIT
ENSOARG00000000079	4	0	1	1	0	0	5.39608	2.43191	0.367798	1	up	no	ENSOARG00000000079
ENSOARG00000000080	1192	1867	1192	1986	1105	1420	0.962254	-0.0555108	0.760661	1	down	no	CEP131
ENSOARG00000000082	264	171	286	223	181	210	1.13131	0.177994	0.546767	1	up	no	2023-03-05
ENSOARG00000000083	5	2	0	3	1	0	1.7937	0.842941	0.71034	1	up	no	ENSOARG00000000083
ENSOARG00000000085	319	253	283	243	167	296	1.20142	0.264735	0.452895	1	up	no	ARHGAP28
ENSOARG00000000087	413	236	282	266	185	299	1.22079	0.287821	0.387875	1	up	no	ENSOARG00000000087
ENSOARG00000000089	4574	4235	4476	5204	3287	4265	1.03436	0.0487336	0.851074	1	up	no	GTF3C1
ENSOARG00000000090	597	684	625	717	438	603	1.08719	0.120603	0.713554	1	up	no	AP1M1
ENSOARG00000000091	0	0	0	0	0	1	#NAME?	#NAME?	0.992434	1	down	no	ENSOARG00000000091
ENSOARG00000000092	771	1020	861	861	728	736	1.12254	0.166766	0.469264	1	up	no	SHISA5
ENSOARG00000000093	1	0	0	0	0	0	Inf	Inf	1	1	up	no	ENSOARG00000000093
ENSOARG00000000094	47	32	52	41	19	21	1.60635	0.683783	0.248424	1	up	no	DCLK3
ENSOARG00000000095	2061	695	1304	1096	993	1181	1.18028	0.239127	0.278563	1	up	no	ENSOARG00000000095
ENSOARG00000000096	14022	16581	13143	14946	11975	17369	0.98303	-0.0246931	0.929481	1	down	no	BCLAF1
ENSOARG00000000097	0	0	0	0	2	0	#NAME?	#NAME?	0.427821	1	down	no	SULT1C2
ENSOARG00000000099	1159	1168	1214	1556	841	1091	1.01804	0.0257905	1	1	up	no	TOP3A
ENSOARG00000000100	487	575	430	446	386	446	1.15276	0.205094	0.45379	1	up	no	MED8
ENSOARG00000000102	0	3	1	0	0	0	Inf	Inf	0.205957	1	up	no	ENSOARG00000000102
ENSOARG00000000103	403	312	401	419	302	361	1.00861	0.0123677	0.923205	1	up	no	ENSOARG00000000103
ENSOARG00000000105	11	15	17	16	13	13	1.00132	0.00190844	0.992059	1	up	no	ENSOARG00000000105
ENSOARG00000000106	578	602	487	546	424	658	1.01949	0.0278493	0.927109	1	up	no	VRK1
ENSOARG00000000109	570	475	494	508	328	486	1.15654	0.209815	0.495519	1	up	no	SLAIN1
ENSOARG00000000110	270	262	381	326	165	357	1.08131	0.112775	0.814302	1	up	no	SMURF1
ENSOARG00000000111	357	470	429	525	344	215	1.14501	0.195358	0.677059	1	up	no	SHISA4
ENSOARG00000000112	4	5	0	5	2	2	1.06549	0.0915194	1	1	up	no	HSPB9
ENSOARG00000000113	3200	4126	2604	2676	2740	3068	1.15204	0.204192	0.380992	1	up	no	FAM204A
ENSOARG00000000114	331	125	326	205	213	124	1.33085	0.412352	0.292244	1	up	no	ENSOARG00000000114
ENSOARG00000000115	525	554	356	514	408	557	0.967292	-0.0479763	0.882729	1	down	no	ENSOARG00000000115
ENSOARG00000000116	1	0	0	0	0	0	Inf	Inf	1	1	up	no	ADAD1
ENSOARG00000000117	1663	1272	1969	1845	1327	1818	0.959432	-0.0597468	0.851182	1	down	no	HERC3
ENSOARG00000000118	106	127	40	85	69	92	1.12228	0.166428	0.713535	1	up	no	ARL4D
ENSOARG00000000119	37	15	39	45	21	29	0.939865	-0.0894751	0.917121	1	down	no	ENSOARG00000000119
ENSOARG00000000120	85	103	76	113	49	89	1.08354	0.115759	0.902245	1	up	no	ENSOARG00000000120
ENSOARG00000000122	5	3	6	7	4	4	0.909354	-0.137087	0.998199	1	down	no	GGT6
ENSOARG00000000123	157	69	128	88	75	91	1.33302	0.414694	0.292536	1	up	no	CX3CL1
ENSOARG00000000125	644	723	512	668	537	745	0.959545	-0.0595781	0.844456	1	down	no	DYNLT3
ENSOARG00000000126	1	1	0	0	0	0	Inf	Inf	0.503104	1	up	no	ENSOARG00000000126
ENSOARG00000000128	355	382	360	481	243	255	1.12851	0.174416	0.688507	1	up	no	C11orf68
ENSOARG00000000129	3416	3555	2603	3807	2413	2376	1.11239	0.153664	0.581885	1	up	no	EEF1D
ENSOARG00000000130	6	0	49	7	26	43	0.637202	-0.650178	0.819997	1	down	no	CHRNA7
ENSOARG00000000131	664	377	658	552	308	371	1.35374	0.436953	0.137779	1	up	no	TEX15
ENSOARG00000000132	147	205	177	199	165	95	1.12268	0.166952	0.697912	1	up	no	ENSOARG00000000132
ENSOARG00000000133	6	7	11	9	2	1	2.08003	1.05661	0.421226	1	up	no	GJC1
ENSOARG00000000134	980	807	978	727	743	764	1.18762	0.24807	0.27844	1	up	no	ENSOARG00000000134
ENSOARG00000000135	1652	1663	1521	1651	1236	1387	1.11616	0.158548	0.47421	1	up	no	PBX2
ENSOARG00000000136	0	4	8	1	2	2	2.22997	1.15703	0.397034	1	up	no	ENSOARG00000000136
ENSOARG00000000137	265	306	229	314	212	286	0.987793	-0.0177192	0.943965	1	down	no	HMGN4
ENSOARG00000000139	218	210	215	207	202	287	0.902432	-0.14811	0.755513	1	down	no	PURG
ENSOARG00000000140	4	3	1	2	1	2	1.64418	0.717372	0.741133	1	up	no	ENSOARG00000000140
ENSOARG00000000141	20	11	27	38	18	33	0.643219	-0.636618	0.352124	1	down	no	ENSOARG00000000141
ENSOARG00000000142	30288	41112	25613	32244	30635	35988	0.971768	-0.0413167	0.987681	1	down	no	HSPA8
ENSOARG00000000143	26	18	15	26	12	12	1.18831	0.248906	0.763712	1	up	no	ENSOARG00000000143
ENSOARG00000000145	18	13	23	13	10	7	1.7206	0.782915	0.281414	1	up	no	FAM167B
ENSOARG00000000146	51	28	40	14	20	47	1.42104	0.506951	0.459262	1	up	no	ENSOARG00000000146
ENSOARG00000000147	440	348	430	438	242	337	1.19184	0.253196	0.450135	1	up	no	ENSOARG00000000147
ENSOARG00000000148	1	1	2	1	0	4	0.839411	-0.25255	0.974639	1	down	no	PPP1R14B
ENSOARG00000000150	110	211	182	670	147	283	0.487637	-1.03612	0.0312426	1	down	yes	ENSOARG00000000150
ENSOARG00000000151	1745	1575	1364	1534	1454	1814	0.953236	-0.0690944	0.8754	1	down	no	LNPK
ENSOARG00000000152	2	0	1	3	1	2	0.488026	-1.03497	0.656917	1	down	no	ENSOARG00000000152
ENSOARG00000000153	152	193	126	227	119	108	1.05321	0.0747946	0.920922	1	up	no	TREX1
ENSOARG00000000154	292	214	298	375	277	283	0.834897	-0.26033	0.509579	1	down	no	ENSOARG00000000154
ENSOARG00000000155	29	14	20	17	21	13	1.14514	0.195528	0.673139	1	up	no	CPM
ENSOARG00000000156	528	458	367	494	324	304	1.19466	0.256599	0.393975	1	up	no	PRKCD
ENSOARG00000000157	1869	2737	1586	2196	1506	1985	1.10187	0.139955	0.584811	1	up	no	DRAP1
ENSOARG00000000158	365	108	210	359	81	256	1.00302	0.00435323	0.934645	1	up	no	EDNRB
ENSOARG00000000159	25	11	2	7	3	8	2.16631	1.11524	0.246004	1	up	no	PRSS22
ENSOARG00000000160	1	1	2	0	2	1	1.12242	0.166618	1	1	up	no	ENSOARG00000000160
ENSOARG00000000161	1730	1970	1379	1826	1636	1656	0.975852	-0.0352664	0.992719	1	down	no	ENSOARG00000000161
ENSOARG00000000162	7	4	6	8	1	4	1.38067	0.465371	0.788961	1	up	no	ENSOARG00000000162
ENSOARG00000000163	1640	1272	1417	1088	941	1577	1.17791	0.236225	0.387892	1	up	no	WRN
ENSOARG00000000164	9	10	7	13	3	4	1.37886	0.463475	0.731797	1	up	no	MYADML2
ENSOARG00000000168	0	0	0	3	3	2	#NAME?	#NAME?	0.0548159	1	down	no	ENSOARG00000000168
ENSOARG00000000169	70	31	92	74	41	65	1.04278	0.0604312	0.887525	1	up	no	CEP295NL
ENSOARG00000000170	1618	1811	1386	1745	1369	989	1.1514	0.20339	0.548117	1	up	no	ATP5G3
ENSOARG00000000171	6	5	16	8	3	9	1.34663	0.429359	0.690331	1	up	no	ENSOARG00000000171
ENSOARG00000000172	1	2	2	3	2	3	0.627936	-0.67131	0.735651	1	down	no	ENSOARG00000000172
ENSOARG00000000173	7	25	21	26	24	22	0.727968	-0.458053	0.551511	1	down	no	GML
ENSOARG00000000174	0	2	0	0	0	0	Inf	Inf	0.436544	1	up	no	LRIT2
ENSOARG00000000175	17	7	28	23	25	5	0.879373	-0.185453	0.957464	1	down	no	SOCS3
ENSOARG00000000176	366	365	366	403	311	550	0.861981	-0.214272	0.499571	1	down	no	AATF
ENSOARG00000000177	66	26	28	55	46	48	0.774178	-0.369262	0.584933	1	down	no	SNCAIP
ENSOARG00000000178	101	81	86	100	105	120	0.794869	-0.331211	0.551586	1	down	no	ENSOARG00000000178
ENSOARG00000000179	0	0	0	0	0	3	#NAME?	#NAME?	0.282025	1	down	no	ENSOARG00000000179
ENSOARG00000000180	143	256	187	190	133	166	1.2068	0.271185	0.491988	1	up	no	ENSOARG00000000180
ENSOARG00000000182	11	3	14	19	16	18	0.494944	-1.01466	0.261408	1	down	no	ENSOARG00000000182
ENSOARG00000000183	8	24	7	16	5	20	1.03996	0.0565241	1	1	up	no	ENSOARG00000000183
ENSOARG00000000184	421	317	363	345	320	378	1.02165	0.0309005	0.822845	1	up	no	CAMK4
ENSOARG00000000185	104	207	193	156	113	243	0.995874	-0.00596451	0.945163	1	down	no	DPF3
ENSOARG00000000186	1	1	1	0	0	0	Inf	Inf	0.303906	1	up	no	SMIM6
ENSOARG00000000187	1493	899	1235	1130	857	1100	1.14248	0.192169	0.391069	1	up	no	API5
ENSOARG00000000188	320	260	271	317	258	256	0.99661	-0.00489883	0.932084	1	down	no	ENSOARG00000000188
ENSOARG00000000189	132	122	90	100	67	120	1.20479	0.268782	0.563993	1	up	no	ENSOARG00000000189
ENSOARG00000000191	154	68	111	112	43	82	1.41034	0.496046	0.306034	1	up	no	SULT1C4
ENSOARG00000000192	1143	963	1074	1003	831	1389	0.970811	-0.042738	0.901403	1	down	no	ENSOARG00000000192
ENSOARG00000000193	1242	886	957	1064	799	1048	1.03927	0.0555641	0.785474	1	up	no	CADPS2
ENSOARG00000000194	3875	4602	3397	3832	3203	4688	1.00828	0.0118965	1	1	up	no	ATF2
ENSOARG00000000195	1	2	2	2	3	3	0.59858	-0.740384	0.737059	1	down	no	ENSOARG00000000195
ENSOARG00000000196	615	1223	1036	1328	742	697	1.05059	0.0711959	0.889646	1	up	no	ENSOARG00000000196
ENSOARG00000000197	2884	3008	2140	2736	2230	2476	1.06669	0.0931389	0.628788	1	up	no	VPS50
ENSOARG00000000198	0	0	0	2	1	0	#NAME?	#NAME?	0.301432	1	down	no	BTN1A1
ENSOARG00000000200	16	13	13	27	7	13	0.930306	-0.104223	0.850705	1	down	no	SSTR2
ENSOARG00000000201	613	637	526	579	483	656	1.02202	0.0314257	0.879487	1	up	no	RNF219
ENSOARG00000000202	0	1	0	0	0	0	Inf	Inf	0.978044	1	up	no	ENSOARG00000000202
ENSOARG00000000203	78	60	102	57	55	98	1.10713	0.146825	0.70852	1	up	no	ENSOARG00000000203
ENSOARG00000000205	689	725	601	703	475	565	1.15142	0.203414	0.472553	1	up	no	CIAPIN1
ENSOARG00000000206	1	2	5	4	2	2	0.981546	-0.0268715	1	1	down	no	KCNJ16
ENSOARG00000000207	32	40	49	42	14	34	1.38639	0.471331	0.490874	1	up	no	ENSOARG00000000207
ENSOARG00000000208	135	73	64	120	100	55	0.94673	-0.0789746	0.966688	1	down	no	CLDN11
ENSOARG00000000211	1	1	1	0	0	1	3.16183	1.66076	0.694047	1	up	no	ENSOARG00000000211
ENSOARG00000000212	835	866	686	860	646	939	0.97234	-0.0404678	0.877571	1	down	no	ZNF677
ENSOARG00000000213	285	328	289	345	227	313	1.01937	0.0276811	0.957361	1	up	no	ZNF212
ENSOARG00000000215	1	1	1	0	0	4	0.790456	-0.339242	0.88073	1	down	no	ENSOARG00000000215
ENSOARG00000000216	454	378	527	481	358	471	1.01381	0.019787	0.901115	1	up	no	ACTR5
ENSOARG00000000217	6	8	16	18	6	11	0.869319	-0.202042	0.82078	1	down	no	ENSOARG00000000217
ENSOARG00000000218	4054	2738	4563	3810	2210	4299	1.08909	0.123128	0.659151	1	up	no	ENSOARG00000000218
ENSOARG00000000220	217	201	121	246	148	245	0.854036	-0.227632	0.506244	1	down	no	LIN9
ENSOARG00000000221	593	519	505	498	354	617	1.09519	0.131188	0.673228	1	up	no	ENSOARG00000000221
ENSOARG00000000222	2	8	5	0	0	1	16.3286	4.02933	0.0286388	1	up	yes	ENSOARG00000000222
ENSOARG00000000223	1	1	0	0	0	0	Inf	Inf	0.503104	1	up	no	DRAXIN
ENSOARG00000000224	204	188	238	246	141	157	1.14777	0.198833	0.600792	1	up	no	OTUD7A
ENSOARG00000000226	478	368	387	372	403	369	1.03024	0.0429818	0.761345	1	up	no	STARD4
ENSOARG00000000227	422	520	475	551	287	314	1.24083	0.311304	0.387369	1	up	no	ENSOARG00000000227
ENSOARG00000000228	58	24	55	47	23	34	1.2939	0.371731	0.512361	1	up	no	ENSOARG00000000228
ENSOARG00000000229	83	84	75	94	78	164	0.718865	-0.476207	0.310183	1	down	no	ENSOARG00000000229
ENSOARG00000000230	787	489	821	662	476	707	1.10711	0.146799	0.559487	1	up	no	SKI
ENSOARG00000000233	760	485	668	624	563	714	0.970903	-0.0426007	0.996563	1	down	no	CHN1
ENSOARG00000000234	3	0	3	3	1	7	0.534357	-0.904124	0.575467	1	down	no	NPY5R
ENSOARG00000000237	126	50	79	120	59	41	1.13578	0.183679	0.736994	1	up	no	DAAM2
ENSOARG00000000239	525	569	607	568	395	480	1.16584	0.221364	0.436597	1	up	no	ENSOARG00000000239
ENSOARG00000000240	0	0	1	0	0	0	Inf	Inf	1	1	up	no	ENSOARG00000000240
ENSOARG00000000241	22	31	22	17	24	55	0.778634	-0.360982	0.606013	1	down	no	ENSOARG00000000241
ENSOARG00000000242	767	875	638	968	553	677	1.0475	0.0669563	0.877567	1	up	no	COQ9
ENSOARG00000000244	3217	4525	3401	5363	3302	3554	0.917867	-0.123644	0.587625	1	down	no	ENSOARG00000000244
ENSOARG00000000246	30	25	22	34	14	28	1.03628	0.0514093	1	1	up	no	ENSOARG00000000246
ENSOARG00000000248	77	59	120	99	136	76	0.753794	-0.407758	0.579128	1	down	no	SLC6A6
ENSOARG00000000249	2316	2453	2480	2505	1793	2461	1.06309	0.0882689	0.697698	1	up	no	MAP7
ENSOARG00000000250	1037	1796	631	1685	1251	725	0.952751	-0.0698294	0.952625	1	down	no	ENSOARG00000000250
ENSOARG00000000251	41	3	29	18	5	13	2.00785	1.00565	0.193908	1	up	no	ADRA1D
ENSOARG00000000252	57	57	73	76	30	73	1.06569	0.0917925	0.942278	1	up	no	SYTL5
ENSOARG00000000253	6	2	6	10	3	0	1.07143	0.0995428	1	1	up	no	CHRNA1
ENSOARG00000000255	143	132	148	167	88	127	1.11014	0.150739	0.753741	1	up	no	ATRIP
ENSOARG00000000257	2859	1565	2108	2080	1932	2679	0.941607	-0.0868034	0.837918	1	down	no	SKIL
ENSOARG00000000258	1012	1119	1383	1357	945	1142	1.00509	0.00732763	0.951409	1	up	no	BAIAP2
ENSOARG00000000260	67	37	28	35	32	28	1.33875	0.420884	0.409839	1	up	no	ENSOARG00000000260
ENSOARG00000000261	4523	5803	3839	5209	3788	5433	0.986822	-0.0191382	0.930243	1	down	no	EIF3I
ENSOARG00000000262	105	125	80	131	103	124	0.863226	-0.212189	0.648749	1	down	no	TRAM1L1
ENSOARG00000000263	2485	1567	2821	3095	1545	2092	1.00925	0.0132873	0.997523	1	up	no	SZT2
ENSOARG00000000264	16	8	7	27	6	20	0.609897	-0.713363	0.331793	1	down	no	ENSOARG00000000264
ENSOARG00000000265	2	0	1	1	0	1	1.55079	0.633001	1	1	up	no	TWIST2
ENSOARG00000000266	0	1	7	6	1	0	1.15837	0.2121	0.98761	1	up	no	BCL11B
ENSOARG00000000267	151	204	170	288	126	165	0.929022	-0.106216	0.696806	1	down	no	ENSOARG00000000267
ENSOARG00000000269	562	502	763	291	375	371	1.6622	0.73309	0.0322852	1	up	yes	RASGEF1B
ENSOARG00000000270	889	749	837	888	693	863	0.991708	-0.0120124	1	1	down	no	ZFYVE1
ENSOARG00000000271	28	28	33	29	22	30	1.08076	0.112053	0.845864	1	up	no	CLMP
ENSOARG00000000273	0	0	0	0	0	2	#NAME?	#NAME?	0.449731	1	down	no	ENSOARG00000000273
ENSOARG00000000274	591	651	470	525	646	654	0.907179	-0.140541	0.757145	1	down	no	TEKT1
ENSOARG00000000275	135	140	79	80	77	130	1.22974	0.298359	0.483877	1	up	no	ENSOARG00000000275
ENSOARG00000000276	26	16	23	19	11	18	1.33935	0.421531	0.55626	1	up	no	WIPF1
ENSOARG00000000277	0	3	0	0	0	0	Inf	Inf	0.273122	1	up	no	HTR3B
ENSOARG00000000280	221	97	145	137	77	206	1.09616	0.132464	0.803938	1	up	no	ENSOARG00000000280
ENSOARG00000000281	473	447	439	522	425	414	0.974947	-0.0366048	0.990435	1	down	no	TMEM234
ENSOARG00000000284	261	270	272	255	183	255	1.14853	0.199784	0.562356	1	up	no	ZNF777
ENSOARG00000000285	3241	2407	2497	3004	1948	2940	1.02373	0.0338373	0.908584	1	up	no	INSR
ENSOARG00000000286	13822	13936	12765	13136	10489	15944	1.0143	0.0204809	0.911149	1	up	no	GOLGA4
ENSOARG00000000288	566	435	413	448	359	427	1.12203	0.166111	0.534973	1	up	no	ECI2
ENSOARG00000000291	218	125	172	81	213	473	0.641085	-0.641413	0.234337	1	down	no	FGB
ENSOARG00000000294	941	661	635	567	617	789	1.09505	0.130994	0.572248	1	up	no	CACUL1
ENSOARG00000000296	100	106	85	142	60	57	1.14653	0.197272	0.782926	1	up	no	ENTPD2
ENSOARG00000000298	466	333	433	384	372	306	1.10577	0.145053	0.548368	1	up	no	GPR155
ENSOARG00000000299	572	722	445	579	387	496	1.19941	0.262322	0.397259	1	up	no	ENSOARG00000000299
ENSOARG00000000300	5	5	3	6	0	0	2.49154	1.31704	0.692101	1	up	no	ENSOARG00000000300
ENSOARG00000000301	1320	2026	1307	1821	1142	1247	1.11768	0.160511	0.549589	1	up	no	FAM32A
ENSOARG00000000302	1574	2240	1966	2261	1517	1906	1.01754	0.0250795	0.941362	1	up	no	POLR2C
ENSOARG00000000303	133	112	86	103	99	99	1.06888	0.0960932	0.750004	1	up	no	ENSOARG00000000303
ENSOARG00000000304	55	30	23	40	38	50	0.819827	-0.286608	0.687503	1	down	no	ACKR3
ENSOARG00000000306	31	31	20	33	16	22	1.17853	0.236993	0.766182	1	up	no	TIFA
ENSOARG00000000307	143	124	102	137	68	82	1.2979	0.376184	0.41934	1	up	no	SMOX
ENSOARG00000000308	1	2	0	0	3	0	0.836337	-0.257844	1	1	down	no	ENSOARG00000000308
ENSOARG00000000309	0	0	0	0	0	1	#NAME?	#NAME?	0.992434	1	down	no	PRSS21
ENSOARG00000000310	1936	1248	1661	1883	1145	1721	1.00745	0.0107135	0.987423	1	up	no	ZNF331
ENSOARG00000000311	601	851	612	714	649	373	1.15729	0.21075	0.630019	1	up	no	ENSOARG00000000311
ENSOARG00000000312	36	16	9	15	20	23	1.0025	0.00360841	0.925213	1	up	no	ENSOARG00000000312
ENSOARG00000000313	3	2	5	0	6	4	0.850578	-0.233485	1	1	down	no	ENSOARG00000000313
ENSOARG00000000314	1	1	3	4	6	0	0.434408	-1.20288	0.535296	1	down	no	ENSOARG00000000314
ENSOARG00000000315	667	588	589	793	578	585	0.925349	-0.11193	0.744838	1	down	no	POLR3F
ENSOARG00000000316	10763	7014	10336	9018	7460	10870	0.998067	-0.00279155	0.923034	1	down	no	KIAA1109
ENSOARG00000000317	24	9	7	12	8	5	1.54909	0.63142	0.436585	1	up	no	LOX
ENSOARG00000000318	505	433	488	488	357	452	1.08055	0.111764	0.680334	1	up	no	ENSOARG00000000318
ENSOARG00000000319	2037	1929	2294	2263	1640	2506	0.964397	-0.0523012	0.830066	1	down	no	RBM25
ENSOARG00000000320	1683	1651	1420	1738	1609	1768	0.907566	-0.139926	0.661266	1	down	no	PRKCI
ENSOARG00000000321	693	523	717	587	515	756	1.01117	0.0160226	0.877187	1	up	no	IDE
ENSOARG00000000322	515	572	378	622	320	253	1.24052	0.310941	0.534829	1	up	no	MIEF2
ENSOARG00000000324	1329	1224	1325	1203	931	1071	1.18567	0.245708	0.283438	1	up	no	SCRN3
ENSOARG00000000326	169	170	163	169	117	131	1.19095	0.252109	0.511165	1	up	no	ENSOARG00000000326
ENSOARG00000000327	691	552	817	656	374	602	1.25181	0.324016	0.26795	1	up	no	LAMA1
ENSOARG00000000328	1526	1367	1188	1139	1620	917	1.03863	0.0546768	0.895318	1	up	no	TCEAL9
ENSOARG00000000329	720	459	548	550	429	728	0.992844	-0.0103617	1	1	down	no	SRFBP1
ENSOARG00000000332	191	181	96	125	174	185	0.934671	-0.097469	0.920279	1	down	no	ENSOARG00000000332
ENSOARG00000000333	16	29	19	35	15	17	0.989495	-0.0152354	0.948664	1	down	no	ADAMTS7
ENSOARG00000000334	6	1	7	6	1	3	1.41768	0.503527	0.755024	1	up	no	PRSS41
ENSOARG00000000336	3225	2968	2704	3151	2031	3019	1.08295	0.11497	0.65138	1	up	no	GCC2
ENSOARG00000000337	1126	830	1265	943	942	1407	0.943684	-0.0836244	0.870846	1	down	no	MAP3K5
ENSOARG00000000338	1305	1196	1266	1386	902	1089	1.10448	0.143373	0.564284	1	up	no	ABCA2
ENSOARG00000000339	1090	1281	894	1183	1157	1252	0.892076	-0.164762	0.617319	1	down	no	ENSOARG00000000339
ENSOARG00000000340	4638	8852	4223	6111	4027	3772	1.29578	0.373824	0.221904	1	up	no	ELOB
ENSOARG00000000341	1037	1131	1024	1482	868	943	0.969786	-0.0442611	0.823449	1	down	no	RNPEP
ENSOARG00000000343	542	1012	807	953	659	769	0.995815	-0.00605045	1	1	down	no	DOK4
ENSOARG00000000344	380	316	540	495	244	268	1.21554	0.281601	0.447977	1	up	no	PLXDC2
ENSOARG00000000345	1179	1103	1390	1930	1188	1746	0.749202	-0.416573	0.0854731	1	down	no	GRAMD1B
ENSOARG00000000347	3094	2064	3597	2856	1637	3006	1.1535	0.206017	0.397741	1	up	no	TRRAP
ENSOARG00000000348	87	81	63	87	61	95	0.949773	-0.0743453	0.88319	1	down	no	ENSOARG00000000348
ENSOARG00000000349	712	836	551	803	451	593	1.15327	0.205725	0.529443	1	up	no	FUT10
ENSOARG00000000352	15	5	28	12	11	22	1.00822	0.0118111	0.941974	1	up	no	ENSOARG00000000352
ENSOARG00000000354	0	0	1	0	1	2	0.291442	-1.77872	0.685448	1	down	no	C6orf201
ENSOARG00000000355	30	40	41	41	28	32	1.09081	0.125403	0.829721	1	up	no	AGER
ENSOARG00000000356	633	768	765	809	568	669	1.04941	0.0695719	0.788877	1	up	no	ZNF746
ENSOARG00000000357	1270	1134	1668	1549	903	1306	1.07289	0.101506	0.710252	1	up	no	NCOR2
ENSOARG00000000358	829	751	843	897	639	935	0.968839	-0.0456712	0.874942	1	down	no	PSEN1
ENSOARG00000000359	1	0	6	2	6	0	0.691499	-0.5322	1	1	down	no	ENSOARG00000000359
ENSOARG00000000360	0	3	1	0	1	1	1.92767	0.946858	0.773709	1	up	no	RPS27
ENSOARG00000000361	27	36	41	50	22	30	1.0353	0.0500458	0.991373	1	up	no	ENSOARG00000000361
ENSOARG00000000362	1716	2038	1840	2053	1496	2008	1.00115	0.00165413	1	1	up	no	NUP107
ENSOARG00000000363	1841	2148	1384	2147	1356	1279	1.12733	0.172915	0.585042	1	up	no	LLGL1
ENSOARG00000000364	1	1	1	4	0	1	0.671473	-0.574599	0.803481	1	down	no	TCEAL7
ENSOARG00000000366	0	4	0	0	2	0	1.75866	0.81448	0.786928	1	up	no	CIB3
ENSOARG00000000368	0	0	1	0	0	0	Inf	Inf	1	1	up	no	ENSOARG00000000368
ENSOARG00000000369	3974	4232	3039	4416	2772	3752	1.03382	0.0479784	0.894052	1	up	no	ECHS1
ENSOARG00000000370	0	0	3	0	0	0	Inf	Inf	0.286249	1	up	no	ENSOARG00000000370
ENSOARG00000000371	3694	5120	3792	4340	3432	3986	1.06668	0.0931291	0.639169	1	up	no	ENSOARG00000000371
ENSOARG00000000372	3402	3130	3806	4037	3007	4737	0.865161	-0.208959	0.366139	1	down	no	RBM26
ENSOARG00000000373	977	812	1092	911	757	1129	1.00551	0.00792586	0.914268	1	up	no	CCSER2
ENSOARG00000000374	58676	83269	43244	63900	57117	44068	1.10851	0.148618	0.618822	1	up	no	ENSOARG00000000374
ENSOARG00000000375	478	326	380	390	105	335	1.47627	0.561954	0.283775	1	up	no	SEZ6L
ENSOARG00000000376	36	57	43	25	18	45	1.57492	0.655279	0.276918	1	up	no	ENSOARG00000000376
ENSOARG00000000378	7292	10578	6408	7939	6904	8035	1.05716	0.0801907	0.642273	1	up	no	TCEAL8
ENSOARG00000000380	250	190	200	240	172	140	1.1306	0.17709	0.57885	1	up	no	ENSOARG00000000380
ENSOARG00000000381	494	392	527	564	340	485	1.00637	0.00915625	0.990713	1	up	no	ENSOARG00000000381
ENSOARG00000000382	327	360	347	364	279	339	1.03931	0.0556307	0.833846	1	up	no	PEX7
ENSOARG00000000383	47	54	63	101	39	45	0.902899	-0.147364	0.73762	1	down	no	DCDC2B
ENSOARG00000000384	749	874	693	683	638	1073	0.960383	-0.0583175	0.844339	1	down	no	MAK16
ENSOARG00000000385	50	75	62	24	34	71	1.43484	0.520886	0.420838	1	up	no	ENSOARG00000000385
ENSOARG00000000386	2	0	4	2	0	2	1.53358	0.616905	0.849369	1	up	no	ENSOARG00000000386
ENSOARG00000000387	7	5	15	8	4	11	1.15881	0.212643	0.851755	1	up	no	RNF148
ENSOARG00000000388	783	1160	414	577	532	710	1.30734	0.386632	0.162417	1	up	no	ENSOARG00000000388
ENSOARG00000000389	0	0	0	1	0	0	#NAME?	#NAME?	0.992434	1	down	no	PGLYRP3
ENSOARG00000000392	1470	1529	1056	1423	895	1741	1.01229	0.0176231	0.952807	1	up	no	GPRIN3
ENSOARG00000000393	58	25	53	53	29	17	1.32825	0.409526	0.469031	1	up	no	ENSOARG00000000393
ENSOARG00000000394	70	73	67	114	48	57	0.977151	-0.033346	0.892182	1	down	no	CCDC102A
ENSOARG00000000395	379	346	392	452	286	334	1.0308	0.0437605	0.888088	1	up	no	TTI2
ENSOARG00000000397	109	137	93	118	62	58	1.44473	0.530797	0.255493	1	up	no	TSGA10IP
ENSOARG00000000399	291	243	237	307	226	244	0.974512	-0.0372489	0.965657	1	down	no	TBC1D2B
ENSOARG00000000400	967	1616	949	1447	983	1415	0.933714	-0.098948	0.710913	1	down	no	IQCC
ENSOARG00000000401	1508	1292	1436	1492	1129	1264	1.06725	0.0938977	0.640196	1	up	no	SETD3
ENSOARG00000000402	3	1	6	7	0	4	0.957732	-0.0623061	0.989268	1	down	no	GJB5
ENSOARG00000000403	5	2	0	3	1	1	1.44364	0.529716	0.864507	1	up	no	FAM217A
ENSOARG00000000405	55	60	37	71	37	40	1.04352	0.0614638	0.957661	1	up	no	PPP1R16B
ENSOARG00000000406	5	2	1	1	1	0	3.68846	1.88302	0.296051	1	up	no	PGLYRP4
ENSOARG00000000407	0	0	0	0	0	1	#NAME?	#NAME?	0.992434	1	down	no	ENSOARG00000000407
ENSOARG00000000408	8	5	5	14	7	9	0.600139	-0.736632	0.459606	1	down	no	ENSOARG00000000408
ENSOARG00000000409	293	313	307	399	266	187	1.05429	0.0762775	0.84656	1	up	no	CCDC51
ENSOARG00000000410	120	96	125	168	116	126	0.813641	-0.297535	0.526126	1	down	no	EI24
ENSOARG00000000411	1007	801	730	884	715	1029	0.951037	-0.0724264	0.822995	1	down	no	TIGD2
ENSOARG00000000412	51	34	77	85	26	46	1.04257	0.0601378	0.9842	1	up	no	PAPLN
ENSOARG00000000413	204	238	174	262	156	211	0.988815	-0.0162267	0.926253	1	down	no	CHMP6
ENSOARG00000000414	967	816	734	1112	803	999	0.853368	-0.22876	0.403471	1	down	no	HYI
ENSOARG00000000415	6	1	2	5	3	4	0.724328	-0.465285	0.809593	1	down	no	RNF122
ENSOARG00000000416	7	0	8	0	1	0	11.0576	3.46697	0.030274	1	up	yes	ENSOARG00000000416
ENSOARG00000000417	6	5	2	8	9	0	0.71254	-0.488957	0.756317	1	down	no	S100A9
ENSOARG00000000418	1045	583	1015	943	666	1125	0.943364	-0.0841133	0.779928	1	down	no	PHC3
ENSOARG00000000419	46	27	14	34	22	20	1.13307	0.180234	0.772176	1	up	no	ENSOARG00000000419
ENSOARG00000000420	1070	968	948	979	913	823	1.06344	0.0887406	0.648944	1	up	no	NDFIP2
ENSOARG00000000421	367	526	347	428	320	441	1.04827	0.0680149	0.841317	1	up	no	BEX4
ENSOARG00000000422	1384	1367	1096	1405	975	1472	0.997988	-0.00290508	0.959902	1	down	no	PRKCZ
ENSOARG00000000423	94	66	69	77	56	64	1.13885	0.187575	0.668531	1	up	no	ENSOARG00000000423
ENSOARG00000000424	1	1	1	0	0	0	Inf	Inf	0.303906	1	up	no	ENSOARG00000000424
ENSOARG00000000425	7	22	1	15	15	23	0.595933	-0.746779	0.527962	1	down	no	SLC35D3
ENSOARG00000000426	0	0	2	1	0	0	2.10121	1.07122	0.931345	1	up	no	RPS29
ENSOARG00000000428	1214	1233	1049	1354	1032	1104	0.988079	-0.0173024	0.994772	1	down	no	COPS5
ENSOARG00000000429	71	110	208	57	127	126	1.15642	0.209667	0.622844	1	up	no	MROH6
ENSOARG00000000430	4	0	2	0	2	2	1.27589	0.351509	0.844396	1	up	no	SLC13A1
ENSOARG00000000431	3	1	0	0	0	0	Inf	Inf	0.203093	1	up	no	ENSOARG00000000431
ENSOARG00000000432	8	15	8	3	10	4	1.6608	0.731874	0.454837	1	up	no	S100A12
ENSOARG00000000433	1501	2553	2189	2016	1707	1784	1.11997	0.163456	0.42549	1	up	no	NAP1L5
ENSOARG00000000434	6	5	2	1	3	4	1.55164	0.633791	0.628165	1	up	no	ENSOARG00000000434
ENSOARG00000000435	0	1	0	0	0	0	Inf	Inf	0.978044	1	up	no	ENSOARG00000000435
ENSOARG00000000436	0	0	0	0	0	1	#NAME?	#NAME?	0.992434	1	down	no	ENSOARG00000000436
ENSOARG00000000437	0	0	3	0	0	0	Inf	Inf	0.286249	1	up	no	GJB4
ENSOARG00000000438	16	5	8	23	6	8	0.797526	-0.326397	0.697167	1	down	no	GRID1
ENSOARG00000000439	1103	837	1154	987	632	909	1.20603	0.270267	0.29493	1	up	no	KIAA0556
ENSOARG00000000441	0	1	0	1	0	2	0.403262	-1.31021	0.682671	1	down	no	ENSOARG00000000441
ENSOARG00000000443	10	6	8	16	11	6	0.700761	-0.513006	0.638321	1	down	no	ENSOARG00000000443
ENSOARG00000000444	4	1	6	3	4	7	0.729593	-0.454836	0.832127	1	down	no	ENSOARG00000000444
ENSOARG00000000445	259	341	239	344	209	199	1.12236	0.166532	0.654753	1	up	no	ENSOARG00000000445
ENSOARG00000000446	1149	1341	1086	1272	938	1243	1.03168	0.0449944	0.859977	1	up	no	LIMS1
ENSOARG00000000450	2	3	1	1	7	0	0.632496	-0.660871	0.708091	1	down	no	S100A8
ENSOARG00000000451	1103	691	698	724	648	860	1.08557	0.118449	0.57761	1	up	no	ENSOARG00000000451
ENSOARG00000000452	11	13	8	12	23	25	0.51071	-0.969423	0.256523	1	down	no	SNX31
ENSOARG00000000453	0	3	0	0	0	0	Inf	Inf	0.273122	1	up	no	ENSOARG00000000453
ENSOARG00000000454	999	728	934	817	611	597	1.27622	0.351881	0.151819	1	up	no	PTPRF
ENSOARG00000000456	4696	5713	3673	4498	3080	4706	1.15684	0.210195	0.397092	1	up	no	CTTN
ENSOARG00000000457	7	2	2	0	2	4	1.69938	0.765005	0.578651	1	up	no	ENSOARG00000000457
ENSOARG00000000458	943	756	866	905	755	855	0.991955	-0.0116536	0.941057	1	down	no	SFMBT1
ENSOARG00000000459	21	12	11	12	14	20	0.922138	-0.116946	0.973295	1	down	no	ENSOARG00000000459
ENSOARG00000000460	2044	1287	1764	1603	1251	2026	1.02018	0.0288255	0.859723	1	up	no	WAPL
ENSOARG00000000461	1643	1278	1643	1372	1137	1660	1.06854	0.0956409	0.631169	1	up	no	NEBL
ENSOARG00000000462	1123	1151	976	1192	907	1405	0.922956	-0.115666	0.642513	1	down	no	NUMB
ENSOARG00000000463	5	4	0	8	1	2	0.906887	-0.141005	0.897774	1	down	no	ENSOARG00000000463
ENSOARG00000000464	7	2	2	1	0	1	5.89459	2.55939	0.154126	1	up	no	IL20RA
ENSOARG00000000465	1261	811	667	640	492	826	1.38337	0.46819	0.0834046	1	up	no	RELN
ENSOARG00000000466	0	0	2	0	0	0	Inf	Inf	0.466858	1	up	no	ENSOARG00000000466
ENSOARG00000000468	2	7	2	2	2	5	1.28163	0.357984	0.899612	1	up	no	ENSOARG00000000468
ENSOARG00000000469	2999	2852	2415	2728	2217	2881	1.04214	0.0595438	0.748899	1	up	no	SP3
ENSOARG00000000470	282	263	218	243	210	465	0.829921	-0.268953	0.507818	1	down	no	DCAF16
ENSOARG00000000471	1	1	0	1	0	0	2.35948	1.23847	1	1	up	no	ENSOARG00000000471
ENSOARG00000000472	2840	3165	2443	3225	2899	3261	0.885005	-0.176242	0.512926	1	down	no	SEC62
ENSOARG00000000473	4	5	15	5	1	1	3.517	1.81434	0.125884	1	up	no	ADGRG5
ENSOARG00000000474	34	15	28	54	25	13	0.819931	-0.286425	0.709621	1	down	no	GJA4
ENSOARG00000000475	0	0	0	0	1	1	#NAME?	#NAME?	0.511958	1	down	no	IL22RA2
ENSOARG00000000476	458	802	382	790	564	434	0.925423	-0.111816	0.843408	1	down	no	DUSP26
ENSOARG00000000478	34	12	32	6	24	27	1.22851	0.296911	0.60258	1	up	no	ENSOARG00000000478
ENSOARG00000000479	1366	832	1339	977	871	1155	1.13383	0.181205	0.381903	1	up	no	TTC17
ENSOARG00000000480	152	88	175	156	106	117	1.05822	0.0816348	0.786835	1	up	no	ENSOARG00000000480
ENSOARG00000000481	2	1	1	4	1	2	0.591261	-0.758133	0.701488	1	down	no	ENSOARG00000000481
ENSOARG00000000483	162	176	201	219	90	121	1.27392	0.349272	0.467868	1	up	no	NFKB2
ENSOARG00000000484	814	970	738	1068	742	663	1.01303	0.0186768	0.94393	1	up	no	ALDOC
ENSOARG00000000485	25	5	8	7	7	1	2.30215	1.20298	0.164936	1	up	no	SOD3
ENSOARG00000000486	93	55	95	105	68	82	0.927955	-0.107873	0.871036	1	down	no	SRPX
ENSOARG00000000488	859	651	913	883	540	772	1.08959	0.123788	0.656245	1	up	no	RPTOR
ENSOARG00000000489	1	1	3	1	6	4	0.393636	-1.34507	0.466091	1	down	no	ENSOARG00000000489
ENSOARG00000000490	4044	5181	4488	5503	3421	4234	1.0454	0.0640492	0.826033	1	up	no	TXLNA
ENSOARG00000000491	8357	4486	8405	7188	4694	7137	1.08942	0.123566	0.560174	1	up	no	SRRM2
ENSOARG00000000492	1	3	0	0	1	6	0.619492	-0.690843	0.671046	1	down	no	NLRP12
ENSOARG00000000493	1989	1291	1801	1957	1161	1746	1.03179	0.0451472	0.877562	1	up	no	KDM4A
ENSOARG00000000495	274	189	274	251	158	244	1.11204	0.153207	0.667555	1	up	no	CCNK
ENSOARG00000000496	3	3	3	11	6	11	0.324249	-1.62483	0.13426	1	down	no	GLRA4
ENSOARG00000000497	0	0	0	0	1	0	#NAME?	#NAME?	0.935164	1	down	no	ENSOARG00000000497
ENSOARG00000000498	266	145	337	291	181	207	1.06611	0.0923545	0.748109	1	up	no	ITGA9
ENSOARG00000000499	0	0	0	1	0	0	#NAME?	#NAME?	0.992434	1	down	no	OPN4
ENSOARG00000000500	41	30	34	35	28	38	1.01658	0.0237297	0.942984	1	up	no	RNF24
ENSOARG00000000501	453	496	466	566	408	487	0.959108	-0.0602342	0.862998	1	down	no	RNF5
ENSOARG00000000503	344	387	294	338	238	246	1.23989	0.310207	0.33966	1	up	no	SMIM12
ENSOARG00000000504	130	68	111	141	89	68	1.00356	0.00512602	0.934704	1	up	no	HEATR4
ENSOARG00000000505	29	28	62	43	23	23	1.30843	0.387832	0.498988	1	up	no	ENSOARG00000000505
ENSOARG00000000506	19	14	18	16	2	12	1.80212	0.849691	0.365657	1	up	no	HSH2D
ENSOARG00000000507	0	1	1	1	2	0	0.596492	-0.745424	0.995692	1	down	no	ENSOARG00000000507
ENSOARG00000000510	876	760	774	733	675	895	1.02124	0.0303286	0.825625	1	up	no	IFNGR1
ENSOARG00000000511	2	7	8	1	3	0	3.64733	1.86684	0.200274	1	up	no	LRFN2
ENSOARG00000000512	1	3	0	4	1	0	0.900491	-0.151217	0.995517	1	down	no	ENSOARG00000000512
ENSOARG00000000514	581	666	821	1025	510	556	0.990934	-0.0131392	0.913784	1	down	no	KRBA1
ENSOARG00000000515	412	225	317	297	183	269	1.25233	0.324615	0.334465	1	up	no	ST3GAL3
ENSOARG00000000516	0	0	0	0	1	0	#NAME?	#NAME?	0.935164	1	down	no	ENSOARG00000000516
ENSOARG00000000517	475	185	375	258	243	372	1.13303	0.180188	0.500173	1	up	no	ADGRG1
ENSOARG00000000518	20	17	18	15	19	22	0.940292	-0.0888185	1	1	down	no	ENSOARG00000000518
ENSOARG00000000519	2736	1731	2384	2599	1925	2335	0.971701	-0.0414158	0.93424	1	down	no	PCDHGC3
ENSOARG00000000520	35	23	20	24	22	17	1.19046	0.251521	0.647293	1	up	no	TLR10
ENSOARG00000000521	884	877	826	1065	782	620	1.02749	0.0391297	0.876964	1	up	no	NDUFAB1
ENSOARG00000000522	726	851	1059	961	673	1060	0.9695	-0.0446873	0.85967	1	down	no	SLITRK5
ENSOARG00000000523	362	296	284	393	272	295	0.966976	-0.0484487	0.918611	1	down	no	RANGRF
ENSOARG00000000524	171	132	100	210	147	173	0.752988	-0.409302	0.327172	1	down	no	SKIDA1
ENSOARG00000000525	0	0	0	0	2	0	#NAME?	#NAME?	0.427821	1	down	no	ENSOARG00000000525
ENSOARG00000000527	0	0	0	0	1	0	#NAME?	#NAME?	0.935164	1	down	no	ENSOARG00000000527
ENSOARG00000000529	1	2	0	2	4	0	0.466239	-1.10086	0.651521	1	down	no	ENSOARG00000000529
ENSOARG00000000530	63	31	64	79	108	53	0.598738	-0.740003	0.296163	1	down	no	HERC5
ENSOARG00000000531	1126	1218	1128	1474	884	1042	1.02097	0.029934	0.947246	1	up	no	ENSOARG00000000531
ENSOARG00000000532	557	729	409	693	504	441	1.03402	0.0482611	0.834615	1	up	no	C1orf216
ENSOARG00000000533	1	0	0	0	0	1	1.00728	0.0104621	1	1	up	no	ENSOARG00000000533
ENSOARG00000000535	74	87	68	70	58	70	1.14435	0.194526	0.665673	1	up	no	CIB2
ENSOARG00000000536	492	369	564	545	387	449	1.00456	0.00656745	0.924847	1	up	no	AGPAT1
ENSOARG00000000537	14570	10545	15831	12931	9562	15888	1.04498	0.0634707	0.760653	1	up	no	ANK2
ENSOARG00000000538	25	6	34	20	23	29	0.833779	-0.262263	0.843931	1	down	no	TLR1
ENSOARG00000000539	631	685	600	649	468	574	1.12453	0.169325	0.540678	1	up	no	RIOX1
ENSOARG00000000540	2	1	3	0	1	1	2.61155	1.38491	0.472774	1	up	no	ENSOARG00000000540
ENSOARG00000000541	143	116	95	126	62	69	1.38823	0.473244	0.307141	1	up	no	ENSOARG00000000541
ENSOARG00000000544	162	189	94	112	157	79	1.21403	0.2798	0.616191	1	up	no	ELF3
ENSOARG00000000545	0	2	1	0	0	2	1.66749	0.737677	1	1	up	no	PRR16
ENSOARG00000000546	11	6	3	3	11	4	0.978505	-0.0313488	0.99541	1	down	no	ENSOARG00000000546
ENSOARG00000000548	221	159	199	240	159	166	1.00361	0.00520268	0.953799	1	up	no	PLP1
ENSOARG00000000549	2577	2978	3645	2996	2728	2732	1.0534	0.075047	0.623906	1	up	no	PTPRM
ENSOARG00000000550	2	2	2	1	5	5	0.500318	-0.999084	0.57972	1	down	no	ENSOARG00000000550
ENSOARG00000000551	8	4	10	11	7	7	0.846784	-0.239935	0.891289	1	down	no	ENSOARG00000000551
ENSOARG00000000552	272	193	214	208	222	327	0.868428	-0.203522	0.660547	1	down	no	TLR6
ENSOARG00000000553	1059	868	1437	1302	814	1246	0.984543	-0.0224737	0.924832	1	down	no	GPC5
ENSOARG00000000555	1	0	0	0	1	1	0.430017	-1.21754	0.996796	1	down	no	ENSOARG00000000555
ENSOARG00000000557	4689	5186	4819	5275	3873	5807	0.977478	-0.0328637	0.87292	1	down	no	PRPF4B
ENSOARG00000000558	7154	3803	6230	4865	3925	5981	1.1271	0.172616	0.377189	1	up	no	RANBP2
ENSOARG00000000559	0	0	0	0	1	0	#NAME?	#NAME?	0.935164	1	down	no	ENSOARG00000000559
ENSOARG00000000560	231	137	290	171	136	201	1.24861	0.32032	0.344413	1	up	no	ENSOARG00000000560
ENSOARG00000000561	274	325	409	257	187	236	1.45873	0.544713	0.0978641	1	up	no	ENSOARG00000000561
ENSOARG00000000562	34	17	31	25	11	25	1.34261	0.425037	0.543957	1	up	no	ENSOARG00000000562
ENSOARG00000000563	14	8	14	12	9	12	1.05609	0.0787348	0.916664	1	up	no	ENSOARG00000000563
ENSOARG00000000564	1	0	7	36	2	3	0.200341	-2.31947	0.19577	1	down	no	ENSOARG00000000564
ENSOARG00000000565	6	5	3	7	2	2	1.33046	0.411924	0.835935	1	up	no	FAM170A
ENSOARG00000000566	1349	1200	1291	1606	841	993	1.11683	0.159406	0.621675	1	up	no	TMEM130
ENSOARG00000000567	0	2	5	4	4	1	0.717516	-0.478917	0.885296	1	down	no	ENSOARG00000000567
ENSOARG00000000569	83	57	75	99	71	82	0.832196	-0.265004	0.632769	1	down	no	TNFAIP3
ENSOARG00000000570	778	471	708	670	553	843	0.919668	-0.120814	0.734942	1	down	no	ENSOARG00000000570
ENSOARG00000000571	24	35	12	21	21	27	1.03372	0.0478386	0.953903	1	up	no	RHOH
ENSOARG00000000572	1	0	3	0	0	0	Inf	Inf	0.199258	1	up	no	CYSLTR1
ENSOARG00000000573	78	55	57	40	52	35	1.40257	0.488076	0.280195	1	up	no	ENSOARG00000000573
ENSOARG00000000574	0	0	1	0	0	0	Inf	Inf	1	1	up	no	ENSOARG00000000574
ENSOARG00000000575	24	15	11	17	11	10	1.29775	0.376012	0.621312	1	up	no	ENSOARG00000000575
ENSOARG00000000576	62	55	52	54	26	23	1.64885	0.721462	0.195586	1	up	no	GSDMD
ENSOARG00000000577	4	4	10	8	2	11	0.876299	-0.190505	0.869818	1	down	no	ENSOARG00000000577
ENSOARG00000000578	20	8	18	29	22	20	0.616618	-0.69755	0.389659	1	down	no	CDCA7
ENSOARG00000000579	1537	1043	1988	1547	1135	1973	0.956379	-0.0643452	0.830366	1	down	no	ENSOARG00000000579
ENSOARG00000000580	3179	3599	3393	4587	3083	3855	0.87825	-0.187296	0.399057	1	down	no	FLII
ENSOARG00000000581	3	3	12	4	0	6	1.88	0.910734	0.507992	1	up	no	LRRC31
ENSOARG00000000582	142	150	129	159	99	145	1.04805	0.0677036	0.897734	1	up	no	SLC25A53
ENSOARG00000000583	49	71	102	221	83	150	0.498631	-1.00396	0.0202947	1	down	yes	ENSOARG00000000583
ENSOARG00000000584	2025	3483	1694	2408	1278	2238	1.26107	0.334643	0.248209	1	up	no	ENSOARG00000000584
ENSOARG00000000585	15	21	22	39	20	21	0.730026	-0.45398	0.502746	1	down	no	NPTX1
ENSOARG00000000586	301	143	212	206	145	201	1.15657	0.209853	0.535646	1	up	no	UNC5D
ENSOARG00000000587	2119	1722	2182	2204	1757	2216	0.950814	-0.0727646	0.833396	1	down	no	IDH3A
ENSOARG00000000588	206	221	167	238	194	213	0.909163	-0.137388	0.758708	1	down	no	ACOT4
ENSOARG00000000591	0	1	0	0	0	0	Inf	Inf	0.978044	1	up	no	ENSOARG00000000591
ENSOARG00000000592	9	23	8	17	5	5	1.60179	0.679686	0.509742	1	up	no	UNC5CL
ENSOARG00000000593	4	0	0	0	0	0	Inf	Inf	0.198114	1	up	no	ENSOARG00000000593
ENSOARG00000000594	799	666	663	726	574	814	0.990756	-0.0133985	0.999954	1	down	no	FAM199X
ENSOARG00000000595	9	12	9	4	6	3	2.16738	1.11596	0.221088	1	up	no	ENSOARG00000000595
ENSOARG00000000596	110	91	101	115	71	89	1.08822	0.121969	0.786357	1	up	no	ENSOARG00000000596
ENSOARG00000000597	3	0	0	0	2	0	1.12552	0.170593	0.994624	1	up	no	ENSOARG00000000597
ENSOARG00000000599	3	4	8	4	7	2	1.02852	0.0405685	0.915416	1	up	no	ENSOARG00000000599
ENSOARG00000000600	979	1596	807	1250	998	1126	1.00868	0.0124737	1	1	up	no	LSM3
ENSOARG00000000601	224	156	149	178	187	194	0.909598	-0.1367	0.849077	1	down	no	FLYWCH2
ENSOARG00000000602	86	49	34	79	42	46	1.01114	0.0159858	1	1	up	no	NPTX2
ENSOARG00000000603	98	145	142	93	55	87	1.65222	0.724403	0.105986	1	up	no	FLT4
ENSOARG00000000604	30	38	18	48	21	21	0.988394	-0.0168419	0.93738	1	down	no	ENSOARG00000000604
ENSOARG00000000605	2518	2118	2586	3056	1529	2192	1.06746	0.09418	0.785661	1	up	no	PLXNB1
ENSOARG00000000606	9	3	8	13	7	11	0.628642	-0.669689	0.518058	1	down	no	ENSOARG00000000606
ENSOARG00000000607	348	479	137	238	180	300	1.37663	0.461136	0.211673	1	up	no	ENSOARG00000000607
ENSOARG00000000609	908	887	775	910	744	926	0.981248	-0.0273109	0.970005	1	down	no	RPGR
ENSOARG00000000610	0	0	0	1	1	1	#NAME?	#NAME?	0.303583	1	down	no	S100A6
ENSOARG00000000611	206	151	156	294	232	173	0.710278	-0.493544	0.254991	1	down	no	LDB3
ENSOARG00000000612	441	501	374	457	369	425	1.04155	0.0587297	0.813865	1	up	no	PERP
ENSOARG00000000613	27	30	33	42	19	46	0.857916	-0.221091	0.681941	1	down	no	ENSOARG00000000613
ENSOARG00000000614	65	69	81	82	60	78	0.962703	-0.0548367	0.951284	1	down	no	ENSOARG00000000614
ENSOARG00000000615	1738	2277	1278	1270	1496	2306	1.03489	0.049479	0.887898	1	up	no	RBBP9
ENSOARG00000000616	0	0	0	0	0	1	#NAME?	#NAME?	0.992434	1	down	no	ADGRG3
ENSOARG00000000617	0	10	5	4	8	3	0.955684	-0.0653946	1	1	down	no	ENSOARG00000000617
ENSOARG00000000618	10	0	3	4	1	4	1.43574	0.52179	0.725834	1	up	no	DCT
ENSOARG00000000619	411	411	392	419	313	368	1.08867	0.122561	0.66734	1	up	no	RAB8A
ENSOARG00000000620	66	54	60	84	47	45	1.01448	0.0207369	0.972198	1	up	no	CCDC85C
ENSOARG00000000621	4	4	4	5	2	4	1.11717	0.159851	1	1	up	no	ENSOARG00000000621
ENSOARG00000000622	2210	1433	1683	1366	1034	1644	1.29276	0.370457	0.109203	1	up	no	KPNA6
ENSOARG00000000623	1	0	4	2	1	3	0.791335	-0.337639	1	1	down	no	S100A5
ENSOARG00000000624	812	705	879	854	552	756	1.09504	0.130978	0.62993	1	up	no	IPO13
ENSOARG00000000625	0	3	4	2	1	1	1.77224	0.825575	0.709621	1	up	no	ENSOARG00000000625
ENSOARG00000000627	2232	1574	2146	2656	1225	2449	0.945181	-0.0813372	0.676177	1	down	no	CIT
ENSOARG00000000628	0	1	2	0	0	0	Inf	Inf	0.302913	1	up	no	ENSOARG00000000628
ENSOARG00000000630	116	63	174	84	67	86	1.42108	0.506989	0.211723	1	up	no	ENSOARG00000000630
ENSOARG00000000631	1	0	0	0	0	0	Inf	Inf	1	1	up	no	KCNU1
ENSOARG00000000632	7	9	10	15	3	13	0.886239	-0.174232	0.804552	1	down	no	HTR3A
ENSOARG00000000633	368	366	341	258	304	420	1.06332	0.0885712	0.742668	1	up	no	IQUB
ENSOARG00000000634	1048	1062	833	921	867	950	1.05151	0.072457	0.682219	1	up	no	DNAL1
ENSOARG00000000636	651	386	596	527	373	556	1.09487	0.130757	0.624118	1	up	no	DIAPH1
ENSOARG00000000637	976	1350	992	1068	686	1086	1.18213	0.241386	0.399404	1	up	no	EHMT1
ENSOARG00000000638	91	77	89	132	80	80	0.869162	-0.202303	0.68462	1	down	no	CTDSPL
ENSOARG00000000639	19	25	18	22	21	14	1.05742	0.0805529	0.868279	1	up	no	ENSOARG00000000639
ENSOARG00000000641	6	10	7	36	1	8	0.577385	-0.792394	0.348799	1	down	no	S100A4
ENSOARG00000000642	447	505	409	489	354	494	1.01558	0.0223092	0.951012	1	up	no	TMEM39B
ENSOARG00000000644	3	0	3	10	0	3	0.484371	-1.04582	0.460329	1	down	no	FAM83D
ENSOARG00000000645	40	59	44	60	29	45	1.09484	0.130717	0.881991	1	up	no	SMTNL2
ENSOARG00000000647	18	7	10	21	15	13	0.686884	-0.541861	0.557593	1	down	no	ENSOARG00000000647
ENSOARG00000000648	343	388	335	423	327	277	1.01954	0.0279239	0.868563	1	up	no	DPH2
ENSOARG00000000650	14	13	23	31	13	11	0.906594	-0.141472	0.868842	1	down	no	ENSOARG00000000650
ENSOARG00000000651	2105	1740	1626	1777	1616	2029	0.984983	-0.0218296	1	1	down	no	BMPR1A
ENSOARG00000000652	0	0	1	0	0	0	Inf	Inf	1	1	up	no	ENSOARG00000000652
ENSOARG00000000653	1464	1589	1675	1786	1260	1167	1.10358	0.142186	0.55384	1	up	no	PSD
ENSOARG00000000654	340	400	335	416	245	330	1.09225	0.127309	0.742724	1	up	no	MAD2L2
ENSOARG00000000656	6	0	4	9	0	0	1.19118	0.252393	1	1	up	no	ENSOARG00000000656
ENSOARG00000000657	0	1	0	0	0	0	Inf	Inf	0.978044	1	up	no	S100A3
ENSOARG00000000658	326	362	233	529	539	335	0.634362	-0.656623	0.120322	1	down	no	DEFB123
ENSOARG00000000660	9	10	12	15	5	16	0.889109	-0.169567	0.825728	1	down	no	ENSOARG00000000660
ENSOARG00000000662	0	1	0	1	0	0	1.27311	0.348362	1	1	up	no	KREMEN2
ENSOARG00000000663	83	78	64	78	60	92	0.972045	-0.0409049	0.956134	1	down	no	FUOM
ENSOARG00000000664	56	10	12	34	9	18	1.29696	0.375137	0.655148	1	up	no	ACSBG1
ENSOARG00000000665	941	710	841	1091	767	663	0.963384	-0.0538178	0.917274	1	down	no	ATP6V0B
ENSOARG00000000666	1549	1096	1575	1240	884	1252	1.22289	0.2903	0.217252	1	up	no	KHDRBS1
ENSOARG00000000667	1657	1945	1485	1924	1466	1940	0.950746	-0.0728681	0.762767	1	down	no	TMEM183A
ENSOARG00000000668	304	264	360	397	266	258	0.985098	-0.0216611	1	1	down	no	ARRDC1
ENSOARG00000000669	28	11	19	21	28	17	0.806073	-0.311018	0.824226	1	down	no	SLC25A35
ENSOARG00000000670	828	1117	739	966	929	1022	0.907628	-0.139828	0.718259	1	down	no	ENSOARG00000000670
ENSOARG00000000671	367	500	210	370	288	187	1.27029	0.345161	0.431282	1	up	no	ENSOARG00000000671
ENSOARG00000000673	0	7	4	3	0	68	0.171789	-2.54129	0.0417995	1	down	yes	ENSOARG00000000673
ENSOARG00000000674	163	313	182	29	47	113	3.50252	1.80839	0.0155139	1	up	yes	S100A2
ENSOARG00000000675	2864	1705	2385	1874	1636	2474	1.12688	0.172328	0.406252	1	up	no	ARFGEF3
ENSOARG00000000676	93	98	111	164	83	62	0.975437	-0.0358796	0.927671	1	down	no	PAQR4
ENSOARG00000000680	563	412	571	563	314	485	1.12679	0.17222	0.595447	1	up	no	ELMSAN1
ENSOARG00000000681	1759	810	1554	1412	724	1520	1.11592	0.158231	0.632422	1	up	no	SCN3B
ENSOARG00000000682	0	5	4	0	0	1	9.79862	3.29258	0.123262	1	up	no	ENSOARG00000000682
ENSOARG00000000683	3436	2979	3883	3469	3376	3730	0.93741	-0.0932478	0.848592	1	down	no	PTP4A2
ENSOARG00000000684	235	244	166	326	164	251	0.887534	-0.172126	0.560614	1	down	no	MMRN2
ENSOARG00000000685	623	832	694	932	507	635	1.0486	0.0684648	0.889178	1	up	no	B4GALT2
ENSOARG00000000686	20	10	27	24	9	16	1.15728	0.210737	0.803494	1	up	no	ENSOARG00000000686
ENSOARG00000000687	265	295	333	423	216	248	1.01007	0.0144608	0.987585	1	up	no	PTPN7
ENSOARG00000000689	1	1	0	0	0	1	2.18771	1.12942	1	1	up	no	ENSOARG00000000689
ENSOARG00000000690	665	484	312	553	378	646	0.92733	-0.108845	0.708664	1	down	no	LRRC34
ENSOARG00000000691	244	205	168	200	132	167	1.22993	0.298571	0.430524	1	up	no	S100A16
ENSOARG00000000692	6	8	4	13	9	1	0.771169	-0.374881	0.767262	1	down	no	VILL
ENSOARG00000000693	0	1	2	0	0	0	Inf	Inf	0.302913	1	up	no	ENSOARG00000000693
ENSOARG00000000694	1728	2060	1496	2235	1347	1678	1.01278	0.0183165	0.994828	1	up	no	SART1
ENSOARG00000000695	1304	1066	1105	1207	943	1130	1.0379	0.0536612	0.770899	1	up	no	ALKBH5
ENSOARG00000000696	0	1	0	1	0	0	1.27311	0.348362	1	1	up	no	DEFB124
ENSOARG00000000697	1	2	1	0	0	0	Inf	Inf	0.204762	1	up	no	TNNT3
ENSOARG00000000698	1385	1112	1578	1344	1166	1628	0.95618	-0.0646454	0.885189	1	down	no	ENSOARG00000000698
ENSOARG00000000699	2	3	1	2	8	0	0.518509	-0.947558	0.5658	1	down	no	DRC7
ENSOARG00000000701	2990	2655	2863	3611	2352	3239	0.9169	-0.125164	0.568056	1	down	no	ERLIN2
ENSOARG00000000703	3	1	2	2	3	4	0.622417	-0.684047	0.761383	1	down	no	ENSOARG00000000703
ENSOARG00000000705	67	128	149	131	75	87	1.17656	0.234574	0.612296	1	up	no	ENSOARG00000000705
ENSOARG00000000706	777	982	642	797	529	529	1.29781	0.376081	0.176797	1	up	no	ENSOARG00000000706
ENSOARG00000000707	257	603	418	104	32	54	7.12488	2.83287	1.18955e-06	0.00399806	up	yes	ENSOARG00000000707
ENSOARG00000000708	60	8	27	89	5	31	0.79996	-0.322	0.69587	1	down	no	CALCR
ENSOARG00000000710	40	23	18	14	15	13	1.8426	0.881742	0.166355	1	up	no	ENSOARG00000000710
ENSOARG00000000712	2107	1840	2025	1973	1727	2627	0.925045	-0.112404	0.698948	1	down	no	BRWD3
ENSOARG00000000714	180	244	120	221	60	101	1.51694	0.601161	0.410349	1	up	no	SNCG
ENSOARG00000000716	46	31	70	73	36	117	0.648534	-0.624746	0.270566	1	down	no	ENSOARG00000000716
ENSOARG00000000717	667	775	490	656	583	602	1.03569	0.0505989	0.781977	1	up	no	ENSOARG00000000717
ENSOARG00000000718	459	339	426	413	363	507	0.927573	-0.108468	0.805649	1	down	no	TGDS
ENSOARG00000000722	3197	3277	2915	3371	2647	3203	1.00467	0.00671931	0.929406	1	up	no	HSD17B4
ENSOARG00000000724	13	2	24	10	4	68	0.469912	-1.08954	0.314062	1	down	no	ENSOARG00000000724
ENSOARG00000000725	302	193	270	238	238	245	1.01256	0.0180131	0.820107	1	up	no	MAP3K20
ENSOARG00000000726	2851	3291	2360	3103	2547	2424	1.03844	0.0544225	0.747247	1	up	no	ENSOARG00000000726
ENSOARG00000000728	1498	1346	1412	1519	1216	1460	0.993873	-0.00886617	1	1	down	no	RAB12
ENSOARG00000000729	80	58	102	120	77	79	0.845988	-0.241291	0.657875	1	down	no	ITIH4
ENSOARG00000000730	0	0	0	1	0	0	#NAME?	#NAME?	0.992434	1	down	no	ENSOARG00000000730
ENSOARG00000000732	2634	3910	3500	5071	2606	4116	0.866997	-0.205902	0.288724	1	down	no	XPC
ENSOARG00000000733	15	0	2	9	0	2	1.64889	0.721496	0.732634	1	up	no	ENSOARG00000000733
ENSOARG00000000734	0	0	0	2	3	1	#NAME?	#NAME?	0.101651	1	down	no	ENSOARG00000000734
ENSOARG00000000735	1069	1139	1233	1388	875	1116	1.01253	0.0179592	0.965544	1	up	no	CHTOP
ENSOARG00000000736	2	1	5	1	1	2	1.88907	0.917673	0.598262	1	up	no	PKMYT1
ENSOARG00000000737	1095	1065	1274	1184	827	1226	1.04868	0.0685776	0.784362	1	up	no	CCDC138
ENSOARG00000000738	1	0	0	2	2	2	0.154036	-2.69866	0.271442	1	down	no	ENSOARG00000000738
ENSOARG00000000739	15	12	11	24	5	18	0.85148	-0.231955	0.707409	1	down	no	ENSOARG00000000739
ENSOARG00000000740	3	1	1	2	1	3	0.83533	-0.259582	0.994668	1	down	no	CHRM5
ENSOARG00000000741	38	18	19	21	27	19	1.04438	0.0626515	0.810967	1	up	no	ADIRF
ENSOARG00000000742	274	330	348	367	258	421	0.906922	-0.14095	0.659529	1	down	no	DNAJA4
ENSOARG00000000743	0	1	1	1	1	0	0.949302	-0.0750615	1	1	down	no	ENSOARG00000000743
ENSOARG00000000744	2161	1630	1243	1716	1136	1687	1.10589	0.145209	0.57508	1	up	no	LAMC2
ENSOARG00000000745	2360	2394	2813	2267	1911	2699	1.07833	0.108799	0.577743	1	up	no	CSPP1
ENSOARG00000000746	5	0	0	9	0	0	0.603538	-0.728484	0.758452	1	down	no	ENSOARG00000000746
ENSOARG00000000747	172	189	145	164	109	97	1.35969	0.44328	0.260721	1	up	no	TNFRSF12A
ENSOARG00000000749	167	146	101	162	88	145	1.06195	0.086713	0.895233	1	up	no	ENSOARG00000000749
ENSOARG00000000750	1155	1134	1003	1149	1046	1194	0.949649	-0.0745343	0.866261	1	down	no	PANK2
ENSOARG00000000751	693	249	819	583	529	380	1.09755	0.134291	0.586741	1	up	no	ENSOARG00000000751
ENSOARG00000000753	1483	1899	1235	1779	1381	1402	1.00675	0.00970334	1	1	up	no	ENSOARG00000000753
ENSOARG00000000754	564	751	615	736	454	578	1.0983	0.135277	0.676672	1	up	no	PLPBP
ENSOARG00000000756	809	710	692	705	633	706	1.05325	0.0748525	0.689157	1	up	no	ZNF770
ENSOARG00000000757	1526	1275	1457	1541	1228	1652	0.943363	-0.0841152	0.786425	1	down	no	MYNN
ENSOARG00000000758	514	481	388	595	520	595	0.793329	-0.334008	0.306171	1	down	no	SNAPIN
ENSOARG00000000760	4	6	6	3	1	3	2.38018	1.25107	0.361365	1	up	no	ENSOARG00000000760
ENSOARG00000000761	1904	2287	1982	2151	1648	1948	1.06393	0.0894095	0.671872	1	up	no	ZNF410
ENSOARG00000000762	197	300	274	350	229	187	1.00066	0.000948581	1	1	up	no	ENSOARG00000000762
ENSOARG00000000763	128	93	111	195	93	118	0.818695	-0.288602	0.476698	1	down	no	ASPHD2
ENSOARG00000000764	2	0	1	0	3	0	0.742114	-0.430288	1	1	down	no	ENSOARG00000000764
ENSOARG00000000765	2	3	17	15	5	4	0.898287	-0.154752	0.981916	1	down	no	ENSOARG00000000765
ENSOARG00000000766	249	254	286	279	156	214	1.21571	0.281794	0.453035	1	up	no	ENDOV
ENSOARG00000000767	1	0	0	1	0	1	0.522665	-0.936043	0.995689	1	down	no	ENSOARG00000000767
ENSOARG00000000768	2001	2220	1782	2176	1011	1850	1.21958	0.286379	0.372547	1	up	no	PLRG1
ENSOARG00000000769	1837	1606	1407	1899	1161	1861	0.987729	-0.0178133	0.872945	1	down	no	GLUD1
ENSOARG00000000770	313	358	386	424	286	363	0.977035	-0.0335175	0.925659	1	down	no	ZNF202
ENSOARG00000000772	326	289	309	361	257	221	1.07749	0.10768	0.695311	1	up	no	PLCD1
ENSOARG00000000773	2	3	2	2	1	2	1.44398	0.530049	0.863432	1	up	no	ASB15
ENSOARG00000000774	3479	2237	2994	2689	2206	3032	1.06774	0.0945549	0.597785	1	up	no	EIF3A
ENSOARG00000000775	43	27	43	44	30	42	0.951267	-0.0720776	0.955425	1	down	no	ENSOARG00000000775
ENSOARG00000000776	36	11	23	20	18	23	1.09046	0.12494	0.793788	1	up	no	NRK
ENSOARG00000000778	2777	2372	2389	2667	2077	3056	0.952787	-0.0697749	0.788816	1	down	no	MET
ENSOARG00000000779	372	420	433	437	312	473	0.996347	-0.00527983	0.985882	1	down	no	ENSOARG00000000779
ENSOARG00000000780	132	100	106	205	96	82	0.883558	-0.178604	0.694526	1	down	no	SLC2A4RG
ENSOARG00000000781	1	5	13	3	2	2	2.62146	1.39037	0.243175	1	up	no	ENSOARG00000000781
ENSOARG00000000782	0	0	0	0	1	0	#NAME?	#NAME?	0.935164	1	down	no	ENSOARG00000000782
ENSOARG00000000783	54	48	58	40	33	19	1.66906	0.739032	0.15057	1	up	no	REM1
ENSOARG00000000785	75	152	126	166	99	109	0.954261	-0.0675435	0.85072	1	down	no	ENSOARG00000000785
ENSOARG00000000787	4364	5159	4041	5120	3653	5139	0.975113	-0.0363594	0.845393	1	down	no	ILF2
ENSOARG00000000788	393	435	347	472	283	381	1.04074	0.0576058	0.904919	1	up	no	BAIAP2L1
ENSOARG00000000789	21	36	45	35	14	32	1.29116	0.368669	0.61039	1	up	no	SPOCD1
ENSOARG00000000791	1065	1361	1083	1214	823	593	1.32261	0.403385	0.278734	1	up	no	HEBP2
ENSOARG00000000792	33	93	55	50	11	29	2.18134	1.12522	0.13451	1	up	no	GABRD
ENSOARG00000000793	3149	4644	2642	3533	2389	2557	1.242	0.312665	0.189877	1	up	no	DPH7
ENSOARG00000000794	85	30	47	98	36	45	0.905657	-0.142963	0.772531	1	down	no	CRABP1
ENSOARG00000000795	7	12	25	6	10	7	1.75351	0.810246	0.266407	1	up	no	ENSOARG00000000795
ENSOARG00000000796	753	707	688	804	614	772	0.966489	-0.0491746	0.89671	1	down	no	FAM161B
ENSOARG00000000797	341	342	306	433	294	470	0.825551	-0.276571	0.379195	1	down	no	BRI3
ENSOARG00000000798	2	2	0	0	1	3	1.0076	0.0109217	1	1	up	no	ENSOARG00000000798
ENSOARG00000000799	2	1	0	0	0	1	3.19499	1.67581	0.694277	1	up	no	FBXO39
ENSOARG00000000800	194	240	199	237	143	114	1.27934	0.355402	0.394466	1	up	no	PEX11G
ENSOARG00000000801	671	630	535	654	464	628	1.04493	0.0634005	0.825361	1	up	no	DMAP1
ENSOARG00000000803	1819	1574	2415	1807	1398	1878	1.11281	0.15421	0.45515	1	up	no	MTCL1
ENSOARG00000000804	909	1146	994	1372	833	942	0.971286	-0.0420324	0.828586	1	down	no	KATNB1
ENSOARG00000000805	14	15	6	8	14	13	0.960257	-0.0585069	1	1	down	no	ACTRT3
ENSOARG00000000807	192	159	220	200	137	215	1.01889	0.0270053	0.932835	1	up	no	PXDC1
ENSOARG00000000808	241	211	314	299	171	211	1.11133	0.15229	0.673291	1	up	no	ZC3H3
ENSOARG00000000809	307	359	317	464	243	337	0.952788	-0.0697727	0.7608	1	down	no	STAT5A
ENSOARG00000000810	108	57	76	104	67	79	0.942469	-0.0854822	0.902555	1	down	no	NHSL1
ENSOARG00000000811	3334	1925	2392	2449	1814	2129	1.16472	0.219983	0.288024	1	up	no	PARP1
ENSOARG00000000812	0	0	0	0	0	7	#NAME?	#NAME?	0.08126	1	down	no	ENSOARG00000000812
ENSOARG00000000813	723	901	890	1068	628	807	1.00701	0.0100789	0.978851	1	up	no	ENSOARG00000000813
ENSOARG00000000817	2543	2801	1962	2897	1198	2025	1.23101	0.299839	0.45555	1	up	no	CALY
ENSOARG00000000818	1037	1163	958	1198	781	1094	1.02993	0.0425523	0.911173	1	up	no	TRIM68
ENSOARG00000000821	636	493	603	522	524	623	0.999752	-0.000357861	0.867707	1	down	no	GPR180
ENSOARG00000000822	15047	17254	10029	17035	15702	10107	0.964084	-0.0527694	0.925022	1	down	no	ENSOARG00000000822
ENSOARG00000000823	2062	2118	1660	1983	1631	1597	1.10117	0.139034	0.482818	1	up	no	ERI3
ENSOARG00000000824	2042	2605	2357	2524	1945	2668	0.974884	-0.0366982	0.88452	1	down	no	ENSOARG00000000824
ENSOARG00000000826	770	652	774	760	563	656	1.08635	0.119493	0.615928	1	up	no	COQ6
ENSOARG00000000827	1031	748	843	877	781	1204	0.894659	-0.160591	0.608037	1	down	no	FAM35A
ENSOARG00000000829	3225	2415	3394	3512	2498	3093	0.969358	-0.044898	0.897968	1	down	no	ACACA
ENSOARG00000000832	720	750	601	589	532	611	1.17353	0.230854	0.354765	1	up	no	MGAT2
ENSOARG00000000833	1	11	3	5	4	2	1.40887	0.494534	0.695183	1	up	no	ENSOARG00000000833
ENSOARG00000000834	30	2	11	28	10	17	0.767828	-0.381145	0.712554	1	down	no	EDAR
ENSOARG00000000835	76	119	56	81	60	75	1.17744	0.235657	0.636136	1	up	no	ENSOARG00000000835
ENSOARG00000000836	2243	2497	2075	3038	2091	2056	0.941188	-0.0874452	0.727281	1	down	no	HDAC3
ENSOARG00000000837	37	14	28	34	10	13	1.399	0.484398	0.530266	1	up	no	HHIPL1
ENSOARG00000000838	553	607	508	510	377	640	1.0923	0.127374	0.685714	1	up	no	ARF6
ENSOARG00000000839	117	65	138	106	42	86	1.36708	0.451099	0.354754	1	up	no	SHANK2
ENSOARG00000000840	437	542	568	795	348	486	0.966272	-0.0494992	0.780848	1	down	no	HPS4
ENSOARG00000000842	192	204	353	288	242	154	1.04313	0.0609204	0.796171	1	up	no	MYO15A
ENSOARG00000000845	8	26	20	15	5	3	2.46535	1.30179	0.157436	1	up	no	ENSOARG00000000845
ENSOARG00000000846	335	350	280	310	281	236	1.13623	0.184249	0.4964	1	up	no	CCDC28A
ENSOARG00000000847	29	34	51	47	26	28	1.11781	0.160676	0.788563	1	up	no	PRRT1
ENSOARG00000000848	18	18	17	32	17	13	0.854139	-0.227457	0.772714	1	down	no	ARHGEF15
ENSOARG00000000850	596	552	730	522	454	476	1.25078	0.322828	0.20487	1	up	no	RAPGEF4
ENSOARG00000000851	248	165	170	226	148	123	1.14862	0.199904	0.564187	1	up	no	ADGRA2
ENSOARG00000000852	1839	1745	1603	1980	1573	1885	0.938495	-0.091579	0.753331	1	down	no	OARD1
ENSOARG00000000853	1013	1143	1461	1437	732	1205	1.07749	0.107671	0.764448	1	up	no	DLEC1
ENSOARG00000000854	6	16	23	20	4	7	1.53121	0.614673	0.566097	1	up	no	ENSOARG00000000854
ENSOARG00000000855	80	89	110	112	69	87	1.03288	0.0466731	0.921646	1	up	no	SH3RF3
ENSOARG00000000856	1	21	12	0	1	0	27.9241	4.80344	0.00136491	0.739914	up	yes	ENSOARG00000000856
ENSOARG00000000857	33	1	5	20	18	57	0.394065	-1.34349	0.315916	1	down	no	ENSOARG00000000857
ENSOARG00000000858	130	89	99	130	98	87	0.980388	-0.0285756	1	1	down	no	NPR1
ENSOARG00000000859	101	79	98	92	75	106	0.994757	-0.00758333	0.972222	1	down	no	ENSOARG00000000859
ENSOARG00000000860	217	131	212	183	174	179	0.995657	-0.00627935	0.884719	1	down	no	ENTPD5
ENSOARG00000000861	0	0	0	0	0	2	#NAME?	#NAME?	0.449731	1	down	no	ENSOARG00000000861
ENSOARG00000000862	11	4	7	7	4	12	0.948054	-0.0769592	0.995693	1	down	no	ENSOARG00000000862
ENSOARG00000000863	0	1	5	0	0	0	Inf	Inf	0.104466	1	up	no	ENSOARG00000000863
ENSOARG00000000864	129	205	216	476	105	162	0.782395	-0.354031	0.412235	1	down	no	ENSOARG00000000864
ENSOARG00000000865	83	95	77	135	67	86	0.899169	-0.153336	0.69741	1	down	no	HCFC1R1
ENSOARG00000000866	675	702	592	734	483	550	1.1098	0.150295	0.599865	1	up	no	SLC35E3
ENSOARG00000000868	0	0	0	0	1	0	#NAME?	#NAME?	0.935164	1	down	no	ENSOARG00000000868
ENSOARG00000000869	959	876	1036	945	695	852	1.13078	0.177324	0.46258	1	up	no	LMTK2
ENSOARG00000000870	35	70	32	12	53	23	1.41589	0.501705	0.61263	1	up	no	ENSOARG00000000870
ENSOARG00000000873	33	22	17	37	25	27	0.798696	-0.324282	0.65091	1	down	no	PRKCG
ENSOARG00000000874	228	251	237	283	178	208	1.06692	0.0934459	0.805645	1	up	no	FBXO6
ENSOARG00000000875	1759	2942	2164	2717	1540	2496	1.03814	0.0539959	0.931799	1	up	no	TPM4
ENSOARG00000000876	519	674	1047	927	458	786	1.03449	0.0489142	0.954828	1	up	no	PPFIA4
ENSOARG00000000877	9	2	1	12	2	3	0.737632	-0.439027	0.733854	1	down	no	ENSOARG00000000877
ENSOARG00000000878	3670	5073	4226	5354	3288	4544	0.99135	-0.0125337	0.885507	1	down	no	KIFC3
ENSOARG00000000879	0	0	0	0	1	0	#NAME?	#NAME?	0.935164	1	down	no	ENSOARG00000000879
ENSOARG00000000881	1686	904	1477	1165	1037	1413	1.08207	0.1138	0.535128	1	up	no	IREB2
ENSOARG00000000882	0	1	2	0	2	0	1.16531	0.220716	1	1	up	no	ENSOARG00000000882
ENSOARG00000000883	41	22	61	45	28	50	0.97972	-0.0295587	1	1	down	no	CACNG7
ENSOARG00000000884	321	271	326	326	262	344	0.962741	-0.054781	0.93086	1	down	no	SAAL1
ENSOARG00000000885	623	779	363	471	437	274	1.46506	0.550963	0.214892	1	up	no	ENSOARG00000000885
ENSOARG00000000886	0	6	4	3	5	1	1.04625	0.0652335	0.993715	1	up	no	ENSOARG00000000886
ENSOARG00000000888	44	29	33	48	25	38	0.953757	-0.068307	0.914816	1	down	no	XAF1
ENSOARG00000000889	0	2	0	4	0	3	0.351905	-1.50674	0.481713	1	down	no	TEX45
ENSOARG00000000890	721	542	604	637	401	703	1.06686	0.0933643	0.777968	1	up	no	ENSOARG00000000890
ENSOARG00000000891	3743	4210	3061	3406	3373	3968	1.0058	0.00834699	0.880384	1	up	no	ENSOARG00000000891
ENSOARG00000000892	16	16	28	21	18	30	0.845779	-0.241647	0.788367	1	down	no	ENSOARG00000000892
ENSOARG00000000894	532	504	537	514	370	432	1.17693	0.23503	0.40543	1	up	no	NFYA
ENSOARG00000000895	1	0	3	2	0	0	2.11909	1.08345	0.826638	1	up	no	ENSOARG00000000895
ENSOARG00000000896	23	12	15	12	6	20	1.32576	0.406817	0.633302	1	up	no	ENSOARG00000000896
ENSOARG00000000897	1441	1508	1284	1690	1135	1179	1.04983	0.0701502	0.767031	1	up	no	CUEDC2
ENSOARG00000000898	120	116	106	135	88	118	0.999323	-0.000976815	1	1	down	no	BBOF1
ENSOARG00000000899	1383	1089	1181	1162	1099	1260	1.00427	0.00614274	0.847794	1	up	no	MECOM
ENSOARG00000000900	0	1	2	0	2	1	0.849066	-0.236051	1	1	down	no	GCNT3
ENSOARG00000000901	244	254	176	214	160	168	1.23373	0.303022	0.393958	1	up	no	ENSOARG00000000901
ENSOARG00000000902	135	240	228	306	96	168	1.1047	0.143659	0.908196	1	up	no	GPRIN2
ENSOARG00000000903	1325	1424	937	1167	1050	883	1.16409	0.219207	0.427624	1	up	no	ANKRD46
ENSOARG00000000904	4	6	5	5	6	5	0.903439	-0.1465	1	1	down	no	ENSOARG00000000904
ENSOARG00000000906	1	0	0	0	1	1	0.430017	-1.21754	0.996796	1	down	no	ENSOARG00000000906
ENSOARG00000000907	4367	4874	4007	3860	2936	4085	1.21113	0.276348	0.210188	1	up	no	MUM1L1
ENSOARG00000000909	196	223	200	304	143	196	0.97858	-0.0312378	0.854246	1	down	no	THOC6
ENSOARG00000000910	1609	1522	1628	1543	1380	1404	1.06742	0.0941216	0.577101	1	up	no	HM13
ENSOARG00000000912	5	1	4	8	5	3	0.590397	-0.760243	0.606802	1	down	no	ENSOARG00000000912
ENSOARG00000000913	7	16	11	21	2	4	1.40133	0.486795	0.859143	1	up	no	ENSOARG00000000913
ENSOARG00000000914	0	2	0	2	5	2	0.223429	-2.16211	0.388552	1	down	no	ENSOARG00000000914
ENSOARG00000000915	118	45	112	113	57	49	1.22054	0.28752	0.52969	1	up	no	ADGRB2
ENSOARG00000000916	1	5	3	6	1	7	0.707037	-0.500142	0.652417	1	down	no	TNFAIP8L3
ENSOARG00000000917	232	364	230	365	245	219	1.00123	0.00177796	1	1	up	no	ENSOARG00000000917
ENSOARG00000000918	187	39	110	134	77	57	1.20006	0.263111	0.555394	1	up	no	TFPI2
ENSOARG00000000920	393	465	544	848	258	329	1.00894	0.0128469	0.909162	1	up	no	PNPLA7
ENSOARG00000000922	1	3	0	0	1	0	3.38834	1.76058	0.500298	1	up	no	ENSOARG00000000922
ENSOARG00000000924	1077	1441	946	1314	930	1165	1.02081	0.0297109	0.910615	1	up	no	ENSOARG00000000924
ENSOARG00000000925	4181	4861	3284	3743	3378	4979	1.01266	0.0181433	0.906022	1	up	no	ENSOARG00000000925
ENSOARG00000000926	759	724	626	652	485	555	1.23105	0.299895	0.263467	1	up	no	ENOPH1
ENSOARG00000000927	586	605	728	831	580	626	0.925742	-0.111318	0.730848	1	down	no	ATF6B
ENSOARG00000000928	41	18	37	22	14	48	1.1307	0.177221	0.820231	1	up	no	ECT2L
ENSOARG00000000929	49	23	38	51	30	33	0.941634	-0.0867613	0.933875	1	down	no	ENSOARG00000000929
ENSOARG00000000930	9	10	8	11	13	3	0.935145	-0.0967377	1	1	down	no	CTXN2
ENSOARG00000000932	683	561	584	725	408	535	1.09354	0.129004	0.692177	1	up	no	ZNF862
ENSOARG00000000933	10	3	4	5	0	4	2.02762	1.01979	0.475411	1	up	no	CYP46A1
ENSOARG00000000934	778	785	864	915	624	904	0.985284	-0.0213886	0.930898	1	down	no	SYTL4
ENSOARG00000000935	940	292	830	582	429	479	1.31703	0.397293	0.153462	1	up	no	ABCC4
ENSOARG00000000936	1	3	1	4	4	2	0.498507	-1.00432	0.542858	1	down	no	LMOD2
ENSOARG00000000937	15	20	26	15	11	21	1.28929	0.366576	0.616991	1	up	no	ENSOARG00000000937
ENSOARG00000000938	816	848	859	809	686	990	0.999515	-0.000699209	0.95849	1	down	no	SOCS4
ENSOARG00000000939	1349	1472	1345	1880	1234	1431	0.912212	-0.132558	0.577032	1	down	no	MAVS
ENSOARG00000000940	1491	848	1307	1189	969	1192	1.05029	0.0707821	0.674111	1	up	no	ALDH6A1
ENSOARG00000000941	1811	2017	1737	2288	1375	1849	1.01391	0.0199287	1	1	up	no	ENSOARG00000000941
ENSOARG00000000942	4006	2251	3759	3254	2233	2781	1.17717	0.235317	0.259455	1	up	no	RNF213
ENSOARG00000000943	23	25	11	22	33	43	0.588622	-0.764587	0.280406	1	down	no	TPT1
ENSOARG00000000944	610	671	636	742	518	670	0.986702	-0.0193133	0.948426	1	down	no	TRIM21
ENSOARG00000000945	192	401	302	465	253	309	0.889936	-0.168227	0.593423	1	down	no	NSMF
ENSOARG00000000946	398	578	445	516	249	455	1.1964	0.258697	0.499596	1	up	no	GTPBP6
ENSOARG00000000948	1641	1515	1636	1965	1404	2014	0.880129	-0.184213	0.44721	1	down	no	HSD17B12
ENSOARG00000000949	3	1	3	3	2	1	1.10179	0.139845	1	1	up	no	ENSOARG00000000949
ENSOARG00000000950	3433	4039	4177	3125	3686	3138	1.11936	0.162673	0.566086	1	up	no	A2M
ENSOARG00000000951	16	15	20	30	53	44	0.372858	-1.4233	0.0490264	1	down	yes	ENSOARG00000000951
ENSOARG00000000952	5533	5455	5966	5795	4672	5138	1.06204	0.0868394	0.613968	1	up	no	SEC23B
ENSOARG00000000953	93	76	152	151	66	136	0.909078	-0.137524	0.713429	1	down	no	ENSOARG00000000953
ENSOARG00000000955	0	0	1	0	3	6	0.0971472	-3.36368	0.123835	1	down	no	CACNG6
ENSOARG00000000956	81	80	106	86	60	63	1.25079	0.322835	0.464754	1	up	no	ENSOARG00000000956
ENSOARG00000000957	115	64	85	91	77	82	1.01647	0.0235724	0.880907	1	up	no	HYKK
ENSOARG00000000958	927	1007	850	1005	728	979	1.02158	0.0308031	0.909702	1	up	no	TMEM30B
ENSOARG00000000959	217	304	367	334	224	346	0.977568	-0.0327313	0.914986	1	down	no	ENSOARG00000000959
ENSOARG00000000960	1835	1595	2642	2158	1493	2160	1.02265	0.032313	0.861093	1	up	no	XPO6
ENSOARG00000000961	0	7	8	1	1	1	4.91066	2.29592	0.113939	1	up	no	LCNL1
ENSOARG00000000962	2135	3381	2568	4472	2271	1752	0.966028	-0.0498629	0.811978	1	down	no	RHPN1
ENSOARG00000000963	218	260	196	248	165	159	1.17525	0.232971	0.523242	1	up	no	TMEM53
ENSOARG00000000964	247	152	156	207	171	160	0.997768	-0.00322298	0.917966	1	down	no	ZNF358
ENSOARG00000000965	578	661	526	700	492	588	0.988063	-0.0173248	0.953536	1	down	no	ENSOARG00000000965
ENSOARG00000000966	590	713	443	590	554	619	0.977866	-0.0322914	1	1	down	no	LIN52
ENSOARG00000000967	10	9	10	12	11	14	0.762988	-0.390268	0.71299	1	down	no	OLA1
ENSOARG00000000968	652	324	567	582	342	458	1.09253	0.127675	0.658654	1	up	no	NMNAT2
ENSOARG00000000969	28	31	17	48	31	30	0.700627	-0.513281	0.415692	1	down	no	ENSOARG00000000969
ENSOARG00000000970	7	2	2	2	0	5	1.65734	0.728867	0.718806	1	up	no	CNGB1
ENSOARG00000000971	3961	2322	4037	3101	2315	4231	1.044	0.0621159	0.784366	1	up	no	ANKRD12
ENSOARG00000000972	1	2	0	0	2	1	0.914054	-0.129648	1	1	down	no	ENSOARG00000000972
ENSOARG00000000974	500	572	385	482	299	294	1.36032	0.443944	0.153347	1	up	no	HIST1H1E
ENSOARG00000000977	837	770	671	861	630	763	0.999425	-0.000829361	1	1	down	no	SEPT10
ENSOARG00000000978	1436	1473	1349	1923	1056	969	1.07908	0.109797	0.800656	1	up	no	ACAA1
ENSOARG00000000979	31	23	11	34	22	8	1.00048	0.000687665	1	1	up	no	ENSOARG00000000979
ENSOARG00000000982	131	100	105	134	82	73	1.14628	0.196964	0.638354	1	up	no	MFSD13A
ENSOARG00000000983	449	421	426	472	388	408	0.998323	-0.00242135	0.930626	1	down	no	WDR89
ENSOARG00000000984	1585	3575	1956	1834	1992	1437	1.32872	0.410036	0.311293	1	up	no	HIST1H2BD
ENSOARG00000000985	156	50	66	86	56	69	1.25248	0.32479	0.477137	1	up	no	ENSOARG00000000985
ENSOARG00000000986	716	558	501	695	395	420	1.17136	0.22819	0.453553	1	up	no	BRF2
ENSOARG00000000987	0	0	3	0	0	0	Inf	Inf	0.286249	1	up	no	ENSOARG00000000987
ENSOARG00000000989	124	120	141	246	75	88	0.969127	-0.0452427	0.845675	1	down	no	C1orf228
ENSOARG00000000991	409	371	209	270	199	393	1.15708	0.210494	0.587188	1	up	no	AKAP5
ENSOARG00000000992	0	5	1	1	5	0	0.90012	-0.151811	1	1	down	no	VSX2
ENSOARG00000000993	5	5	5	9	2	2	1.21332	0.278964	0.927122	1	up	no	EVA1A
ENSOARG00000000995	840	535	692	708	608	858	0.923235	-0.11523	0.757489	1	down	no	WASL
ENSOARG00000000996	1557	1536	1353	1400	1183	1380	1.10157	0.139557	0.503081	1	up	no	PSMA4
ENSOARG00000000997	0	0	1	1	0	0	1.05061	0.0712208	1	1	up	no	ENSOARG00000000997
ENSOARG00000000998	435	506	530	664	413	740	0.8124	-0.299738	0.276638	1	down	no	ENSOARG00000000998
ENSOARG00000000999	0	0	0	3	0	0	#NAME?	#NAME?	0.286355	1	down	no	SPINK8
ENSOARG00000001000	42	53	27	57	34	56	0.849036	-0.236102	0.641074	1	down	no	ENSOARG00000001000
ENSOARG00000001001	42	50	63	53	37	58	1.03753	0.0531588	0.920263	1	up	no	ENSOARG00000001001
ENSOARG00000001002	1	0	0	0	0	0	Inf	Inf	1	1	up	no	ENSOARG00000001002
ENSOARG00000001003	747	401	632	538	451	775	0.97987	-0.0293381	0.985137	1	down	no	CNOT6
ENSOARG00000001004	454	350	554	545	335	350	1.08052	0.111729	0.688858	1	up	no	RAB11FIP1
ENSOARG00000001006	1169	1001	1196	913	809	1213	1.12037	0.163971	0.462524	1	up	no	ZBTB1
ENSOARG00000001008	0	0	0	0	0	18	#NAME?	#NAME?	0.00736596	1	down	yes	ENSOARG00000001008
ENSOARG00000001009	1	2	3	5	2	3	0.609495	-0.714313	0.662208	1	down	no	ENSOARG00000001009
ENSOARG00000001010	1765	1666	1628	1542	1432	1939	1.00741	0.0106566	0.877085	1	up	no	EXOC6
ENSOARG00000001011	584	554	490	558	440	591	1.01206	0.017292	0.924499	1	up	no	MRPL19
ENSOARG00000001012	20	11	4	2	8	1	2.72381	1.44563	0.264029	1	up	no	ENSOARG00000001012
ENSOARG00000001013	2381	1928	1863	1973	1853	2251	0.98799	-0.0174312	0.939123	1	down	no	RNF19A
ENSOARG00000001014	633	539	609	677	486	680	0.952539	-0.0701505	0.827683	1	down	no	PDK1
ENSOARG00000001015	2772	4091	3060	3982	2332	3394	1.03773	0.0534346	0.909103	1	up	no	ENSOARG00000001015
ENSOARG00000001016	344	352	324	504	210	216	1.11647	0.158939	0.812495	1	up	no	ENSOARG00000001016
ENSOARG00000001018	14	7	8	4	10	4	1.42705	0.513039	0.519121	1	up	no	ENSOARG00000001018
ENSOARG00000001019	18	25	26	24	17	12	1.2785	0.354451	0.588987	1	up	no	BICDL2
ENSOARG00000001020	609	359	565	646	398	609	0.911225	-0.13412	0.653793	1	down	no	BCOR
ENSOARG00000001021	2	1	3	1	7	0	0.59253	-0.75504	0.720499	1	down	no	ENSOARG00000001021
ENSOARG00000001022	646	578	609	672	428	657	1.0386	0.0546464	0.876891	1	up	no	CSTF2
ENSOARG00000001023	9	14	7	21	11	10	0.73264	-0.448823	0.583216	1	down	no	ANTXRL
ENSOARG00000001025	308	264	171	356	238	133	1.0075	0.0107845	1	1	up	no	TOLLIP
ENSOARG00000001026	6	0	9	7	2	3	1.21647	0.282696	0.852127	1	up	no	SLC13A5
ENSOARG00000001028	35	9	25	46	21	48	0.590967	-0.758851	0.234396	1	down	no	CLDN8
ENSOARG00000001030	502	462	490	589	420	455	0.97661	-0.0341458	0.952601	1	down	no	ABCD4
ENSOARG00000001031	112	106	88	141	89	150	0.808733	-0.306264	0.467695	1	down	no	ENSOARG00000001031
ENSOARG00000001032	156	111	157	155	95	98	1.1946	0.256526	0.517382	1	up	no	TMEM229B
ENSOARG00000001033	454	584	726	589	382	420	1.25354	0.326006	0.255501	1	up	no	FCHSD1
ENSOARG00000001034	846	740	697	719	611	931	0.994526	-0.00791912	1	1	down	no	GCFC2
ENSOARG00000001036	1	1	0	3	1	0	0.530481	-0.914628	0.763481	1	down	no	MYOG
ENSOARG00000001037	532	578	443	515	490	498	1.01004	0.0144175	0.861547	1	up	no	TWSG1
ENSOARG00000001038	465	511	449	624	385	420	0.995751	-0.00614271	0.96761	1	down	no	DRG2
ENSOARG00000001039	1481	1192	1302	1283	1277	1337	0.98262	-0.0252947	0.93094	1	down	no	RAP1B
ENSOARG00000001040	4206	4993	3585	5186	3148	4057	1.04059	0.0573974	0.868519	1	up	no	REXO2
ENSOARG00000001041	0	4	4	1	0	1	4.47188	2.16088	0.296543	1	up	no	ENSOARG00000001041
ENSOARG00000001042	6	9	8	3	1	2	3.99419	1.9979	0.102054	1	up	no	TEPP
ENSOARG00000001045	914	814	761	829	623	927	1.03588	0.0508606	0.840595	1	up	no	DNAJC1
ENSOARG00000001046	28	7	25	41	13	11	0.915044	-0.128087	0.879655	1	down	no	CHRNA5
ENSOARG00000001047	624	669	400	828	631	516	0.848465	-0.237073	0.510986	1	down	no	ENSOARG00000001047
ENSOARG00000001048	15	12	0	41	4	17	0.484796	-1.04455	0.25433	1	down	no	CRIPT
ENSOARG00000001051	2385	1672	1920	1901	1344	2458	1.03677	0.0520963	0.856478	1	up	no	REPS1
ENSOARG00000001052	81	28	47	68	45	41	0.975477	-0.0358204	1	1	down	no	ENSOARG00000001052
ENSOARG00000001053	80	21	41	98	39	47	0.763907	-0.388531	0.489476	1	down	no	SYNDIG1L
ENSOARG00000001055	517	516	435	489	392	373	1.14858	0.199857	0.453707	1	up	no	RARRES2
ENSOARG00000001057	826	515	709	735	401	625	1.15491	0.207785	0.491808	1	up	no	TMEM43
ENSOARG00000001058	0	0	0	1	0	0	#NAME?	#NAME?	0.992434	1	down	no	LCN12
ENSOARG00000001059	158	115	125	146	196	86	0.860016	-0.217565	0.756034	1	down	no	ENSOARG00000001059
ENSOARG00000001060	1610	808	1486	1184	864	1077	1.20644	0.270753	0.229812	1	up	no	KDR
ENSOARG00000001062	5	2	7	0	1	2	4.25324	2.08856	0.140833	1	up	no	ENSOARG00000001062
ENSOARG00000001066	1052	845	878	966	722	972	1.02661	0.0378924	0.853464	1	up	no	ENSOARG00000001066
ENSOARG00000001067	5	0	8	0	3	0	3.18564	1.67158	0.393082	1	up	no	ENSOARG00000001067
ENSOARG00000001068	3	3	3	2	1	1	2.26016	1.17643	0.500832	1	up	no	ADAM21
ENSOARG00000001069	521	457	608	671	431	653	0.89361	-0.162283	0.573671	1	down	no	GOLIM4
ENSOARG00000001070	4	9	9	2	3	1	3.40326	1.76692	0.115352	1	up	no	NOX1
ENSOARG00000001072	63	6	58	120	22	47	0.676476	-0.56389	0.493967	1	down	no	TRPC3
ENSOARG00000001073	0	0	1	0	0	2	0.487059	-1.03783	0.913868	1	down	no	ENSOARG00000001073
ENSOARG00000001074	130	175	174	163	102	176	1.09257	0.127726	0.787291	1	up	no	REPIN1
ENSOARG00000001075	382	392	377	431	316	283	1.09751	0.134233	0.625579	1	up	no	AP5S1
ENSOARG00000001076	2179	2396	1862	2465	2025	2166	0.953562	-0.0686015	0.834735	1	down	no	NPC2
ENSOARG00000001077	1428	1334	1051	1815	1146	1767	0.809275	-0.305298	0.187495	1	down	no	RALBP1
ENSOARG00000001078	354	377	379	475	221	236	1.20316	0.266832	0.560341	1	up	no	ENSOARG00000001078
ENSOARG00000001079	1	10	4	1	5	5	1.32191	0.402629	0.7182	1	up	no	ENSOARG00000001079
ENSOARG00000001081	1308	1307	1107	1728	1018	1238	0.936273	-0.0949994	0.651793	1	down	no	MCOLN1
ENSOARG00000001082	573	493	515	677	451	596	0.907963	-0.139295	0.637584	1	down	no	KRBA2
ENSOARG00000001083	0	0	1	1	0	0	1.05061	0.0712208	1	1	up	no	ENSOARG00000001083
ENSOARG00000001084	1	0	0	1	2	2	0.179486	-2.47806	0.362209	1	down	no	ENSOARG00000001084
ENSOARG00000001085	3	1	6	4	20	1	0.318374	-1.6512	0.204585	1	down	no	ENSOARG00000001085
ENSOARG00000001086	54	59	56	49	52	49	1.08738	0.120852	0.738528	1	up	no	ENSOARG00000001086
ENSOARG00000001087	224	252	251	287	215	305	0.892846	-0.163517	0.659926	1	down	no	SRRD
ENSOARG00000001088	0	0	1	0	0	0	Inf	Inf	1	1	up	no	ENSOARG00000001088
ENSOARG00000001089	678	532	731	603	500	712	1.04155	0.0587269	0.769492	1	up	no	OXSR1
ENSOARG00000001090	613	914	681	874	498	621	1.12375	0.168317	0.612333	1	up	no	FBXO44
ENSOARG00000001091	667	533	634	710	480	612	1.00206	0.00296915	0.973608	1	up	no	U2AF2
ENSOARG00000001093	267	228	186	292	206	209	0.95106	-0.0723915	0.877018	1	down	no	NME6
ENSOARG00000001094	0	0	0	0	1	0	#NAME?	#NAME?	0.935164	1	down	no	ADRB3
ENSOARG00000001095	2696	1607	2392	2323	1725	2216	1.03846	0.0544435	0.742174	1	up	no	INTS3
ENSOARG00000001097	1	6	5	6	4	8	0.684548	-0.546776	0.643699	1	down	no	ENSOARG00000001097
ENSOARG00000001098	55	40	35	52	19	19	1.47445	0.560181	0.417184	1	up	no	ZNF319
ENSOARG00000001099	546	720	626	821	541	466	1.02877	0.0409229	0.908656	1	up	no	NELFB
ENSOARG00000001101	382	486	344	425	295	235	1.26193	0.335628	0.33982	1	up	no	GNG11
ENSOARG00000001102	8	8	6	10	5	3	1.22979	0.29841	0.816633	1	up	no	KIF2C
ENSOARG00000001103	0	0	1	2	0	1	0.34127	-1.55102	0.678289	1	down	no	ENSOARG00000001103
ENSOARG00000001105	0	2	0	0	3	4	0.294106	-1.76559	0.518753	1	down	no	ENSOARG00000001105
ENSOARG00000001107	109	86	102	125	82	67	1.06039	0.0845931	0.813244	1	up	no	USB1
ENSOARG00000001108	230	223	194	250	117	158	1.25057	0.322584	0.444868	1	up	no	CCDC106
ENSOARG00000001109	70	72	52	50	51	40	1.33155	0.413106	0.362537	1	up	no	HMGN5
ENSOARG00000001110	18	18	18	15	22	13	1.00836	0.0120084	0.884326	1	up	no	SBK1
ENSOARG00000001111	222	116	155	157	120	111	1.22476	0.292501	0.404616	1	up	no	ID1
ENSOARG00000001112	70	55	72	77	84	65	0.82506	-0.277429	0.710145	1	down	no	SMIM26
ENSOARG00000001113	246	207	296	278	169	176	1.18142	0.240518	0.487338	1	up	no	COL16A1
ENSOARG00000001115	2547	1781	1748	1830	1370	1589	1.24308	0.31392	0.154448	1	up	no	ACTR1A
ENSOARG00000001116	12	26	4	25	19	11	0.782011	-0.35474	0.750387	1	down	no	ENSOARG00000001116
ENSOARG00000001117	85	88	69	88	50	35	1.39734	0.48268	0.349275	1	up	no	ZNF784
ENSOARG00000001118	2	0	12	6	3	9	0.737152	-0.439965	0.889868	1	down	no	RNF133
ENSOARG00000001119	845	715	783	864	645	765	1.01066	0.0153037	0.906306	1	up	no	ENSOARG00000001119
ENSOARG00000001120	4	4	3	9	6	3	0.601733	-0.732804	0.569273	1	down	no	ENSOARG00000001120
ENSOARG00000001121	790	920	1066	1196	629	918	1.01701	0.0243369	0.989258	1	up	no	ENSOARG00000001121
ENSOARG00000001123	437	499	460	494	423	596	0.910864	-0.134693	0.692047	1	down	no	ALKBH3
ENSOARG00000001124	144	85	127	243	110	79	0.816633	-0.29224	0.57411	1	down	no	EIF4EBP1
ENSOARG00000001125	1	0	0	0	0	0	Inf	Inf	1	1	up	no	TAS2R16
ENSOARG00000001127	184	215	193	236	115	168	1.1588	0.212627	0.645457	1	up	no	ENSOARG00000001127
ENSOARG00000001128	455	483	417	500	340	386	1.0985	0.135538	0.654913	1	up	no	EIF1AD
ENSOARG00000001129	24	6	7	23	4	4	1.24046	0.310871	0.873737	1	up	no	ENSOARG00000001129
ENSOARG00000001130	33	29	28	18	18	28	1.37609	0.460574	0.448766	1	up	no	CHRNA3
ENSOARG00000001131	3	6	17	9	9	3	1.13822	0.186774	0.778968	1	up	no	ENSOARG00000001131
ENSOARG00000001132	135	157	113	202	95	95	1.05261	0.0739746	0.943869	1	up	no	RELL2
ENSOARG00000001133	18	16	22	24	6	14	1.31916	0.399623	0.66979	1	up	no	XKRX
ENSOARG00000001134	28	22	17	24	19	32	0.886841	-0.173252	0.829927	1	down	no	ENSOARG00000001134
ENSOARG00000001135	0	0	0	0	0	1	#NAME?	#NAME?	0.992434	1	down	no	ENSOARG00000001135
ENSOARG00000001136	61127	72973	41870	68062	53651	52149	1.00651	0.00936632	1	1	up	no	RPS8
ENSOARG00000001137	2	0	0	2	0	2	0.522665	-0.936043	0.825891	1	down	no	ENSOARG00000001137
ENSOARG00000001138	89	48	93	66	165	66	0.679397	-0.557673	0.43983	1	down	no	ENSOARG00000001138
ENSOARG00000001139	100	118	103	135	97	94	0.974145	-0.0377915	0.970446	1	down	no	GID4
ENSOARG00000001140	10	9	2	3	3	20	0.84468	-0.243524	0.746355	1	down	no	ENSOARG00000001140
ENSOARG00000001142	482	325	364	468	278	267	1.13928	0.188126	0.551133	1	up	no	ITPKB
ENSOARG00000001143	1	7	0	6	7	2	0.546594	-0.871459	0.737642	1	down	no	ENSOARG00000001143
ENSOARG00000001144	0	1	0	0	0	0	Inf	Inf	0.978044	1	up	no	ENSOARG00000001144
ENSOARG00000001145	1	1	2	1	2	1	0.896773	-0.157185	1	1	down	no	ENSOARG00000001145
ENSOARG00000001146	217	347	119	108	82	158	2.02085	1.01496	0.013246	1	up	yes	ABRACL
ENSOARG00000001147	54	46	29	53	33	36	1.05795	0.0812702	0.898941	1	up	no	ENSOARG00000001147
ENSOARG00000001148	85	112	85	121	72	74	1.06287	0.0879626	0.871795	1	up	no	HFE
ENSOARG00000001149	2	3	6	0	1	2	3.41087	1.77014	0.247338	1	up	no	ENSOARG00000001149
ENSOARG00000001150	16	15	27	35	9	21	0.917454	-0.124293	0.815381	1	down	no	ENSOARG00000001150
ENSOARG00000001151	147	132	101	113	83	110	1.23323	0.302444	0.471992	1	up	no	TMEM150C
ENSOARG00000001152	65	20	74	48	23	46	1.32777	0.409008	0.452884	1	up	no	ENSOARG00000001152
ENSOARG00000001153	360	210	384	276	210	480	0.96734	-0.0479054	0.926106	1	down	no	ENSOARG00000001153
ENSOARG00000001154	1268	1017	1003	1252	909	1121	0.986482	-0.0196353	0.973083	1	down	no	EML1
ENSOARG00000001155	265	242	245	215	145	252	1.22485	0.292607	0.428759	1	up	no	HECA
ENSOARG00000001158	5	8	9	11	3	6	1.14933	0.200797	0.945109	1	up	no	LAT
ENSOARG00000001159	481	357	329	387	285	321	1.15435	0.207082	0.482902	1	up	no	MMP15
ENSOARG00000001160	106	55	68	88	48	54	1.1895	0.250357	0.607079	1	up	no	ARAP3
ENSOARG00000001161	0	3	1	0	0	0	Inf	Inf	0.205957	1	up	no	MMP25
ENSOARG00000001162	221	154	334	245	107	330	1.04131	0.058396	0.942361	1	up	no	ENSOARG00000001162
ENSOARG00000001163	1	3	0	0	0	4	1.13714	0.185411	1	1	up	no	ENSOARG00000001163
ENSOARG00000001164	4	0	0	4	3	3	0.375289	-1.41393	0.629286	1	down	no	BEST4
ENSOARG00000001165	112	121	90	107	23	61	1.79667	0.845324	0.23061	1	up	no	ENSOARG00000001165
ENSOARG00000001166	969	560	667	597	493	798	1.13583	0.183753	0.465188	1	up	no	NRIP1
ENSOARG00000001167	11	9	6	11	5	10	1.02368	0.0337711	1	1	up	no	COX4I2
ENSOARG00000001168	493	541	529	600	366	455	1.0984	0.135409	0.674017	1	up	no	PPP4R1
ENSOARG00000001169	1	0	0	0	0	0	Inf	Inf	1	1	up	no	ENSOARG00000001169
ENSOARG00000001170	113	63	93	139	65	54	1.032	0.0454461	0.945848	1	up	no	LTBP2
ENSOARG00000001171	104	124	115	183	84	86	0.985652	-0.0208495	0.911948	1	down	no	ENSOARG00000001171
ENSOARG00000001172	2	30	55	19	10	16	1.93457	0.952013	0.184043	1	up	no	NXPE4
ENSOARG00000001174	545	765	493	665	463	583	1.06101	0.0854409	0.784542	1	up	no	ENSOARG00000001174
ENSOARG00000001175	1	0	3	2	1	3	0.634138	-0.657131	0.834528	1	down	no	ENSOARG00000001175
ENSOARG00000001177	0	0	1	2	0	0	0.525303	-0.928779	0.927868	1	down	no	ENSOARG00000001177
ENSOARG00000001178	62	75	71	84	46	68	1.06025	0.0844049	0.906482	1	up	no	ENSOARG00000001178
ENSOARG00000001182	195	120	98	111	143	104	1.08687	0.120176	0.688926	1	up	no	SMKR1
ENSOARG00000001184	35	16	17	13	13	29	1.20847	0.273184	0.676809	1	up	no	CHRNB4
ENSOARG00000001185	6653	3309	5407	4116	3682	5211	1.13632	0.184369	0.329334	1	up	no	ARFGEF1
ENSOARG00000001186	1	0	1	1	3	0	0.399923	-1.32221	0.744874	1	down	no	ENSOARG00000001186
ENSOARG00000001187	826	484	555	664	511	574	1.03644	0.0516318	0.779362	1	up	no	ITGA6
ENSOARG00000001189	36	8	31	49	0	24	1.09319	0.128544	0.995371	1	up	no	ENSOARG00000001189
ENSOARG00000001190	0	0	0	0	1	0	#NAME?	#NAME?	0.935164	1	down	no	RBP3
ENSOARG00000001191	210	156	169	292	139	130	0.953968	-0.0679867	0.848559	1	down	no	TMEM140
ENSOARG00000001192	0	4	2	0	1	4	1.24849	0.320184	1	1	up	no	ARL13A
ENSOARG00000001194	209	581	227	388	138	227	1.4475	0.533559	0.369486	1	up	no	FBXO2
ENSOARG00000001195	611	559	704	792	511	723	0.914978	-0.128191	0.645925	1	down	no	ENSOARG00000001195
ENSOARG00000001196	224	214	361	287	262	301	0.903224	-0.146844	0.784526	1	down	no	ENSOARG00000001196
ENSOARG00000001198	37397	40829	20310	37764	31799	26633	1.01259	0.0180571	0.86108	1	up	no	ENSOARG00000001198
ENSOARG00000001199	1690	1503	1575	1567	1057	1865	1.05782	0.0810898	0.774573	1	up	no	KIAA1841
ENSOARG00000001200	773	436	573	498	463	492	1.17532	0.233055	0.324763	1	up	no	LUZP6
ENSOARG00000001201	60	42	30	31	28	40	1.30948	0.388997	0.472019	1	up	no	ENSOARG00000001201
ENSOARG00000001202	171	174	232	193	121	203	1.10885	0.149058	0.711656	1	up	no	PLK3
ENSOARG00000001203	1	3	2	1	1	1	1.98702	0.99061	0.66508	1	up	no	ENSOARG00000001203
ENSOARG00000001204	2	3	1	2	2	6	0.619586	-0.690623	0.663536	1	down	no	ENSOARG00000001204
ENSOARG00000001206	354	343	390	296	377	288	1.06816	0.0951239	0.727407	1	up	no	ENSOARG00000001206
ENSOARG00000001207	11	18	8	7	11	5	1.528	0.611648	0.426331	1	up	no	SLC22A14
ENSOARG00000001208	588	498	581	601	376	574	1.0673	0.0939655	0.770031	1	up	no	ASH2L
ENSOARG00000001210	59	14	25	31	27	46	0.903774	-0.145966	0.919901	1	down	no	CHRM2
ENSOARG00000001211	1979	2197	1764	2182	1832	2225	0.940022	-0.0892336	0.756381	1	down	no	CFAP20
ENSOARG00000001212	583	734	532	756	463	484	1.09156	0.126396	0.692386	1	up	no	ATPAF2
ENSOARG00000001213	764	974	614	841	691	698	1.04657	0.0656723	0.746946	1	up	no	MED31
ENSOARG00000001215	211	311	160	230	166	162	1.22975	0.298363	0.419778	1	up	no	PRKAR1B
ENSOARG00000001216	12	17	29	29	12	16	1.02384	0.0339867	1	1	up	no	TAS2R3
ENSOARG00000001219	19	3	5	17	12	15	0.587783	-0.766645	0.499167	1	down	no	TXLNB
ENSOARG00000001220	33	20	14	24	27	19	0.909526	-0.136813	0.966064	1	down	no	BTBD19
ENSOARG00000001222	24	15	20	26	8	16	1.20684	0.271233	0.775542	1	up	no	ENSOARG00000001222
ENSOARG00000001223	1	0	8	4	1	0	1.7422	0.800913	0.62466	1	up	no	TAS2R4
ENSOARG00000001225	127	110	147	170	44	95	1.28643	0.363372	0.59986	1	up	no	ADORA1
ENSOARG00000001226	6	3	1	5	3	4	0.833837	-0.262163	0.907455	1	down	no	GDF10
ENSOARG00000001227	352	587	409	443	272	321	1.31818	0.398543	0.231628	1	up	no	CHCHD4
ENSOARG00000001228	1810	2064	1312	1881	1476	1429	1.07434	0.103444	0.607175	1	up	no	SH3BGRL
ENSOARG00000001229	15	4	14	4	19	8	0.899337	-0.153066	1	1	down	no	ENSOARG00000001229
ENSOARG00000001230	216	88	210	235	127	286	0.78	-0.358455	0.343117	1	down	no	ENSOARG00000001230
ENSOARG00000001231	0	0	1	0	1	0	0.725646	-0.462662	1	1	down	no	ENSOARG00000001231
ENSOARG00000001232	0	2	0	0	0	1	2.36086	1.23931	0.889385	1	up	no	ENSOARG00000001232
ENSOARG00000001234	1	0	0	0	1	0	0.750347	-0.414369	1	1	down	no	ENSOARG00000001234
ENSOARG00000001235	77	56	83	46	35	76	1.35548	0.438807	0.375999	1	up	no	TRMT2B
ENSOARG00000001236	1259	1403	1095	1675	986	1208	0.977057	-0.0334847	0.827835	1	down	no	TFIP11
ENSOARG00000001237	0	1	0	1	0	0	1.27311	0.348362	1	1	up	no	ENSOARG00000001237
ENSOARG00000001238	10544	6663	9154	8279	7501	9061	1.02224	0.0317398	0.743998	1	up	no	DMXL1
ENSOARG00000001239	940	1148	1474	1554	806	1184	1.00836	0.0120044	0.949109	1	up	no	ENSOARG00000001239
ENSOARG00000001240	1230	1517	1372	1556	1141	1004	1.09746	0.134169	0.606717	1	up	no	PEF1
ENSOARG00000001241	3	1	2	6	3	1	0.58076	-0.783986	0.662582	1	down	no	ENSOARG00000001241
ENSOARG00000001243	162	129	139	123	74	120	1.35236	0.435484	0.309108	1	up	no	RAB31
ENSOARG00000001244	4282	6924	4575	3399	4100	4455	1.29233	0.369976	0.258744	1	up	no	SERPINI1
ENSOARG00000001245	1	0	0	0	0	0	Inf	Inf	1	1	up	no	SBK2
ENSOARG00000001246	806	453	784	703	493	685	1.05588	0.0784426	0.7306	1	up	no	AREL1
ENSOARG00000001247	0	0	0	1	0	0	#NAME?	#NAME?	0.992434	1	down	no	ENSOARG00000001247
ENSOARG00000001248	103	121	66	110	73	100	1.03629	0.0514219	0.942596	1	up	no	FBXL15
ENSOARG00000001249	136	58	65	103	62	86	1.01527	0.0218572	0.955506	1	up	no	SCD5
ENSOARG00000001250	46	59	43	62	30	33	1.20732	0.271804	0.66904	1	up	no	FAM166A
ENSOARG00000001251	7	18	15	29	21	20	0.571534	-0.807089	0.279885	1	down	no	TOP1MT
ENSOARG00000001252	870	1504	739	1014	436	636	1.55985	0.641407	0.12608	1	up	no	ENSOARG00000001252
ENSOARG00000001254	448	339	312	588	266	258	0.995756	-0.00613528	0.923803	1	down	no	ENSOARG00000001254
ENSOARG00000001256	0	1	0	2	1	0	0.369252	-1.43732	0.686186	1	down	no	TXNDC2
ENSOARG00000001259	2161	2023	1943	2075	1792	2160	0.995054	-0.00715289	0.937119	1	down	no	UBE2Q2
ENSOARG00000001260	488	279	365	424	278	409	1.00095	0.00137581	0.984127	1	up	no	CSNK2A2
ENSOARG00000001261	1032	1076	981	1112	944	1163	0.943368	-0.0841082	0.805318	1	down	no	SPAG1
ENSOARG00000001262	998	668	709	699	475	626	1.29956	0.37802	0.159026	1	up	no	BCL2L1
ENSOARG00000001263	102	123	113	175	80	115	0.930737	-0.103555	0.74467	1	down	no	ENSOARG00000001263
ENSOARG00000001264	59	30	75	84	40	42	0.967277	-0.0479985	0.956742	1	down	no	PTCH2
ENSOARG00000001265	108	119	87	123	83	102	1.01997	0.0285272	0.958568	1	up	no	SLC27A3
ENSOARG00000001268	196	160	316	226	86	143	1.48317	0.568687	0.187285	1	up	no	SSC5D
ENSOARG00000001269	31	18	89	63	11	64	1.01451	0.020777	0.986375	1	up	no	STAR
ENSOARG00000001270	0	1	3	1	0	0	4.42493	2.14565	0.497434	1	up	no	ENSOARG00000001270
ENSOARG00000001271	0	4	0	0	2	1	1.28139	0.357713	0.822148	1	up	no	ENTPD8
ENSOARG00000001273	331	419	283	361	326	234	1.09672	0.133201	0.686246	1	up	no	TXNDC17
ENSOARG00000001274	101	59	129	174	58	83	0.921939	-0.117257	0.787854	1	down	no	CDC25B
ENSOARG00000001275	392	363	296	374	282	205	1.19494	0.256932	0.468005	1	up	no	ENSOARG00000001275
ENSOARG00000001276	1	0	0	0	0	0	Inf	Inf	1	1	up	no	ZSCAN10
ENSOARG00000001277	19	24	14	41	6	15	1.0006	0.000865318	0.870022	1	up	no	MYBPH
ENSOARG00000001278	644	805	676	919	681	589	0.958458	-0.0612129	0.871392	1	down	no	BANF1
ENSOARG00000001279	7	7	0	4	1	1	2.53073	1.33955	0.376492	1	up	no	ENSOARG00000001279
ENSOARG00000001281	1	0	3	0	0	0	Inf	Inf	0.199258	1	up	no	ACCSL
ENSOARG00000001283	101	114	114	125	73	113	1.06258	0.0875728	0.876538	1	up	no	ENSOARG00000001283
ENSOARG00000001284	327	261	259	254	217	281	1.10145	0.13941	0.632768	1	up	no	FCF1
ENSOARG00000001285	44	29	26	46	15	6	1.51016	0.5947	0.55837	1	up	no	ENSOARG00000001285
ENSOARG00000001286	111	192	98	117	18	76	2.07967	1.05635	0.190832	1	up	no	ENSOARG00000001286
ENSOARG00000001287	443	405	330	134	385	211	1.46203	0.547971	0.338896	1	up	no	PTPN20
ENSOARG00000001290	1152	1030	952	1139	950	1097	0.963602	-0.0534907	0.911491	1	down	no	PEX13
ENSOARG00000001291	908	666	645	732	494	682	1.15081	0.20265	0.460398	1	up	no	TMEM35A
ENSOARG00000001295	991	2053	1231	562	533	1107	1.97166	0.979413	0.0559674	1	up	no	DRC3
ENSOARG00000001296	518	705	477	620	441	550	1.05927	0.0830707	0.789328	1	up	no	ZNF696
ENSOARG00000001297	669	1188	805	976	458	640	1.32439	0.40533	0.267357	1	up	no	NOXA1
ENSOARG00000001298	1	0	0	1	0	1	0.522665	-0.936043	0.995689	1	down	no	ENSOARG00000001298
ENSOARG00000001299	1631	1939	1251	1498	1577	1679	0.993329	-0.00965594	1	1	down	no	PDCD10
ENSOARG00000001300	231	127	204	203	170	159	1.01023	0.0146776	0.857107	1	up	no	XYLB
ENSOARG00000001301	2770	2463	2090	2310	1673	2368	1.14473	0.195012	0.395117	1	up	no	RRM1
ENSOARG00000001302	1845	2352	1964	2523	1501	1995	1.03129	0.0444526	0.926809	1	up	no	TUBGCP2
ENSOARG00000001304	1	0	2	4	0	0	0.796895	-0.327539	0.910822	1	down	no	ENSOARG00000001304
ENSOARG00000001305	2	4	2	6	2	17	0.343968	-1.53965	0.165801	1	down	no	HTR1F
ENSOARG00000001306	18	7	6	1	5	6	2.36367	1.24103	0.168889	1	up	no	GPIHBP1
ENSOARG00000001307	922	877	966	1020	800	987	0.966166	-0.0496575	0.906826	1	down	no	VAPA
ENSOARG00000001308	504	485	506	601	324	369	1.15567	0.208725	0.524307	1	up	no	PCDH1
ENSOARG00000001309	20	13	30	24	18	13	1.08918	0.123237	0.802538	1	up	no	LY6H
ENSOARG00000001310	0	22	12	2	17	2	1.41174	0.497476	0.786555	1	up	no	ENSOARG00000001310
ENSOARG00000001311	2262	3161	2982	2997	2089	2741	1.07094	0.0988761	0.678029	1	up	no	NDEL1
ENSOARG00000001313	1	5	2	1	5	8	0.566373	-0.820176	0.565586	1	down	no	CCDC113
ENSOARG00000001314	129	128	88	137	71	89	1.178	0.236342	0.636904	1	up	no	ENSOARG00000001314
ENSOARG00000001316	370	263	395	418	276	440	0.891365	-0.165912	0.620718	1	down	no	PUS10
ENSOARG00000001317	563	696	440	577	428	396	1.20706	0.2715	0.33755	1	up	no	LSM1
ENSOARG00000001319	910	1216	843	1373	762	1113	0.930842	-0.103391	0.606825	1	down	no	ZNF205
ENSOARG00000001320	10	7	3	14	5	19	0.549407	-0.864052	0.312463	1	down	no	NXPE2
ENSOARG00000001322	446	231	351	290	264	313	1.13624	0.184263	0.479988	1	up	no	FBXO22
ENSOARG00000001324	4	2	6	6	5	7	0.634735	-0.655774	0.642268	1	down	no	ENSOARG00000001324
ENSOARG00000001325	509	262	405	392	270	338	1.14342	0.193349	0.503466	1	up	no	BAG4
ENSOARG00000001326	1125	791	1015	1050	1049	1011	0.900637	-0.150982	0.740998	1	down	no	ATP6AP2
ENSOARG00000001328	0	4	6	9	3	5	0.608244	-0.717278	0.546081	1	down	no	CYP26C1
ENSOARG00000001330	74	97	75	55	83	58	1.18911	0.249881	0.575668	1	up	no	NRG4
ENSOARG00000001332	1226	1452	1156	1335	1089	1419	0.989387	-0.0153934	0.980832	1	down	no	VTA1
ENSOARG00000001333	522	514	493	623	474	633	0.873213	-0.195594	0.5279	1	down	no	MDM1
ENSOARG00000001334	0	0	0	0	0	1	#NAME?	#NAME?	0.992434	1	down	no	ENSOARG00000001334
ENSOARG00000001335	562	574	410	976	536	372	0.822971	-0.281086	0.42876	1	down	no	ENSOARG00000001335
ENSOARG00000001337	262	224	119	206	125	151	1.26371	0.33766	0.396825	1	up	no	CAV1
ENSOARG00000001338	1885	2027	1612	1963	1508	1913	1.01811	0.0258956	0.89308	1	up	no	CGGBP1
ENSOARG00000001339	4	5	3	1	1	2	3.01049	1.59	0.295756	1	up	no	ENSOARG00000001339
ENSOARG00000001340	132	59	80	99	48	84	1.16779	0.223776	0.660343	1	up	no	APCDD1
ENSOARG00000001341	0	0	0	1	0	0	#NAME?	#NAME?	0.992434	1	down	no	ENSOARG00000001341
ENSOARG00000001344	29	17	35	27	9	23	1.38686	0.471821	0.520079	1	up	no	ENSOARG00000001344
ENSOARG00000001345	6	11	30	14	27	21	0.687095	-0.541418	0.66089	1	down	no	TPH1
ENSOARG00000001346	591	951	822	902	359	535	1.35902	0.442566	0.315589	1	up	no	CST6
ENSOARG00000001349	366	422	284	470	319	246	1.03013	0.0428217	0.918312	1	up	no	ISOC2
ENSOARG00000001351	16	10	31	15	12	10	1.45235	0.538384	0.419633	1	up	no	ENSOARG00000001351
ENSOARG00000001352	834	369	869	591	447	722	1.13482	0.182468	0.473437	1	up	no	SMG7
ENSOARG00000001353	0	0	0	2	1	0	#NAME?	#NAME?	0.301432	1	down	no	ENSOARG00000001353
ENSOARG00000001354	713	707	627	765	583	719	0.978557	-0.0312725	0.943278	1	down	no	COMMD3
ENSOARG00000001355	14	12	13	23	15	10	0.795359	-0.330322	0.728287	1	down	no	ENSOARG00000001355
ENSOARG00000001356	122	150	107	60	70	45	2.07698	1.05449	0.0263755	1	up	yes	GIMAP6
ENSOARG00000001357	1	0	1	3	2	2	0.265374	-1.9139	0.368585	1	down	no	ENSOARG00000001357
ENSOARG00000001358	14	4	28	13	15	10	1.09266	0.127839	0.744974	1	up	no	ENSOARG00000001358
ENSOARG00000001359	1686	1660	1459	1758	1307	1588	1.02141	0.0305647	0.872552	1	up	no	DDHD2
ENSOARG00000001360	143	108	147	149	75	109	1.1923	0.253749	0.576767	1	up	no	SHISA7
ENSOARG00000001361	4	58	12	4	39	1	1.47527	0.56098	0.780966	1	up	no	ENSOARG00000001361
ENSOARG00000001363	117	155	119	161	100	134	0.998126	-0.00270547	0.973086	1	down	no	ENSOARG00000001363
ENSOARG00000001364	9	5	16	11	1	4	1.96592	0.975206	0.419766	1	up	no	ENSOARG00000001364
ENSOARG00000001366	135	86	105	119	82	129	0.972432	-0.0403309	0.954905	1	down	no	CENPI
ENSOARG00000001367	63	61	54	63	33	38	1.33653	0.41849	0.448124	1	up	no	ENSOARG00000001367
ENSOARG00000001368	27	26	35	9	41	42	0.872827	-0.196233	0.878411	1	down	no	ENSOARG00000001368
ENSOARG00000001369	2028	2186	820	981	902	1150	1.65787	0.729328	0.00348884	1	up	yes	UBE2S
ENSOARG00000001370	479	346	309	829	447	403	0.672751	-0.571856	0.118244	1	down	no	CHI3L1
ENSOARG00000001371	172	180	166	179	195	176	0.906737	-0.141244	0.848611	1	down	no	DHCR7
ENSOARG00000001372	1	0	0	0	0	0	Inf	Inf	1	1	up	no	ENSOARG00000001372
ENSOARG00000001373	1	0	4	1	0	0	5.28879	2.40294	0.367733	1	up	no	ENSOARG00000001373
ENSOARG00000001374	5	1	4	18	1	7	0.404015	-1.30752	0.240126	1	down	no	HCRTR1
ENSOARG00000001375	442	383	239	454	300	209	1.09438	0.130113	0.767324	1	up	no	ENSOARG00000001375
ENSOARG00000001376	3	18	4	13	5	12	0.915503	-0.127364	0.923575	1	down	no	ENSOARG00000001376
ENSOARG00000001377	25	8	4	42	26	12	0.448737	-1.15606	0.204795	1	down	no	ENSOARG00000001377
ENSOARG00000001378	1741	1614	1615	1783	1472	1620	0.996734	-0.00471956	0.927105	1	down	no	NAPG
ENSOARG00000001379	303	361	272	290	205	225	1.29544	0.373442	0.267543	1	up	no	CAV2
ENSOARG00000001381	2409	2445	2997	2224	1822	1969	1.27098	0.345944	0.0982327	1	up	no	PSEN2
ENSOARG00000001382	0	1	4	4	5	8	0.275606	-1.85932	0.208093	1	down	no	ENSOARG00000001382
ENSOARG00000001383	3354	3453	3065	3852	2765	3359	0.980997	-0.0276797	0.917144	1	down	no	M6PR
ENSOARG00000001384	1036	1058	1080	1193	903	1228	0.943078	-0.0845513	0.764098	1	down	no	PMS2
ENSOARG00000001386	465	510	493	680	417	386	0.983735	-0.0236583	0.936126	1	down	no	SPNS1
ENSOARG00000001387	499	872	798	460	603	813	1.12705	0.172552	0.629483	1	up	no	ENSOARG00000001387
ENSOARG00000001388	1	0	0	0	2	0	0.375174	-1.41437	0.853959	1	down	no	ENSOARG00000001388
ENSOARG00000001389	0	0	0	2	0	0	#NAME?	#NAME?	0.463979	1	down	no	ENSOARG00000001389
ENSOARG00000001390	224	161	195	233	171	304	0.807952	-0.307659	0.420036	1	down	no	SRD5A3
ENSOARG00000001391	607	659	696	844	542	729	0.923258	-0.115195	0.663295	1	down	no	ENSOARG00000001391
ENSOARG00000001392	3	0	2	2	0	1	1.7412	0.800082	0.820934	1	up	no	CATHL1B
ENSOARG00000001393	3	7	24	14	0	0	2.67039	1.41705	0.558659	1	up	no	ENSOARG00000001393
ENSOARG00000001395	76	36	26	60	35	32	1.0725	0.100973	0.847861	1	up	no	TINAGL1
ENSOARG00000001396	953	1028	957	1106	749	1100	0.991919	-0.0117058	0.938438	1	down	no	EIF2B3
ENSOARG00000001397	345	153	284	302	213	150	1.12406	0.168715	0.599678	1	up	no	ADGRG6
ENSOARG00000001398	1	0	0	1	0	2	0.34411	-1.53906	0.680051	1	down	no	PRSS54
ENSOARG00000001399	64	37	32	71	34	56	0.831855	-0.265595	0.606518	1	down	no	SLC24A3
ENSOARG00000001400	18	47	41	41	35	21	1.07123	0.0992686	0.825312	1	up	no	GPR37
ENSOARG00000001401	469	599	700	715	322	378	1.26349	0.33741	0.41726	1	up	no	EXD3
ENSOARG00000001402	17	12	34	24	14	24	0.990197	-0.0142124	1	1	down	no	ENSOARG00000001402
ENSOARG00000001404	0	4	1	0	0	0	Inf	Inf	0.142269	1	up	no	ENSOARG00000001404
ENSOARG00000001405	567	265	642	581	435	634	0.859205	-0.218926	0.539737	1	down	no	FRMPD2
ENSOARG00000001406	2634	1772	2470	2457	1867	2514	0.979797	-0.0294454	0.966249	1	down	no	ENSOARG00000001406
ENSOARG00000001407	5	8	28	25	4	9	1.112	0.153156	0.950347	1	up	no	ENSOARG00000001407
ENSOARG00000001408	592	461	607	615	353	576	1.06893	0.0961705	0.782063	1	up	no	ACVR2B
ENSOARG00000001409	23	12	19	21	13	13	1.11855	0.161628	0.812845	1	up	no	GINS3
ENSOARG00000001410	75	82	68	87	47	32	1.35743	0.440875	0.42939	1	up	no	LRRC61
ENSOARG00000001411	647	533	573	763	424	654	0.95256	-0.0701174	0.751262	1	down	no	PRKAB1
ENSOARG00000001412	5	1	3	1	4	1	1.25248	0.324788	0.762512	1	up	no	ENSOARG00000001412
ENSOARG00000001414	123	63	102	83	65	95	1.14817	0.199337	0.617557	1	up	no	SUFU
ENSOARG00000001415	54	5	27	74	34	38	0.56876	-0.814109	0.27363	1	down	no	DCHS2
ENSOARG00000001416	0	0	0	2	1	0	#NAME?	#NAME?	0.301432	1	down	no	ENSOARG00000001416
ENSOARG00000001419	377	255	303	379	247	415	0.888821	-0.170036	0.604253	1	down	no	TPX2
ENSOARG00000001421	108	84	50	63	67	57	1.24978	0.321669	0.431275	1	up	no	STX19
ENSOARG00000001422	66	3	5	10	7	18	2.04239	1.03026	0.180934	1	up	no	SERPINI2
ENSOARG00000001423	33	49	35	55	47	25	0.899963	-0.152062	0.870799	1	down	no	HIST1H2BB
ENSOARG00000001426	1897	1037	1843	1473	1007	1669	1.12393	0.168555	0.464432	1	up	no	YLPM1
ENSOARG00000001427	10	2	8	15	3	9	0.750935	-0.41324	0.673977	1	down	no	ENSOARG00000001427
ENSOARG00000001428	4833	5809	3613	5505	4662	4404	0.966905	-0.0485533	0.961053	1	down	no	ENSOARG00000001428
ENSOARG00000001429	1	0	0	1	0	0	1.08637	0.119513	1	1	up	no	ENSOARG00000001429
ENSOARG00000001430	681	713	655	866	627	818	0.879399	-0.18541	0.509827	1	down	no	PLPP5
ENSOARG00000001431	0	0	0	0	0	1	#NAME?	#NAME?	0.992434	1	down	no	ENSOARG00000001431
ENSOARG00000001432	425	398	455	537	305	427	1.00509	0.00731848	0.982851	1	up	no	NDRG4
ENSOARG00000001433	4	12	6	20	6	7	0.715479	-0.483019	0.542009	1	down	no	ENSOARG00000001433
ENSOARG00000001434	1013	1514	1121	1498	882	863	1.13492	0.18259	0.603685	1	up	no	ENSOARG00000001434
ENSOARG00000001436	4	5	7	8	3	5	1.01856	0.0265348	1	1	up	no	TMEM190
ENSOARG00000001437	0	0	3	0	1	0	2.17694	1.1223	0.625267	1	up	no	ENSOARG00000001437
ENSOARG00000001438	162	236	177	189	136	155	1.19768	0.260239	0.49595	1	up	no	SPEF1
ENSOARG00000001439	198	280	198	249	154	251	1.04971	0.0699947	0.911268	1	up	no	TMEM266
ENSOARG00000001440	3	15	15	3	14	14	0.993384	-0.00957635	0.963546	1	down	no	WNT7A
ENSOARG00000001441	3	2	6	5	2	1	1.34931	0.432227	0.80367	1	up	no	AVPR2
ENSOARG00000001442	1165	1042	1545	1541	776	1179	1.07096	0.0989057	0.769148	1	up	no	EVL
ENSOARG00000001443	2814	2485	1584	1771	2372	1461	1.1628	0.217604	0.610269	1	up	no	FSTL5
ENSOARG00000001444	245	438	275	285	172	230	1.42274	0.50867	0.168386	1	up	no	ENSOARG00000001444
ENSOARG00000001445	0	1	0	0	0	1	1.18043	0.239311	1	1	up	no	ENSOARG00000001445
ENSOARG00000001446	637	655	673	942	508	731	0.905541	-0.143148	0.543336	1	down	no	HECTD3
ENSOARG00000001447	2635	1963	2531	2200	1611	2487	1.11173	0.152801	0.486758	1	up	no	NSD3
ENSOARG00000001448	2605	3167	2796	4053	2071	2640	0.989969	-0.0145441	0.843878	1	down	no	PNPLA6
ENSOARG00000001449	0	0	1	1	1	0	0.4292	-1.22028	0.996555	1	down	no	ENSOARG00000001449
ENSOARG00000001450	0	1	0	0	0	0	Inf	Inf	0.978044	1	up	no	ENSOARG00000001450
ENSOARG00000001451	4	1	1	0	0	1	6.18366	2.62846	0.275909	1	up	no	ENSOARG00000001451
ENSOARG00000001452	318	153	87	402	126	151	0.845269	-0.242517	0.664132	1	down	no	COX6B2
ENSOARG00000001454	100	149	70	142	65	126	0.999655	-0.000498081	0.898521	1	down	no	ENSOARG00000001454
ENSOARG00000001455	407	396	615	611	349	504	0.959373	-0.0598362	0.821901	1	down	no	EXOG
ENSOARG00000001456	115	59	105	83	64	79	1.18974	0.250646	0.534358	1	up	no	GFPT2
ENSOARG00000001457	461	303	503	366	242	401	1.23168	0.300625	0.332835	1	up	no	REL
ENSOARG00000001460	668	625	604	562	529	726	1.02134	0.0304686	0.839094	1	up	no	FAM45A
ENSOARG00000001461	1121	1361	1355	1408	914	1037	1.13621	0.184228	0.464007	1	up	no	KIAA0141
ENSOARG00000001462	239	281	325	359	226	257	0.995274	-0.00683402	0.991321	1	down	no	ENSOARG00000001462
ENSOARG00000001463	1576	1395	1173	1514	1214	1713	0.922119	-0.116975	0.658956	1	down	no	ENSOARG00000001463
ENSOARG00000001464	218	200	134	133	131	171	1.24678	0.31821	0.373185	1	up	no	CXorf38
ENSOARG00000001465	11	10	15	4	6	16	1.35057	0.433563	0.616446	1	up	no	ENSOARG00000001465
ENSOARG00000001466	264	221	236	266	222	252	0.949837	-0.0742486	0.911811	1	down	no	ZFP2
ENSOARG00000001467	0	1	0	0	0	0	Inf	Inf	0.978044	1	up	no	ENSOARG00000001467
ENSOARG00000001468	1401	1170	1146	1275	1091	1208	1.01398	0.0200279	0.837665	1	up	no	MAPK8
ENSOARG00000001469	470	669	473	799	487	725	0.813312	-0.298119	0.272393	1	down	no	KMT5C
ENSOARG00000001470	10	5	3	12	17	11	0.420431	-1.25006	0.21489	1	down	no	LY6E
ENSOARG00000001471	9	1	1	1	1	0	4.9436	2.30556	0.159914	1	up	no	ENSOARG00000001471
ENSOARG00000001472	1623	2131	1558	2216	1313	1346	1.09775	0.134553	0.682776	1	up	no	UROD
ENSOARG00000001474	598	568	265	666	486	542	0.844944	-0.243072	0.492456	1	down	no	HIST3H2BB
ENSOARG00000001476	1361	1299	932	1496	1083	1570	0.864255	-0.210472	0.384553	1	down	no	ENSOARG00000001476
ENSOARG00000001477	69	62	46	76	41	56	1.03301	0.0468593	0.969255	1	up	no	HIST1H2AC
ENSOARG00000001478	119	120	79	104	52	98	1.28096	0.357223	0.485999	1	up	no	DRP2
ENSOARG00000001479	462	395	442	434	382	153	1.27521	0.35074	0.46085	1	up	no	ENSOARG00000001479
ENSOARG00000001480	339	352	225	384	337	304	0.877492	-0.188543	0.643256	1	down	no	POLR2K
ENSOARG00000001482	270	337	257	392	241	383	0.859937	-0.217698	0.472072	1	down	no	ENSOARG00000001482
ENSOARG00000001483	33	27	30	31	25	40	0.922112	-0.116986	0.897735	1	down	no	LETM2
ENSOARG00000001485	466	404	443	489	343	421	1.03219	0.0457112	0.857709	1	up	no	METAP1D
ENSOARG00000001486	1100	496	964	687	541	835	1.19758	0.260117	0.2923	1	up	no	GATAD2B
ENSOARG00000001487	70	48	45	67	53	28	1.06037	0.0845613	0.814748	1	up	no	ISL2
ENSOARG00000001488	2	3	0	2	0	0	2.99604	1.58306	0.675404	1	up	no	HIST3H3
ENSOARG00000001489	244	216	165	216	201	206	0.978373	-0.0315438	1	1	down	no	TPST2
ENSOARG00000001491	199	326	303	244	264	287	1.01474	0.0211155	0.848259	1	up	no	ZBBX
ENSOARG00000001492	0	0	0	1	2	0	#NAME?	#NAME?	0.312131	1	down	no	ENSOARG00000001492
ENSOARG00000001494	1	0	1	0	0	0	Inf	Inf	0.507594	1	up	no	ENSOARG00000001494
ENSOARG00000001496	653	539	565	731	486	726	0.896987	-0.156841	0.574573	1	down	no	ZSWIM5
ENSOARG00000001497	7394	11237	6708	7537	4778	7709	1.29062	0.368062	0.148719	1	up	no	TES
ENSOARG00000001499	305	307	278	587	206	351	0.802538	-0.317358	0.355873	1	down	no	COQ8A
ENSOARG00000001500	1063	794	1009	1098	738	895	1.03	0.0426464	0.841579	1	up	no	DLST
ENSOARG00000001502	249	396	292	103	145	97	2.58995	1.37293	0.00554988	1	up	yes	ENSOARG00000001502
ENSOARG00000001504	677	587	841	1087	495	653	0.943541	-0.0838424	0.738589	1	down	no	SREBF1
ENSOARG00000001505	413	150	385	260	210	407	1.041	0.0579673	0.82046	1	up	no	HIVEP2
ENSOARG00000001506	2	0	0	0	0	0	Inf	Inf	0.460077	1	up	no	LY6K
ENSOARG00000001507	680	620	597	648	316	551	1.26798	0.342527	0.289213	1	up	no	SETD6
ENSOARG00000001508	3997	2494	3115	4034	2172	2569	1.08449	0.117016	0.678198	1	up	no	COL1A2
ENSOARG00000001509	31	35	30	44	39	26	0.854078	-0.22756	0.790203	1	down	no	ARHGAP4
ENSOARG00000001510	679	432	774	589	448	689	1.06062	0.0849105	0.711269	1	up	no	KIAA0753
ENSOARG00000001511	5216	3811	4781	4315	3655	4333	1.08832	0.122109	0.486279	1	up	no	STAT3
ENSOARG00000001512	14	31	78	26	4	8	3.38013	1.75708	0.0888647	1	up	no	SCN5A
ENSOARG00000001513	2129	1924	2557	2549	1280	1776	1.17904	0.237608	0.390468	1	up	no	SLC26A11
ENSOARG00000001514	1	0	1	0	0	0	Inf	Inf	0.507594	1	up	no	ENSOARG00000001514
ENSOARG00000001515	4	5	3	0	4	0	2.39375	1.25927	0.605421	1	up	no	TMEM150B
ENSOARG00000001516	153	98	135	192	132	110	0.862605	-0.213229	0.675953	1	down	no	SERINC2
ENSOARG00000001517	24	6	14	20	12	12	0.962317	-0.0554161	1	1	down	no	ENSOARG00000001517
ENSOARG00000001518	547	448	598	493	522	691	0.899119	-0.153415	0.730166	1	down	no	ACCS
ENSOARG00000001519	409	420	354	339	305	290	1.2356	0.305208	0.282832	1	up	no	TRIM38
ENSOARG00000001520	11	10	22	11	13	17	0.992484	-0.0108849	0.959304	1	down	no	ENSOARG00000001520
ENSOARG00000001521	609	828	560	797	420	473	1.20303	0.266675	0.457125	1	up	no	TRAF2
ENSOARG00000001522	68	76	35	14	17	24	3.21565	1.68511	0.00262722	1	up	yes	TAF7L
ENSOARG00000001523	305	157	321	266	151	245	1.15972	0.213777	0.547762	1	up	no	PHC1
ENSOARG00000001525	510	565	607	617	386	454	1.14744	0.198424	0.505883	1	up	no	RPS6KL1
ENSOARG00000001527	703	697	619	784	702	813	0.859629	-0.218215	0.496372	1	down	no	POT1
ENSOARG00000001528	728	1044	836	1245	661	895	0.946652	-0.0790946	0.664594	1	down	no	MUTYH
ENSOARG00000001529	461	351	312	494	345	439	0.869459	-0.201811	0.538465	1	down	no	TRIM8
ENSOARG00000001530	915	952	874	985	886	1017	0.928562	-0.10693	0.77023	1	down	no	AIG1
ENSOARG00000001531	3575	3435	3234	3454	2601	4033	1.00736	0.0105763	0.964235	1	up	no	SCAPER
ENSOARG00000001532	366	370	475	408	396	462	0.924364	-0.113467	0.832511	1	down	no	TMEM165
ENSOARG00000001534	168	101	192	94	77	109	1.58745	0.66671	0.0921197	1	up	no	PIEZO2
ENSOARG00000001535	8	9	14	18	12	4	0.878289	-0.187233	0.919427	1	down	no	ENSOARG00000001535
ENSOARG00000001536	161	153	171	172	125	183	0.998181	-0.00262678	1	1	down	no	ADAT2
ENSOARG00000001537	0	2	1	6	0	1	0.508134	-0.97672	0.534087	1	down	no	ENSOARG00000001537
ENSOARG00000001538	901	968	650	988	712	864	0.980817	-0.0279436	0.91527	1	down	no	EDF1
ENSOARG00000001539	4920	4384	2958	3410	3272	4834	1.05038	0.0709125	0.762859	1	up	no	CADM1
ENSOARG00000001541	1017	1042	945	1061	833	1027	1.01469	0.0210378	0.895313	1	up	no	PEX3
ENSOARG00000001542	2	0	0	3	3	1	0.257984	-1.95465	0.470737	1	down	no	GIMAP2
ENSOARG00000001543	0	3	1	0	3	0	1.12121	0.165062	1	1	up	no	ENSOARG00000001543
ENSOARG00000001544	2400	2792	2197	2772	1640	2218	1.12355	0.168069	0.527942	1	up	no	RIPK1
ENSOARG00000001545	67	98	60	65	65	42	1.27486	0.350334	0.413594	1	up	no	PGF
ENSOARG00000001546	939	1483	851	1138	758	793	1.2302	0.298892	0.271808	1	up	no	NAA10
ENSOARG00000001547	1	1	1	0	0	0	Inf	Inf	0.303906	1	up	no	ENSOARG00000001547
ENSOARG00000001548	46	56	84	174	73	99	0.542141	-0.883259	0.0568732	1	down	no	CRYBB1
ENSOARG00000001551	641	392	172	410	261	392	1.13667	0.184819	0.600466	1	up	no	BCHE
ENSOARG00000001552	753	751	555	843	402	554	1.16549	0.220936	0.546537	1	up	no	RABL6
ENSOARG00000001554	10	6	11	39	5	12	0.507914	-0.977344	0.25886	1	down	no	ENSOARG00000001554
ENSOARG00000001555	108	94	87	136	63	101	0.976974	-0.0336072	0.887183	1	down	no	NFATC2IP
ENSOARG00000001556	2	2	0	2	0	5	0.638337	-0.64761	0.700656	1	down	no	CYP26A1
ENSOARG00000001557	4	1	4	4	2	3	0.969383	-0.0448615	1	1	down	no	MEFV
ENSOARG00000001558	70	109	76	118	85	85	0.885563	-0.175333	0.720656	1	down	no	RENBP
ENSOARG00000001560	200	69	237	86	211	88	1.13921	0.188035	0.688008	1	up	no	ARHGAP22
ENSOARG00000001561	1920	1946	1721	2227	1465	1788	1.01513	0.021662	0.944188	1	up	no	TOE1
ENSOARG00000001563	795	738	700	833	595	988	0.919789	-0.120625	0.640915	1	down	no	PAPOLG
ENSOARG00000001564	494	566	529	574	397	571	1.02743	0.0390374	0.910884	1	up	no	BRSK1
ENSOARG00000001565	4480	2876	4530	3668	3136	4202	1.04296	0.0606867	0.674838	1	up	no	SEC31A
ENSOARG00000001566	961	1040	1017	1088	889	1250	0.922983	-0.115625	0.685999	1	down	no	EIF2B2
ENSOARG00000001567	7931	4688	7056	5477	4582	6745	1.13473	0.182355	0.34875	1	up	no	CNOT1
ENSOARG00000001568	49	45	65	39	60	27	1.1537	0.206272	0.679626	1	up	no	ENSOARG00000001568
ENSOARG00000001570	1123	1119	1077	1111	1048	1136	0.979913	-0.0292739	1	1	down	no	RCN2
ENSOARG00000001571	687	692	823	1047	730	803	0.839061	-0.253152	0.377154	1	down	no	NADSYN1
ENSOARG00000001572	682	729	626	471	602	690	1.11497	0.157006	0.596311	1	up	no	AIMP2
ENSOARG00000001573	13	9	14	19	11	15	0.788381	-0.343034	0.708314	1	down	no	MYLK2
ENSOARG00000001574	686	1180	1066	556	771	674	1.40359	0.489117	0.212004	1	up	no	BTG2
ENSOARG00000001575	0	0	1	0	1	2	0.291442	-1.77872	0.685448	1	down	no	ENSOARG00000001575
ENSOARG00000001576	1095	687	1207	959	720	706	1.2061	0.270346	0.236282	1	up	no	FGFR1
ENSOARG00000001577	3	3	2	9	3	22	0.247625	-2.01377	0.0606632	1	down	no	FBXO43
ENSOARG00000001578	110	112	96	107	74	62	1.2916	0.369155	0.391116	1	up	no	ENSOARG00000001578
ENSOARG00000001579	4	2	9	1	8	2	1.10906	0.149342	0.89103	1	up	no	ENSOARG00000001579
ENSOARG00000001580	9	3	3	6	2	2	1.51533	0.599634	0.67681	1	up	no	ENSOARG00000001580
ENSOARG00000001581	24	13	23	26	17	24	0.873066	-0.195838	0.833857	1	down	no	ENSOARG00000001581
ENSOARG00000001582	0	0	0	0	1	0	#NAME?	#NAME?	0.935164	1	down	no	ENSOARG00000001582
ENSOARG00000001583	1	1	0	0	1	1	0.933953	-0.0985776	1	1	down	no	HPRT1
ENSOARG00000001584	262	172	323	327	165	246	1.01413	0.0202406	0.983338	1	up	no	DENND4B
ENSOARG00000001585	118	123	97	132	94	73	1.11495	0.156973	0.686777	1	up	no	DEGS2
ENSOARG00000001587	0	1	3	3	1	0	0.994854	-0.00744369	1	1	down	no	ENSOARG00000001587
ENSOARG00000001588	48	52	8	56	46	41	0.75982	-0.39627	0.598151	1	down	no	ENSOARG00000001588
ENSOARG00000001589	7	0	7	3	7	1	1.05245	0.0737583	0.881466	1	up	no	ENSOARG00000001589
ENSOARG00000001590	525	413	529	521	397	433	1.05703	0.0800173	0.721445	1	up	no	RAI1
ENSOARG00000001591	481	501	498	927	642	739	0.634467	-0.656383	0.025428	1	down	no	FUCA2
ENSOARG00000001592	32	23	22	25	8	8	1.92783	0.946981	0.220188	1	up	no	ENSOARG00000001592
ENSOARG00000001593	126	148	208	233	108	193	0.910146	-0.13583	0.670264	1	down	no	ENSOARG00000001593
ENSOARG00000001594	102	24	0	74	80	21	0.665324	-0.587872	0.784398	1	down	no	ENSOARG00000001594
ENSOARG00000001595	1336	1003	1171	1370	775	1203	1.04461	0.0629686	0.860092	1	up	no	TACC1
ENSOARG00000001599	380	345	351	363	298	299	1.093	0.128299	0.621401	1	up	no	SFXN4
ENSOARG00000001600	1	2	1	2	0	2	1.12657	0.17194	1	1	up	no	TREML1
ENSOARG00000001601	0	0	0	1	2	0	#NAME?	#NAME?	0.312131	1	down	no	ENSOARG00000001601
ENSOARG00000001602	2414	1883	1970	1808	1683	2482	1.02426	0.0345775	0.828972	1	up	no	CLOCK
ENSOARG00000001603	334	381	258	377	346	205	1.01812	0.0259115	0.940569	1	up	no	FABP3
ENSOARG00000001604	11	1	5	15	3	2	0.859338	-0.218703	0.85915	1	down	no	TMEM233
ENSOARG00000001606	85	94	98	79	65	57	1.34269	0.425126	0.323687	1	up	no	PCDH12
ENSOARG00000001607	138	139	151	181	106	137	1.00684	0.0098306	1	1	up	no	HSPBP1
ENSOARG00000001608	26	40	31	27	20	23	1.38355	0.468377	0.453693	1	up	no	ENSOARG00000001608
ENSOARG00000001610	147	119	123	178	89	122	1.00453	0.00652005	0.978067	1	up	no	ENSOARG00000001610
ENSOARG00000001611	1379	1123	1151	1315	983	1356	0.984854	-0.0220179	0.959281	1	down	no	SLC25A12
ENSOARG00000001613	14	5	5	5	3	13	1.14824	0.199426	0.892639	1	up	no	GNAL
ENSOARG00000001614	2	3	0	1	3	1	0.933058	-0.0999612	1	1	down	no	ENSOARG00000001614
ENSOARG00000001615	649	488	611	617	525	613	0.965664	-0.0504068	0.961483	1	down	no	TMEM185A
ENSOARG00000001616	1479	1600	929	1736	1159	871	1.06118	0.0856628	0.842212	1	up	no	LY6D
ENSOARG00000001617	3585	2145	2790	2666	2125	2738	1.09902	0.136219	0.474972	1	up	no	MYH10
ENSOARG00000001618	2010	3148	1852	2481	2073	2487	0.996629	-0.00487131	1	1	down	no	ENSOARG00000001618
ENSOARG00000001619	1634	1583	1539	1338	1179	1113	1.2737	0.34903	0.125846	1	up	no	MLH3
ENSOARG00000001620	54	38	48	38	35	38	1.21452	0.280384	0.556961	1	up	no	BTK
ENSOARG00000001621	1463	979	1495	1318	1083	1688	0.936229	-0.095066	0.766979	1	down	no	MED14
ENSOARG00000001622	444	688	514	694	315	620	1.04372	0.0617355	1	1	up	no	ENSOARG00000001622
ENSOARG00000001623	1	0	0	0	0	0	Inf	Inf	1	1	up	no	ENSOARG00000001623
ENSOARG00000001624	5	3	8	7	1	2	1.6649	0.735436	0.614781	1	up	no	SCN10A
ENSOARG00000001626	1540	1376	1647	1630	1366	1659	0.955193	-0.0661366	0.875113	1	down	no	PPM1K
ENSOARG00000001627	208	245	224	253	169	177	1.12291	0.167243	0.640556	1	up	no	HDAC11
ENSOARG00000001628	0	3	0	0	0	0	Inf	Inf	0.273122	1	up	no	ENSOARG00000001628
ENSOARG00000001630	978	875	839	1166	764	748	0.993191	-0.0098576	0.992259	1	down	no	SLC39A1
ENSOARG00000001631	189	211	161	310	190	291	0.7154	-0.483177	0.173938	1	down	no	TIGD7
ENSOARG00000001632	518	425	513	536	396	586	0.943391	-0.0840721	0.806254	1	down	no	STIM1
ENSOARG00000001633	0	0	0	3	4	0	#NAME?	#NAME?	0.0742429	1	down	no	ENSOARG00000001633
ENSOARG00000001634	570	434	397	437	385	466	1.06136	0.08591	0.702559	1	up	no	PHACTR2
ENSOARG00000001635	0	0	0	2	1	0	#NAME?	#NAME?	0.301432	1	down	no	ENSOARG00000001635
ENSOARG00000001637	72	14	28	74	26	37	0.827848	-0.272563	0.667306	1	down	no	FMOD
ENSOARG00000001638	26099	24181	14205	25430	24797	16419	0.937024	-0.0938427	0.865612	1	down	no	ENSOARG00000001638
ENSOARG00000001640	1	0	0	1	0	0	1.08637	0.119513	1	1	up	no	ENSOARG00000001640
ENSOARG00000001641	801	1009	880	896	667	859	1.10442	0.143291	0.580438	1	up	no	C20orf27
ENSOARG00000001642	82	57	51	78	61	69	0.894057	-0.161562	0.803946	1	down	no	TESK2
ENSOARG00000001643	0	1	0	0	0	0	Inf	Inf	0.978044	1	up	no	ENSOARG00000001643
ENSOARG00000001644	1802	1760	1542	2031	1287	1573	1.04069	0.0575414	0.837084	1	up	no	EXT2
ENSOARG00000001645	4	5	21	0	1	3	6.99789	2.80692	0.0160445	1	up	yes	ENSOARG00000001645
ENSOARG00000001646	3	0	7	0	3	0	2.44352	1.28896	0.532859	1	up	no	CPA6
ENSOARG00000001647	528	464	568	683	472	483	0.933119	-0.0998671	0.782566	1	down	no	GLA
ENSOARG00000001648	0	2	1	3	0	2	0.697461	-0.519815	0.80637	1	down	no	ENSOARG00000001648
ENSOARG00000001649	112	28	50	128	52	39	0.855316	-0.225471	0.765086	1	down	no	LYNX1
ENSOARG00000001650	36	30	34	51	38	23	0.86394	-0.210997	0.804503	1	down	no	PSTPIP1
ENSOARG00000001651	437	437	373	463	338	465	0.978743	-0.0309977	0.928499	1	down	no	ZC2HC1C
ENSOARG00000001652	513	505	437	493	405	444	1.06489	0.0907055	0.705339	1	up	no	ENSOARG00000001652
ENSOARG00000001653	800	649	671	666	553	919	0.976605	-0.0341534	0.931999	1	down	no	MAPK9
ENSOARG00000001654	900	1033	854	1152	551	744	1.15911	0.213023	0.562398	1	up	no	PPP6R1
ENSOARG00000001656	30	29	29	33	17	31	1.0981	0.135012	0.874893	1	up	no	TMEM52
ENSOARG00000001657	0	0	0	0	2	0	#NAME?	#NAME?	0.427821	1	down	no	ENSOARG00000001657
ENSOARG00000001658	6	4	3	8	6	0	0.884674	-0.176782	0.995595	1	down	no	ENSOARG00000001658
ENSOARG00000001659	224	76	199	72	188	175	1.03048	0.0433137	0.815757	1	up	no	WDFY4
ENSOARG00000001660	17	5	9	18	6	8	0.970953	-0.0425264	0.990525	1	down	no	PRELP
ENSOARG00000001661	43	32	40	68	26	45	0.839801	-0.251881	0.619204	1	down	no	ENSOARG00000001661
ENSOARG00000001662	304	289	332	274	235	348	1.05803	0.0813812	0.763757	1	up	no	DTWD2
ENSOARG00000001663	40	22	22	24	21	38	0.991494	-0.012324	1	1	down	no	BCL11A
ENSOARG00000001664	1485	1540	1765	1529	1250	1488	1.09802	0.134901	0.508852	1	up	no	ENSOARG00000001664
ENSOARG00000001665	38	76	86	58	47	48	1.28442	0.361115	0.447753	1	up	no	CCDC183
ENSOARG00000001666	1073	1045	1058	1052	833	973	1.09076	0.125335	0.5713	1	up	no	SPAG6
ENSOARG00000001667	627	334	533	449	334	522	1.1142	0.156003	0.563978	1	up	no	EIF2AK1
ENSOARG00000001668	39	22	38	27	15	22	1.52254	0.606479	0.333531	1	up	no	TFEC
ENSOARG00000001669	275	177	205	231	144	153	1.22327	0.290744	0.419252	1	up	no	ENSOARG00000001669
ENSOARG00000001670	59	70	91	114	57	52	0.984997	-0.0218088	0.961637	1	down	no	ENSOARG00000001670
ENSOARG00000001671	359	334	267	353	258	503	0.863444	-0.211826	0.506057	1	down	no	ENSOARG00000001671
ENSOARG00000001672	0	0	1	0	0	0	Inf	Inf	1	1	up	no	ENSOARG00000001672
ENSOARG00000001673	72	142	77	114	50	70	1.29788	0.376153	0.501445	1	up	no	ENSOARG00000001673
ENSOARG00000001674	1	1	0	0	0	0	Inf	Inf	0.503104	1	up	no	ENSOARG00000001674
ENSOARG00000001675	1155	1431	1663	1244	1156	1723	1.01	0.0143587	0.90393	1	up	no	ENSOARG00000001675
ENSOARG00000001676	0	0	0	1	0	0	#NAME?	#NAME?	0.992434	1	down	no	ENSOARG00000001676
ENSOARG00000001677	1155	1167	944	1039	1088	1148	0.96882	-0.0456993	0.97831	1	down	no	TRMT10C
ENSOARG00000001678	4	2	1	2	2	4	0.862384	-0.213598	0.997596	1	down	no	ENSOARG00000001678
ENSOARG00000001680	31	9	8	7	2	4	3.76786	1.91375	0.0380829	1	up	yes	SFRP2
ENSOARG00000001682	38	6	11	8	4	5	3.15251	1.6565	0.0551598	1	up	no	A2ML1
ENSOARG00000001683	30	22	31	50	15	17	1.0346	0.0490794	1	1	up	no	KCNC1
ENSOARG00000001684	366	387	393	482	343	299	1.00163	0.0023428	0.944286	1	up	no	PEMT
ENSOARG00000001685	218	231	222	274	188	201	1.00155	0.00222886	1	1	up	no	MMACHC
ENSOARG00000001687	4716	5391	5331	5020	4293	4552	1.08935	0.123467	0.491919	1	up	no	ARMCX3
ENSOARG00000001688	93	124	106	126	77	71	1.17897	0.237523	0.599929	1	up	no	TMEM141
ENSOARG00000001689	3990	5378	3535	4755	3809	4186	1.0075	0.0107798	1	1	up	no	ARL3
ENSOARG00000001690	0	0	0	2	0	0	#NAME?	#NAME?	0.463979	1	down	no	ENSOARG00000001690
ENSOARG00000001691	109	37	74	93	41	37	1.26525	0.339421	0.530472	1	up	no	TMEM176B
ENSOARG00000001692	115	53	44	147	79	136	0.584807	-0.773968	0.110775	1	down	no	RGS22
ENSOARG00000001693	7294	6539	5949	7160	6164	7097	0.947777	-0.07738	0.827544	1	down	no	TSPAN3
ENSOARG00000001694	1	8	0	8	4	7	0.528154	-0.92097	0.60609	1	down	no	ENSOARG00000001694
ENSOARG00000001695	143	121	111	142	78	83	1.23681	0.306621	0.491299	1	up	no	NCF2
ENSOARG00000001696	1148	1010	1052	1165	875	1197	0.977276	-0.0331616	0.926285	1	down	no	YY1
ENSOARG00000001697	29	27	65	92	24	46	0.760765	-0.394478	0.485551	1	down	no	TMEM86B
ENSOARG00000001698	0	0	0	2	0	0	#NAME?	#NAME?	0.463979	1	down	no	ENSOARG00000001698
ENSOARG00000001699	1347	1069	1145	1252	999	1245	0.996563	-0.00496648	0.949599	1	down	no	RPS6KA6
ENSOARG00000001700	973	959	945	1405	679	1001	0.943221	-0.0843328	0.64331	1	down	no	PLCG1
ENSOARG00000001701	30	52	52	43	102	17	0.734045	-0.44606	0.523978	1	down	no	ENSOARG00000001701
ENSOARG00000001702	10250	11896	7338	12337	10955	10680	0.855806	-0.224644	0.486807	1	down	no	PRDX1
ENSOARG00000001703	200	182	187	265	188	170	0.89578	-0.158784	0.724885	1	down	no	SLC38A7
ENSOARG00000001704	1179	1134	1154	1139	861	975	1.14541	0.19587	0.399694	1	up	no	PLEKHA2
ENSOARG00000001707	49	82	84	68	23	114	1.09644	0.13283	0.965062	1	up	no	CCDC60
ENSOARG00000001708	6	15	4	8	7	3	1.39527	0.480545	0.643318	1	up	no	ENSOARG00000001708
ENSOARG00000001709	13	6	14	10	6	13	1.11503	0.157079	0.87153	1	up	no	ENSOARG00000001709
ENSOARG00000001710	0	0	1	1	4	3	0.104779	-3.25457	0.159474	1	down	no	CD19
ENSOARG00000001711	695	346	626	484	417	678	1.01882	0.0268935	0.844259	1	up	no	ZNF800
ENSOARG00000001712	808	775	608	714	586	685	1.08778	0.121392	0.611742	1	up	no	SNRNP40
ENSOARG00000001713	263	350	266	376	224	272	1.01721	0.024612	1	1	up	no	ENSOARG00000001713
ENSOARG00000001714	1	1	0	2	5	1	0.228685	-2.12857	0.294339	1	down	no	LYPD2
ENSOARG00000001715	62	90	80	99	46	94	0.996266	-0.00539719	0.920214	1	down	no	ENSOARG00000001715
ENSOARG00000001717	4849	4179	4331	4693	3898	4892	0.969615	-0.0445168	0.923319	1	down	no	GOT2
ENSOARG00000001718	1529	1422	1144	2239	1519	1678	0.747971	-0.418946	0.0873569	1	down	no	MPPE1
ENSOARG00000001719	11	4	7	17	5	17	0.573044	-0.803281	0.356874	1	down	no	SCN11A
ENSOARG00000001720	2	1	1	1	1	1	1.27511	0.350617	1	1	up	no	ENSOARG00000001720
ENSOARG00000001721	24	10	17	14	9	10	1.49844	0.583459	0.434819	1	up	no	ENSOARG00000001721
ENSOARG00000001722	715	677	655	757	638	573	1.01222	0.0175276	0.844506	1	up	no	ENSOARG00000001722
ENSOARG00000001724	564	524	422	616	453	537	0.930931	-0.103253	0.750906	1	down	no	ZNF174
ENSOARG00000001725	13	2	7	14	18	10	0.472471	-1.0817	0.298683	1	down	no	IMPA2
ENSOARG00000001726	1	1	3	2	1	0	1.59849	0.676708	0.818749	1	up	no	ALX4
ENSOARG00000001727	386	348	674	513	335	442	1.06494	0.0907688	0.733508	1	up	no	DISP3
ENSOARG00000001728	0	0	0	1	0	0	#NAME?	#NAME?	0.992434	1	down	no	OPTC
ENSOARG00000001730	7	3	4	2	5	0	1.69133	0.758156	0.592217	1	up	no	ADH6
ENSOARG00000001731	227	276	211	388	206	274	0.834887	-0.260347	0.40773	1	down	no	CIDEA
ENSOARG00000001732	1	1	0	2	0	2	0.567588	-0.817085	0.761894	1	down	no	ZNF597
ENSOARG00000001734	78	30	117	58	36	41	1.59291	0.671665	0.164541	1	up	no	ZC2HC1B
ENSOARG00000001735	87	76	57	99	33	49	1.25813	0.331283	0.632269	1	up	no	HSPA12B
ENSOARG00000001737	11	10	4	11	14	18	0.56989	-0.811245	0.376415	1	down	no	ENSOARG00000001737
ENSOARG00000001738	5661	5266	5154	5761	4192	4508	1.09446	0.130219	0.516494	1	up	no	NEK9
ENSOARG00000001739	58	46	39	80	22	52	0.967911	-0.047053	0.834675	1	down	no	TUBB6
ENSOARG00000001740	2	2	3	7	2	1	0.71721	-0.479532	0.778915	1	down	no	ENSOARG00000001740
ENSOARG00000001741	0	1	0	0	1	1	0.503937	-0.988686	0.997199	1	down	no	ENSOARG00000001741
ENSOARG00000001743	39	28	25	50	64	43	0.551642	-0.858195	0.196965	1	down	no	CREB3L4
ENSOARG00000001744	14	9	4	19	3	5	1.07425	0.103325	1	1	up	no	TREM2
ENSOARG00000001745	146	118	204	169	167	265	0.751027	-0.413063	0.348275	1	down	no	CDH8
ENSOARG00000001747	410	372	353	508	357	345	0.923342	-0.115062	0.758221	1	down	no	SGSH
ENSOARG00000001748	2118	2545	1200	1193	1300	2004	1.2989	0.377294	0.314975	1	up	no	RASD1
ENSOARG00000001749	3696	2706	3010	2438	2958	2646	1.10948	0.149879	0.558913	1	up	no	PLAGL1
ENSOARG00000001750	165	52	101	153	57	86	1.07093	0.0988671	0.885449	1	up	no	PEAK1
ENSOARG00000001752	2	2	3	3	1	6	0.720838	-0.472253	0.778715	1	down	no	HTRA4
ENSOARG00000001753	441	468	238	401	282	268	1.20633	0.270629	0.399237	1	up	no	NQO2
ENSOARG00000001754	97	75	96	92	120	78	0.862393	-0.213582	0.815144	1	down	no	MDFIC
ENSOARG00000001755	177	98	265	170	140	106	1.22267	0.290037	0.358327	1	up	no	ENSOARG00000001755
ENSOARG00000001756	43	25	45	45	33	37	0.948265	-0.0766373	0.975446	1	down	no	TMEM176A
ENSOARG00000001757	40	30	50	46	28	22	1.21686	0.28316	0.59936	1	up	no	FOXS1
ENSOARG00000001758	1084	1177	1119	1265	814	967	1.10476	0.143738	0.583607	1	up	no	AATK
ENSOARG00000001759	743	857	662	817	839	837	0.883893	-0.178057	0.631691	1	down	no	FANCL
ENSOARG00000001762	1603	1841	1334	1792	1530	1648	0.948517	-0.0762538	0.822709	1	down	no	JTB
ENSOARG00000001763	1206	1126	1069	1333	1088	1164	0.928706	-0.106706	0.74952	1	down	no	HAT1
ENSOARG00000001765	1606	2000	1635	1848	1379	2024	0.996883	-0.00450442	0.968378	1	down	no	HMG20A
ENSOARG00000001766	1	0	1	0	1	3	0.456289	-1.13198	0.76355	1	down	no	SLC17A2
ENSOARG00000001767	977	1240	1228	1507	743	961	1.08593	0.118932	0.773761	1	up	no	SYT5
ENSOARG00000001768	167	194	152	168	129	165	1.10395	0.142671	0.704405	1	up	no	ENSOARG00000001768
ENSOARG00000001770	3547	3550	3255	3469	2732	3406	1.0626	0.0876008	0.653559	1	up	no	AFG3L2
ENSOARG00000001771	284	328	331	408	294	279	0.946495	-0.0793338	0.858175	1	down	no	CAMSAP3
ENSOARG00000001772	14	16	13	25	7	21	0.85209	-0.230922	0.701913	1	down	no	FOXP2
ENSOARG00000001773	0	0	0	1	0	0	#NAME?	#NAME?	0.992434	1	down	no	ENSOARG00000001773
ENSOARG00000001774	209	256	210	227	157	223	1.11338	0.154945	0.687397	1	up	no	ENSOARG00000001774
ENSOARG00000001775	8	2	5	1	3	1	2.56778	1.36052	0.248051	1	up	no	ENSOARG00000001775
ENSOARG00000001777	98	56	74	133	66	81	0.808769	-0.3062	0.51347	1	down	no	RAB13
ENSOARG00000001778	33	24	35	38	18	37	0.992403	-0.0110025	0.983978	1	down	no	ENSOARG00000001778
ENSOARG00000001779	2911	2265	2636	3557	2941	2583	0.831576	-0.26608	0.391924	1	down	no	NDFIP1
ENSOARG00000001782	24	20	26	37	7	26	1.04888	0.0688501	1	1	up	no	ENSOARG00000001782
ENSOARG00000001783	3376	5520	999	1565	1849	1881	1.87295	0.905312	0.0131924	1	up	yes	FOS
ENSOARG00000001784	2080	2321	2038	2167	1601	2098	1.0901	0.124464	0.5843	1	up	no	PRDX3
ENSOARG00000001785	1844	1709	1715	1942	1667	1493	1.00252	0.00363715	0.89247	1	up	no	TM2D2
ENSOARG00000001786	15	11	15	8	4	10	1.8741	0.906201	0.306815	1	up	no	STX11
ENSOARG00000001787	0	0	3	0	0	0	Inf	Inf	0.286249	1	up	no	ENSOARG00000001787
ENSOARG00000001790	1	3	1	0	4	0	1.0285	0.040538	1	1	up	no	TREML2
ENSOARG00000001791	301	313	326	342	262	298	1.02422	0.0345212	0.874078	1	up	no	NAA60
ENSOARG00000001792	717	420	505	450	471	362	1.21141	0.27669	0.361499	1	up	no	CD82
ENSOARG00000001793	2232	3010	2169	2840	1817	1796	1.15226	0.204467	0.462051	1	up	no	AKR1A1
ENSOARG00000001794	219	158	231	240	151	208	0.998249	-0.00252906	1	1	down	no	PGAP2
ENSOARG00000001796	178	269	245	353	210	442	0.699662	-0.515271	0.115223	1	down	no	JDP2
ENSOARG00000001797	0	0	1	0	0	0	Inf	Inf	1	1	up	no	ENSOARG00000001797
ENSOARG00000001798	504	438	380	378	313	380	1.21223	0.277664	0.335552	1	up	no	PRELID3A
ENSOARG00000001799	14	1	0	1	1	1	4.67405	2.22467	0.129327	1	up	no	ENSOARG00000001799
ENSOARG00000001800	167	88	144	177	137	83	0.956711	-0.0638449	0.994395	1	down	no	NKAIN1
ENSOARG00000001803	312	231	334	304	195	308	1.07123	0.0992748	0.771073	1	up	no	USP42
ENSOARG00000001804	274	59	340	310	239	221	0.816189	-0.293025	0.60979	1	down	no	ENSOARG00000001804
ENSOARG00000001806	198	199	123	260	115	86	1.15103	0.202927	0.795555	1	up	no	THEM6
ENSOARG00000001807	160	143	173	183	128	95	1.142	0.191557	0.58624	1	up	no	ENSOARG00000001807
ENSOARG00000001808	1	0	2	4	17	23	0.0596714	-4.06682	0.00117941	0.683448	down	yes	ENSOARG00000001808
ENSOARG00000001809	2373	2793	2084	2173	2039	2734	1.0309	0.0438987	0.789943	1	up	no	LARP7
ENSOARG00000001811	78	29	20	37	8	40	1.55543	0.637313	0.441102	1	up	no	TNNI3
ENSOARG00000001812	3	4	1	5	5	4	0.567998	-0.816043	0.564481	1	down	no	BATF
ENSOARG00000001813	63	10	53	39	44	83	0.711963	-0.490125	0.508755	1	down	no	NUP210L
ENSOARG00000001814	477	444	502	524	362	465	1.03952	0.0559186	0.838097	1	up	no	GCC1
ENSOARG00000001815	100	76	107	133	74	61	1.03883	0.054963	0.891307	1	up	no	ENSOARG00000001815
ENSOARG00000001816	729	571	705	708	592	803	0.929428	-0.105585	0.775247	1	down	no	ADAM9
ENSOARG00000001817	1	2	0	0	0	0	Inf	Inf	0.309397	1	up	no	ENSOARG00000001817
ENSOARG00000001818	53	44	70	71	54	78	0.802107	-0.318134	0.581853	1	down	no	ENSOARG00000001818
ENSOARG00000001819	4014	3802	4552	5172	3351	4632	0.931027	-0.103105	0.633334	1	down	no	KIAA0100
ENSOARG00000001820	1010	1400	1047	1093	795	1253	1.10685	0.146462	0.59806	1	up	no	ENSOARG00000001820
ENSOARG00000001821	1334	1213	996	1017	950	1324	1.05746	0.0806026	0.681866	1	up	no	THAP9
ENSOARG00000001822	485	480	532	802	536	596	0.764087	-0.388192	0.194451	1	down	no	SFXN2
ENSOARG00000001823	87	143	114	126	66	77	1.30117	0.379807	0.427966	1	up	no	TNNT1
ENSOARG00000001824	62	149	112	164	92	103	0.917778	-0.123783	0.758639	1	down	no	ENSOARG00000001824
ENSOARG00000001825	678	729	645	868	493	571	1.06584	0.0919899	0.791938	1	up	no	RABEP2
ENSOARG00000001827	294	371	399	513	292	186	1.0656	0.0916607	0.883348	1	up	no	SLC25A29
ENSOARG00000001828	417	417	466	399	309	397	1.15609	0.209248	0.468896	1	up	no	MED9
ENSOARG00000001829	989	774	1069	1170	637	1059	0.984075	-0.0231593	0.866842	1	down	no	CDH11
ENSOARG00000001832	595	598	659	450	374	716	1.19071	0.251822	0.480178	1	up	no	HDX
ENSOARG00000001833	202	155	202	211	126	196	1.03999	0.0565693	0.897377	1	up	no	PANX1
ENSOARG00000001834	24	33	11	19	10	20	1.44676	0.532829	0.503297	1	up	no	ENSOARG00000001834
ENSOARG00000001835	47	16	33	47	13	10	1.38498	0.469867	0.61382	1	up	no	TSPAN18
ENSOARG00000001836	536	467	306	574	358	499	0.918934	-0.121966	0.651607	1	down	no	CAVIN1
ENSOARG00000001837	1407	1131	1345	1350	1014	1413	1.00908	0.0130453	0.920135	1	up	no	SPIRE1
ENSOARG00000001838	0	2	2	3	2	0	0.788284	-0.343212	0.996369	1	down	no	C16orf90
ENSOARG00000001839	10	9	3	13	8	6	0.820306	-0.285765	0.797846	1	down	no	RASGEF1C
ENSOARG00000001840	4	4	6	6	3	3	1.15926	0.2132	0.920429	1	up	no	PSCA
ENSOARG00000001841	799	575	704	684	595	831	0.958215	-0.0615789	0.905981	1	down	no	PIP4K2A
ENSOARG00000001842	1	0	0	0	0	10	0.100728	-3.31147	0.111663	1	down	no	OTOL1
ENSOARG00000001843	171	234	160	194	148	499	0.688646	-0.538166	0.234506	1	down	no	GAP43
ENSOARG00000001844	852	1014	979	994	651	1030	1.06486	0.0906667	0.772501	1	up	no	VRK2
ENSOARG00000001845	1483	1964	1400	1549	1209	2160	0.991706	-0.0120155	0.925479	1	down	no	TPM3
ENSOARG00000001846	239	233	225	202	198	224	1.08546	0.118306	0.65908	1	up	no	CCDC92
ENSOARG00000001847	1	10	9	4	3	5	1.6943	0.760687	0.52491	1	up	no	LRRC18
ENSOARG00000001848	7	5	6	9	3	6	1.02318	0.0330534	1	1	up	no	LINGO1
ENSOARG00000001849	259	208	246	257	186	212	1.06581	0.0919555	0.75689	1	up	no	CDH5
ENSOARG00000001850	6046	4142	5232	4474	3316	4470	1.23001	0.298673	0.156214	1	up	no	GNB1
ENSOARG00000001851	214	157	194	172	171	154	1.08624	0.119347	0.631883	1	up	no	FGF1
ENSOARG00000001852	17	20	4	20	20	12	0.77761	-0.362882	0.69383	1	down	no	ENSOARG00000001852
ENSOARG00000001854	424	478	369	452	343	351	1.09771	0.1345	0.634121	1	up	no	ARF5
ENSOARG00000001856	9	1	16	2	6	3	2.00109	1.00079	0.245554	1	up	no	ENSOARG00000001856
ENSOARG00000001857	0	0	0	0	2	1	#NAME?	#NAME?	0.313656	1	down	no	ENSOARG00000001857
ENSOARG00000001858	8644	8281	8483	8664	6473	10681	0.975981	-0.0350747	0.871047	1	down	no	ENSOARG00000001858
ENSOARG00000001859	3	6	4	1	1	4	2.23313	1.15907	0.434874	1	up	no	ENSOARG00000001859
ENSOARG00000001860	3	7	9	0	3	7	1.8184	0.862667	0.477639	1	up	no	BEAN1
ENSOARG00000001861	324	258	326	355	267	335	0.927528	-0.108538	0.79945	1	down	no	CEP76
ENSOARG00000001862	6	3	6	4	2	1	2.08689	1.06135	0.414018	1	up	no	PITPNM3
ENSOARG00000001863	72	24	52	44	29	53	1.14151	0.19094	0.704675	1	up	no	SEMA6A
ENSOARG00000001864	2	0	1	0	3	0	0.742114	-0.430288	1	1	down	no	IL26
ENSOARG00000001865	534	467	500	683	367	498	0.970605	-0.0430443	0.831587	1	down	no	RIN2
ENSOARG00000001866	100	121	108	157	89	93	0.97408	-0.0378877	0.919096	1	down	no	ENSOARG00000001866
ENSOARG00000001868	4	4	2	2	1	2	2.05878	1.04179	0.543616	1	up	no	ENSOARG00000001868
ENSOARG00000001869	1	1	1	0	0	0	Inf	Inf	0.303906	1	up	no	TREM1
ENSOARG00000001870	185	82	133	139	112	143	0.977426	-0.0329412	1	1	down	no	VSTM4
ENSOARG00000001871	398	451	571	555	281	362	1.18797	0.248498	0.461822	1	up	no	ENSOARG00000001871
ENSOARG00000001872	665	346	389	470	492	435	0.95164	-0.0715117	0.996238	1	down	no	HSPB8
ENSOARG00000001873	2353	2196	1893	2593	2004	2526	0.893173	-0.162989	0.512591	1	down	no	WDR48
ENSOARG00000001874	11151	6232	8529	8328	6251	10627	1.00586	0.00843009	0.941575	1	up	no	UTRN
ENSOARG00000001875	3	7	1	8	4	2	0.829022	-0.270517	0.836229	1	down	no	CARD14
ENSOARG00000001876	33	22	26	34	31	11	1.00472	0.00679274	0.928102	1	up	no	ENSOARG00000001876
ENSOARG00000001877	3	1	2	6	6	3	0.370118	-1.43394	0.331274	1	down	no	ENSOARG00000001877
ENSOARG00000001878	486	217	589	362	393	216	1.2226	0.28995	0.435519	1	up	no	ENSOARG00000001878
ENSOARG00000001879	0	0	0	1	0	0	#NAME?	#NAME?	0.992434	1	down	no	ENSOARG00000001879
ENSOARG00000001880	313	295	333	335	229	367	1.00291	0.0041853	1	1	up	no	ENSOARG00000001880
ENSOARG00000001881	252	216	207	240	233	259	0.894423	-0.160971	0.753404	1	down	no	ENSOARG00000001881
ENSOARG00000001882	2552	3172	2406	2899	2245	2953	1.00046	0.000659095	1	1	up	no	CLUAP1
ENSOARG00000001883	2636	3247	2461	2527	2438	2621	1.07873	0.109337	0.559256	1	up	no	NMD3
ENSOARG00000001884	191	110	93	109	97	96	1.2614	0.335029	0.371133	1	up	no	RIMKLB
ENSOARG00000001885	4898	5048	3910	5035	3819	4187	1.05143	0.0723559	0.706622	1	up	no	DYNC1I2
ENSOARG00000001886	2	1	0	0	0	1	3.19499	1.67581	0.694277	1	up	no	ENSOARG00000001886
ENSOARG00000001887	96	53	45	91	59	35	1.02276	0.032465	0.919523	1	up	no	GAL3ST3
ENSOARG00000001888	636	404	508	351	343	439	1.31634	0.396529	0.143193	1	up	no	ADAM32
ENSOARG00000001890	0	0	2	1	0	0	2.10121	1.07122	0.931345	1	up	no	ENSOARG00000001890
ENSOARG00000001892	4	5	4	0	0	0	Inf	Inf	0.0134787	1	up	yes	PPP1R3A
ENSOARG00000001894	411	366	340	387	364	376	0.962209	-0.055578	0.974164	1	down	no	PSMG2
ENSOARG00000001895	0	0	0	0	0	1	#NAME?	#NAME?	0.992434	1	down	no	ENSOARG00000001895
ENSOARG00000001896	1953	1003	2080	1548	1160	1659	1.11305	0.154517	0.458466	1	up	no	ATP6V0A1
ENSOARG00000001897	380	313	386	405	319	456	0.895617	-0.159046	0.663508	1	down	no	ZMAT1
ENSOARG00000001898	0	0	0	0	0	2	#NAME?	#NAME?	0.449731	1	down	no	IZUMO1R
ENSOARG00000001899	3628	2553	3639	3250	2384	3633	1.03718	0.0526728	0.780947	1	up	no	PUM1
ENSOARG00000001901	4	8	9	9	9	6	0.841564	-0.248855	0.897678	1	down	no	ENSOARG00000001901
ENSOARG00000001903	572	419	561	458	384	532	1.09856	0.135618	0.585111	1	up	no	PITPNB
ENSOARG00000001906	360	349	477	421	307	461	0.980825	-0.0279327	0.957167	1	down	no	BUD13
ENSOARG00000001908	97	71	85	159	59	80	0.862013	-0.214218	0.613584	1	down	no	CSPG4
ENSOARG00000001909	3630	5369	3070	3374	3970	2585	1.17586	0.233711	0.581328	1	up	no	ENSOARG00000001909
ENSOARG00000001910	2	3	0	1	1	2	1.30125	0.3799	1	1	up	no	C10orf128
ENSOARG00000001911	639	793	837	912	524	748	1.04268	0.060297	0.888142	1	up	no	CCDC17
ENSOARG00000001912	0	0	0	0	1	0	#NAME?	#NAME?	0.935164	1	down	no	ENSOARG00000001912
ENSOARG00000001913	692	991	815	862	592	731	1.14443	0.19463	0.482394	1	up	no	ENSOARG00000001913
ENSOARG00000001914	446	275	403	249	147	369	1.46315	0.549078	0.196432	1	up	no	ABCG2
ENSOARG00000001915	14	14	26	26	24	17	0.763108	-0.390041	0.682101	1	down	no	ENSOARG00000001915
ENSOARG00000001916	605	597	567	623	416	741	0.994329	-0.00820436	0.936545	1	down	no	LIN54
ENSOARG00000001917	0	0	0	3	1	3	#NAME?	#NAME?	0.0731096	1	down	no	ENSOARG00000001917
ENSOARG00000001918	306	272	250	316	164	242	1.15584	0.208942	0.604519	1	up	no	TK2
ENSOARG00000001919	13	3	2	14	12	16	0.412159	-1.27873	0.256675	1	down	no	ENSOARG00000001919
ENSOARG00000001922	117	90	92	148	83	90	0.926363	-0.11035	0.808129	1	down	no	CYTH3
ENSOARG00000001923	4187	4872	3730	4629	3383	4288	1.03663	0.0518967	0.818844	1	up	no	COPS3
ENSOARG00000001924	221	271	121	202	127	171	1.24886	0.320612	0.439143	1	up	no	ENSOARG00000001924
ENSOARG00000001925	113	78	87	97	93	95	0.938219	-0.092003	0.95014	1	down	no	C1orf189
ENSOARG00000001926	0	1	3	1	0	0	4.42493	2.14565	0.497434	1	up	no	SLC17A3
ENSOARG00000001927	395	269	369	367	309	350	0.972647	-0.0400124	1	1	down	no	ENSOARG00000001927
ENSOARG00000001928	0	0	0	0	1	0	#NAME?	#NAME?	0.935164	1	down	no	ENSOARG00000001928
ENSOARG00000001930	2138	2450	2067	2262	1868	2595	0.980439	-0.0285003	0.932428	1	down	no	PTPN2
ENSOARG00000001932	596	635	510	680	483	537	1.01698	0.024288	0.920421	1	up	no	COMMD10
ENSOARG00000001933	3	0	0	0	0	1	3.02183	1.59542	0.634555	1	up	no	CCDC42
ENSOARG00000001934	29	19	46	31	17	36	1.10146	0.13942	0.829496	1	up	no	ENSOARG00000001934
ENSOARG00000001935	0	0	1	0	2	1	0.264359	-1.91943	0.689266	1	down	no	HEPHL1
ENSOARG00000001936	4	8	10	7	3	2	1.85448	0.891017	0.435637	1	up	no	RNF175
ENSOARG00000001938	158	145	139	225	114	155	0.901404	-0.149755	0.667885	1	down	no	EPS8L1
ENSOARG00000001939	111	27	40	38	14	124	1.02593	0.0369372	0.972702	1	up	no	ENSOARG00000001939
ENSOARG00000001941	3	2	3	8	10	0	0.398482	-1.32742	0.348248	1	down	no	ENSOARG00000001941
ENSOARG00000001942	530	517	414	631	488	434	0.924299	-0.113569	0.768414	1	down	no	C9orf116
ENSOARG00000001943	0	0	0	1	0	0	#NAME?	#NAME?	0.992434	1	down	no	ENSOARG00000001943
ENSOARG00000001945	4	3	6	15	9	11	0.362671	-1.46326	0.148658	1	down	no	ENSOARG00000001945
ENSOARG00000001946	583	618	565	651	477	719	0.951189	-0.0721958	0.797095	1	down	no	ORC5
ENSOARG00000001947	0	0	1	1	0	0	1.05061	0.0712208	1	1	up	no	C10orf71
ENSOARG00000001948	1	6	23	0	2	8	2.85401	1.51299	0.285725	1	up	no	ENSOARG00000001948
ENSOARG00000001949	912	460	905	766	440	758	1.13809	0.186617	0.508832	1	up	no	ARHGAP26
ENSOARG00000001951	0	0	0	1	0	0	#NAME?	#NAME?	0.992434	1	down	no	PAX4
ENSOARG00000001953	0	0	0	0	0	1	#NAME?	#NAME?	0.992434	1	down	no	ENSOARG00000001953
ENSOARG00000001954	4	5	6	6	4	4	1.05646	0.0792393	0.999192	1	up	no	ENSOARG00000001954
ENSOARG00000001955	2097	1989	1995	1886	1920	2281	0.96918	-0.0451632	0.97481	1	down	no	NEK4
ENSOARG00000001956	156	95	106	156	89	83	1.07322	0.101942	0.804181	1	up	no	SNX33
ENSOARG00000001958	0	0	3	1	1	0	1.2876	0.364686	0.906967	1	up	no	IFNG
ENSOARG00000001960	204	214	200	223	139	194	1.11162	0.15266	0.705462	1	up	no	EPM2A
ENSOARG00000001962	2	2	11	13	6	5	0.601031	-0.734489	0.576475	1	down	no	CKLF
ENSOARG00000001963	6	14	12	5	7	8	1.55491	0.636828	0.466787	1	up	no	ENSOARG00000001963
ENSOARG00000001964	289	232	414	318	222	258	1.13796	0.186446	0.533504	1	up	no	NUP210
ENSOARG00000001965	1129	1608	1257	2041	885	1764	0.879319	-0.185542	0.413371	1	down	no	CARS
ENSOARG00000001966	111	125	134	128	114	133	0.963374	-0.0538326	0.973766	1	down	no	CCDC85A
ENSOARG00000001967	486	561	375	584	277	341	1.20945	0.274351	0.501934	1	up	no	PPP1R26
ENSOARG00000001968	33	13	22	30	16	19	1.02521	0.0359211	0.957859	1	up	no	MFAP5
ENSOARG00000001970	942	564	1018	638	554	766	1.24034	0.310739	0.196542	1	up	no	FBXO30
ENSOARG00000001972	887	904	864	984	625	602	1.19072	0.251831	0.367298	1	up	no	GORASP1
ENSOARG00000001973	289	166	286	170	109	138	1.73245	0.792817	0.0292101	1	up	yes	TP53I11
ENSOARG00000001974	1760	1371	1364	1586	1354	1398	1.00719	0.0103407	0.850215	1	up	no	RNF130
ENSOARG00000001975	28	37	16	31	23	14	1.18809	0.248643	0.696182	1	up	no	ENSOARG00000001975
ENSOARG00000001976	4	10	27	6	2	7	2.76328	1.46638	0.120165	1	up	no	ENSOARG00000001976
ENSOARG00000001977	4	1	3	3	1	1	1.58702	0.666319	0.744351	1	up	no	ENSOARG00000001977
ENSOARG00000001978	2018	1449	1732	1635	1433	1753	1.04577	0.0645616	0.678182	1	up	no	KPNA4
ENSOARG00000001979	129	64	77	88	53	39	1.46287	0.548805	0.229583	1	up	no	NOS3
ENSOARG00000001980	13	5	20	21	9	6	1.02467	0.0351524	0.970496	1	up	no	NLRC3
ENSOARG00000001981	3	0	1	1	1	3	0.758301	-0.399157	0.993911	1	down	no	ENSOARG00000001981
ENSOARG00000001983	266	236	223	283	224	242	0.948637	-0.0760722	0.892721	1	down	no	WDR5B
ENSOARG00000001985	308	510	435	581	348	554	0.856487	-0.223497	0.417296	1	down	no	OLFM1
ENSOARG00000001987	2	11	7	11	0	4	1.53658	0.619719	0.828803	1	up	no	ENSOARG00000001987
ENSOARG00000001988	60	53	74	62	52	64	1.01982	0.0283215	0.903306	1	up	no	RDH13
ENSOARG00000001989	758	436	819	663	586	745	0.9672	-0.0481131	0.995451	1	down	no	ENSOARG00000001989
ENSOARG00000001991	754	839	714	808	589	755	1.06559	0.0916584	0.73089	1	up	no	SNUPN
ENSOARG00000001992	1082	746	1156	1077	715	1244	0.966943	-0.0484975	0.848286	1	down	no	TTLL5
ENSOARG00000001994	70	63	113	109	36	39	1.35331	0.436491	0.523967	1	up	no	GPR83
ENSOARG00000001995	1909	1506	1481	2165	1049	1624	1.02058	0.0293888	0.976119	1	up	no	ENSOARG00000001995
ENSOARG00000001996	848	826	987	890	710	985	1.00989	0.0142039	0.90957	1	up	no	TADA2A
ENSOARG00000001998	21	23	23	22	16	16	1.22168	0.288872	0.665166	1	up	no	ENSOARG00000001998
ENSOARG00000001999	3	0	0	0	0	1	3.02183	1.59542	0.634555	1	up	no	ENSOARG00000001999
ENSOARG00000002000	623	658	502	502	505	629	1.06821	0.0951933	0.659175	1	up	no	BMT2
ENSOARG00000002003	1	0	1	0	1	0	1.47599	0.561686	1	1	up	no	ENSOARG00000002003
ENSOARG00000002004	1	1	1	1	1	0	1.39311	0.478311	1	1	up	no	ENSOARG00000002004
ENSOARG00000002005	0	0	1	0	0	0	Inf	Inf	1	1	up	no	CMTM2
ENSOARG00000002006	2	0	1	1	0	2	1.021	0.0299859	1	1	up	no	ENSOARG00000002006
ENSOARG00000002007	90	66	185	129	48	73	1.35687	0.44028	0.37676	1	up	no	SIGLEC1
ENSOARG00000002009	285	165	127	211	117	120	1.28106	0.357336	0.36469	1	up	no	ENSOARG00000002009
ENSOARG00000002010	1377	1026	1174	1062	675	1107	1.24816	0.319805	0.216939	1	up	no	ERCC6
ENSOARG00000002011	218	182	185	242	111	248	0.989132	-0.0157651	0.875387	1	down	no	ENSOARG00000002011
ENSOARG00000002013	0	0	1	0	0	0	Inf	Inf	1	1	up	no	ENSOARG00000002013
ENSOARG00000002014	3966	4184	3719	4379	3335	5133	0.918536	-0.122592	0.582235	1	down	no	ENSOARG00000002014
ENSOARG00000002015	1522	1620	1319	2349	1227	1411	0.903384	-0.14659	0.530273	1	down	no	XAB2
ENSOARG00000002017	614	743	605	688	492	666	1.06134	0.0858825	0.772075	1	up	no	ARPC5
ENSOARG00000002018	830	749	707	768	574	733	1.08722	0.120645	0.632572	1	up	no	WBP1L
ENSOARG00000002019	76	95	76	104	79	75	0.946834	-0.0788167	0.911389	1	down	no	ENSOARG00000002019
ENSOARG00000002020	0	0	0	0	0	1	#NAME?	#NAME?	0.992434	1	down	no	ENSOARG00000002020
ENSOARG00000002021	508	303	389	424	313	409	1.02126	0.0303563	0.872967	1	up	no	RAC1
ENSOARG00000002023	10	6	10	3	14	9	0.879679	-0.184951	1	1	down	no	VSTM5
ENSOARG00000002024	175	203	110	148	145	169	1.04428	0.0625072	0.82582	1	up	no	ENSOARG00000002024
ENSOARG00000002026	4567	4770	3406	4263	3960	4021	1.0195	0.0278593	0.802845	1	up	no	COPS4
ENSOARG00000002028	1806	2213	1633	2223	1669	1786	0.989243	-0.0156026	0.981919	1	down	no	ENSOARG00000002028
ENSOARG00000002029	143	146	101	117	115	158	0.985528	-0.0210307	1	1	down	no	ENSOARG00000002029
ENSOARG00000002030	572	663	485	650	614	606	0.90079	-0.150738	0.692216	1	down	no	TMEM69
ENSOARG00000002032	1	0	6	6	0	0	1.23167	0.300612	1	1	up	no	ENSOARG00000002032
ENSOARG00000002033	2617	3200	2828	3838	2274	2437	1.01326	0.0190059	1	1	up	no	NADK
ENSOARG00000002034	495	534	481	649	423	586	0.909951	-0.13614	0.623106	1	down	no	ENSOARG00000002034
ENSOARG00000002035	1347	1336	1372	1715	1122	1403	0.949107	-0.0753581	0.750397	1	down	no	WARS
ENSOARG00000002036	17	82	56	76	19	7	1.63606	0.710223	0.618312	1	up	no	ENSOARG00000002036
ENSOARG00000002037	19	13	11	23	14	12	0.867224	-0.205523	0.834694	1	down	no	CLDN10
ENSOARG00000002038	319	245	287	319	240	273	0.999038	-0.00138826	0.948591	1	down	no	ENSOARG00000002038
ENSOARG00000002039	14	7	2	16	8	8	0.724155	-0.46563	0.627217	1	down	no	CMTM3
ENSOARG00000002040	728	783	751	844	539	652	1.10705	0.146717	0.605922	1	up	no	STK19
ENSOARG00000002041	27	26	24	13	23	11	1.50691	0.591596	0.370549	1	up	no	ENSOARG00000002041
ENSOARG00000002042	1290	562	749	958	675	747	1.05942	0.0832798	0.69717	1	up	no	CYBRD1
ENSOARG00000002044	2	0	0	0	0	0	Inf	Inf	0.460077	1	up	no	PIMREG
ENSOARG00000002045	1607	704	1297	947	854	942	1.2517	0.323892	0.146457	1	up	no	NR3C1
ENSOARG00000002046	13920	7488	11687	10634	8189	12198	1.03613	0.0512008	0.756809	1	up	no	USP9X
ENSOARG00000002047	1392	820	1044	1281	860	1340	0.919843	-0.12054	0.641152	1	down	no	SMC4
ENSOARG00000002048	1962	1982	1428	1699	1657	1569	1.063	0.0881447	0.666918	1	up	no	NAA20
ENSOARG00000002050	122	118	98	111	113	106	0.991765	-0.0119302	0.92709	1	down	no	TGFB3
ENSOARG00000002051	356	211	225	153	174	216	1.398	0.483369	0.131257	1	up	no	ENSOARG00000002051
ENSOARG00000002052	835	557	735	650	578	566	1.13883	0.187546	0.393036	1	up	no	IPP
ENSOARG00000002053	2396	1927	1385	1950	1885	1651	1.00798	0.0114656	0.870335	1	up	no	EFEMP1
ENSOARG00000002055	45	23	72	57	45	54	0.852653	-0.229969	0.771066	1	down	no	FOXP4
ENSOARG00000002056	784	699	823	788	565	694	1.10693	0.146558	0.560037	1	up	no	PTPN9
ENSOARG00000002057	0	3	0	0	0	0	Inf	Inf	0.273122	1	up	no	TRAV2
ENSOARG00000002058	0	2	2	4	4	4	0.329481	-1.60173	0.298491	1	down	no	ENSOARG00000002058
ENSOARG00000002060	444	364	473	479	344	549	0.919409	-0.121221	0.710374	1	down	no	DCAF17
ENSOARG00000002062	2389	1339	2190	1831	1412	1969	1.10034	0.13795	0.489315	1	up	no	ENSOARG00000002062
ENSOARG00000002063	125	43	128	108	67	72	1.14986	0.201463	0.605586	1	up	no	SRRM4
ENSOARG00000002064	0	0	1	3	1	1	0.190109	-2.3951	0.359056	1	down	no	ENSOARG00000002064
ENSOARG00000002065	410	423	357	425	282	325	1.148	0.19912	0.532916	1	up	no	IFT43
ENSOARG00000002066	403	313	409	438	290	347	1.02749	0.0391291	0.877345	1	up	no	PRDM11
ENSOARG00000002067	1539	1696	1279	1516	1152	1398	1.10299	0.141418	0.542899	1	up	no	ZPR1
ENSOARG00000002069	324	267	298	317	250	347	0.95422	-0.0676065	0.887997	1	down	no	SLX4
ENSOARG00000002070	791	661	722	736	519	770	1.06105	0.0854917	0.75136	1	up	no	RGL1
ENSOARG00000002073	3528	2654	3668	3292	2721	3730	0.983187	-0.0244623	1	1	down	no	SHPRH
ENSOARG00000002074	3	3	3	2	5	0	1.10728	0.147019	0.968691	1	up	no	ENSOARG00000002074
ENSOARG00000002075	772	813	563	727	695	786	0.955155	-0.0661926	0.898964	1	down	no	APOOL
ENSOARG00000002077	1451	1271	1251	1394	1151	1571	0.948255	-0.0766533	0.808371	1	down	no	ENSOARG00000002077
ENSOARG00000002079	61	26	58	60	27	32	1.19985	0.262855	0.641896	1	up	no	SOX13
ENSOARG00000002080	0	0	0	0	0	1	#NAME?	#NAME?	0.992434	1	down	no	ENSOARG00000002080
ENSOARG00000002081	1554	1386	1858	1936	960	1499	1.09351	0.128963	0.68204	1	up	no	MAST2
ENSOARG00000002082	76	46	71	53	48	55	1.18649	0.246699	0.560597	1	up	no	ENSOARG00000002082
ENSOARG00000002083	754	483	712	636	535	582	1.07054	0.0983419	0.619092	1	up	no	ENSOARG00000002083
ENSOARG00000002086	0	0	1	3	0	0	0.350202	-1.51374	0.639019	1	down	no	ENSOARG00000002086
ENSOARG00000002087	1269	1601	977	1483	1143	924	1.07471	0.10395	0.722621	1	up	no	PET100
ENSOARG00000002088	356	254	412	366	227	289	1.13576	0.183656	0.562762	1	up	no	GRK5
ENSOARG00000002090	1092	1216	905	1178	943	1022	1.01088	0.0156177	0.90357	1	up	no	SPCS1
ENSOARG00000002091	356	305	414	328	261	321	1.15009	0.201752	0.4831	1	up	no	ARMC3
ENSOARG00000002092	111	105	101	119	95	124	0.923377	-0.115008	0.837544	1	down	no	ENSOARG00000002092
ENSOARG00000002093	423	331	406	441	238	317	1.15966	0.213698	0.534706	1	up	no	DAGLB
ENSOARG00000002094	412	323	351	410	311	207	1.13293	0.180063	0.611916	1	up	no	LAPTM5
ENSOARG00000002096	1425	964	1199	1079	925	1550	0.986576	-0.0194984	0.98921	1	down	no	DZIP1
ENSOARG00000002097	1814	1577	1739	2022	1863	2082	0.833535	-0.262685	0.350956	1	down	no	CASD1
ENSOARG00000002098	51	52	58	47	29	20	1.65111	0.723435	0.179994	1	up	no	ARL10
ENSOARG00000002099	1	5	2	5	4	3	0.681062	-0.554141	0.713332	1	down	no	ENSOARG00000002099
ENSOARG00000002100	4	2	3	0	8	1	0.793259	-0.334136	0.882505	1	down	no	ENSOARG00000002100
ENSOARG00000002103	45	2	64	5	20	0	3.49482	1.80522	0.196141	1	up	no	ENSOARG00000002103
ENSOARG00000002105	1448	1503	1837	1528	1206	1594	1.08477	0.117391	0.576312	1	up	no	GPATCH2L
ENSOARG00000002106	599	405	639	563	315	510	1.17116	0.227943	0.463071	1	up	no	TTC28
ENSOARG00000002107	3	0	6	0	0	0	Inf	Inf	0.0416439	1	up	yes	ENSOARG00000002107
ENSOARG00000002108	2	2	3	10	0	3	0.594669	-0.74984	0.547774	1	down	no	ENSOARG00000002108
ENSOARG00000002110	3515	2830	2734	3223	3049	3661	0.888484	-0.170582	0.558904	1	down	no	IFT80
ENSOARG00000002113	114	81	68	117	93	123	0.776491	-0.364959	0.454847	1	down	no	ENSOARG00000002113
ENSOARG00000002114	9	2	6	5	2	0	2.35917	1.23828	0.319766	1	up	no	MATN1
ENSOARG00000002115	1010	1107	1190	1014	804	971	1.16479	0.220072	0.349163	1	up	no	MRE11
ENSOARG00000002116	0	1	0	0	0	0	Inf	Inf	0.978044	1	up	no	ENSOARG00000002116
ENSOARG00000002117	2	0	1	0	0	2	1.49434	0.579506	1	1	up	no	ENSOARG00000002117
ENSOARG00000002118	0	0	0	1	0	0	#NAME?	#NAME?	0.992434	1	down	no	CHAT
ENSOARG00000002119	0	0	0	1	0	0	#NAME?	#NAME?	0.992434	1	down	no	PCP2
ENSOARG00000002121	216	246	226	242	221	344	0.84169	-0.24864	0.517684	1	down	no	ENSOARG00000002121
ENSOARG00000002122	151	202	79	85	89	66	1.76892	0.822865	0.044985	1	up	yes	NCBP2-AS2
ENSOARG00000002124	45	23	64	59	27	27	1.14304	0.192871	0.729597	1	up	no	ADGRB1
ENSOARG00000002125	3490	3761	3401	4518	3081	4075	0.908703	-0.138119	0.526624	1	down	no	SF3B2
ENSOARG00000002126	0	0	0	0	0	1	#NAME?	#NAME?	0.992434	1	down	no	ENSOARG00000002126
ENSOARG00000002127	603	677	811	893	541	669	0.987997	-0.0174211	0.931751	1	down	no	TTC21A
ENSOARG00000002128	514	340	493	459	436	497	0.928012	-0.107785	0.859457	1	down	no	TMEM168
ENSOARG00000002129	180	156	147	227	106	101	1.12095	0.164719	0.771629	1	up	no	COL5A1
ENSOARG00000002131	9557	6700	8713	7390	6682	8566	1.06704	0.0936111	0.563631	1	up	no	CAND1
ENSOARG00000002132	4	5	6	7	0	9	1.01844	0.0263558	0.982946	1	up	no	ATP2A1
ENSOARG00000002133	7	27	79	17	38	15	1.41705	0.502889	0.474771	1	up	no	ESRRB
ENSOARG00000002137	0	0	0	0	1	0	#NAME?	#NAME?	0.935164	1	down	no	ENSOARG00000002137
ENSOARG00000002139	36	30	25	40	39	30	0.80397	-0.314787	0.693978	1	down	no	TTLL9
ENSOARG00000002140	0	0	0	2	0	0	#NAME?	#NAME?	0.463979	1	down	no	ENSOARG00000002140
ENSOARG00000002141	159	18	99	57	27	19	2.57034	1.36196	0.0285378	1	up	yes	GRM1
ENSOARG00000002142	112	148	99	128	77	126	1.10317	0.141659	0.796841	1	up	no	WDR25
ENSOARG00000002143	10	8	10	18	20	12	0.526801	-0.92467	0.320427	1	down	no	ENSOARG00000002143
ENSOARG00000002144	590	349	559	583	624	526	0.814398	-0.296194	0.518562	1	down	no	LDLRAD4
ENSOARG00000002145	4002	3218	3221	3415	2303	3638	1.10827	0.148307	0.529672	1	up	no	DYNC1LI2
ENSOARG00000002146	454	394	497	598	504	553	0.788395	-0.343009	0.311538	1	down	no	C11orf54
ENSOARG00000002147	9	7	11	21	8	12	0.66438	-0.589919	0.489941	1	down	no	PIK3R6
ENSOARG00000002148	4	12	7	18	12	17	0.502286	-0.99342	0.233478	1	down	no	ENSOARG00000002148
ENSOARG00000002149	5763	5801	5735	5880	4361	5218	1.10379	0.142461	0.490847	1	up	no	SND1
ENSOARG00000002150	3119	3080	3029	3239	2392	3339	1.01829	0.0261554	0.896542	1	up	no	CRNKL1
ENSOARG00000002151	9	4	7	25	17	6	0.396263	-1.33547	0.149295	1	down	no	ENSOARG00000002151
ENSOARG00000002153	3307	4126	2922	3547	3097	3059	1.05166	0.0726634	0.660739	1	up	no	YIPF5
ENSOARG00000002154	1	5	1	3	4	0	0.967157	-0.0481785	1	1	down	no	SC5
ENSOARG00000002155	823	664	777	800	683	939	0.91225	-0.1325	0.692926	1	down	no	TAF1D
ENSOARG00000002156	1	0	0	0	0	0	Inf	Inf	1	1	up	no	ENSOARG00000002156
ENSOARG00000002158	176	109	130	201	98	93	1.05271	0.0741077	0.891476	1	up	no	VASH1
ENSOARG00000002160	0	1	2	0	0	1	3.12867	1.64555	0.693809	1	up	no	ENSOARG00000002160
ENSOARG00000002161	824	587	731	746	601	863	0.946436	-0.0794239	0.831734	1	down	no	ENSOARG00000002161
ENSOARG00000002162	106	60	84	77	45	88	1.18025	0.239097	0.629278	1	up	no	ETNK2
ENSOARG00000002164	1336	1303	1137	1298	1003	1184	1.06895	0.0961924	0.659259	1	up	no	PNPT1
ENSOARG00000002165	525	802	400	606	439	533	1.10745	0.147244	0.618042	1	up	no	NOP16
ENSOARG00000002166	1	0	3	0	0	0	Inf	Inf	0.199258	1	up	no	ENSOARG00000002166
ENSOARG00000002168	1	5	17	8	8	3	1.1093	0.149655	0.787133	1	up	no	OTOG
ENSOARG00000002169	2678	2875	2522	2839	2297	2734	1.01161	0.0166542	0.885772	1	up	no	EIF4A3
ENSOARG00000002170	1097	580	1398	955	589	1293	1.0614	0.085963	0.79851	1	up	no	UBAP2L
ENSOARG00000002171	10	15	19	17	6	15	1.19246	0.253939	0.822918	1	up	no	ENSOARG00000002171
ENSOARG00000002172	739	779	679	935	620	621	1.00221	0.00318734	1	1	up	no	ENSOARG00000002172
ENSOARG00000002173	5	8	5	14	10	9	0.546546	-0.871585	0.36886	1	down	no	PLAC8
ENSOARG00000002174	115	40	99	106	43	99	1.01759	0.0251536	1	1	up	no	ENSOARG00000002174
ENSOARG00000002175	35	48	56	69	30	54	0.925541	-0.111632	0.793922	1	down	no	DNASE1
ENSOARG00000002176	3035	3155	2334	3015	2506	4245	0.870282	-0.200444	0.435227	1	down	no	DNAJC3
ENSOARG00000002177	26	22	14	21	21	13	1.08464	0.117217	0.810945	1	up	no	RAB32
ENSOARG00000002178	6	6	3	5	8	1	0.980048	-0.0290753	1	1	down	no	ENSOARG00000002178
ENSOARG00000002179	2051	1830	1655	2050	1498	2368	0.929708	-0.105151	0.644415	1	down	no	GLT8D1
ENSOARG00000002180	367	314	251	365	268	485	0.832348	-0.264741	0.409157	1	down	no	ENSOARG00000002180
ENSOARG00000002182	301	260	661	389	633	468	0.747124	-0.42058	0.583219	1	down	no	GPRASP1
ENSOARG00000002183	342	295	356	347	271	302	1.05263	0.0739927	0.759972	1	up	no	FAM210A
ENSOARG00000002185	1981	1041	1638	1635	1433	1455	0.984718	-0.0222171	0.901229	1	down	no	KDELR2
ENSOARG00000002186	4	0	5	4	0	1	1.89002	0.918401	0.659766	1	up	no	ENSOARG00000002186
ENSOARG00000002187	24	42	43	40	25	27	1.18425	0.243971	0.692033	1	up	no	ENSOARG00000002187
ENSOARG00000002188	396	394	465	410	322	402	1.08443	0.116931	0.661409	1	up	no	METTL8
ENSOARG00000002189	9	10	10	16	5	5	1.15308	0.205487	0.905842	1	up	no	ENSOARG00000002189
ENSOARG00000002191	457	639	433	649	371	435	1.06622	0.0924985	0.824138	1	up	no	NAGLU
ENSOARG00000002192	353	247	315	344	165	271	1.17565	0.233452	0.548153	1	up	no	ANGEL1
ENSOARG00000002193	81	18	79	83	55	12	1.10444	0.143319	0.789778	1	up	no	ENSOARG00000002193
ENSOARG00000002194	3493	4154	5284	4872	4269	5190	0.878941	-0.186161	0.492535	1	down	no	BHLHB9
ENSOARG00000002195	3529	3508	3256	3558	3214	3548	0.973647	-0.0385286	0.982773	1	down	no	RNMT
ENSOARG00000002197	1	1	0	0	6	0	0.271613	-1.88037	0.360249	1	down	no	ENSOARG00000002197
ENSOARG00000002198	2	0	0	0	1	0	1.50069	0.585631	0.921656	1	up	no	IL12A
ENSOARG00000002199	179	158	145	185	113	197	0.976612	-0.0341419	0.904416	1	down	no	TSPAN1
ENSOARG00000002200	2963	1815	3199	2254	1860	2869	1.10562	0.144851	0.455277	1	up	no	NUP98
ENSOARG00000002201	110	136	95	129	54	93	1.27633	0.352001	0.50757	1	up	no	ENSOARG00000002201
ENSOARG00000002202	1	2	1	1	0	0	4.6832	2.2275	0.498632	1	up	no	ENSOARG00000002202
ENSOARG00000002203	84	115	262	102	69	140	1.45348	0.539511	0.214319	1	up	no	ENSOARG00000002203
ENSOARG00000002204	290	396	393	455	282	321	1.01868	0.0267067	0.954421	1	up	no	LPIN3
ENSOARG00000002205	218	123	174	169	105	207	1.05871	0.0823021	0.847405	1	up	no	DNAH10
ENSOARG00000002206	3919	4541	4585	5270	3041	4368	1.03281	0.0465741	0.917195	1	up	no	MPRIP
ENSOARG00000002207	2953	3538	2494	3350	2280	2396	1.11883	0.161985	0.481352	1	up	no	CLTB
ENSOARG00000002208	226	213	205	224	163	217	1.0548	0.0769703	0.820018	1	up	no	PRELID2
ENSOARG00000002210	6	6	2	1	3	7	1.26099	0.334561	0.829202	1	up	no	ENSOARG00000002210
ENSOARG00000002211	305	370	341	465	281	307	0.964843	-0.0516336	0.856222	1	down	no	SERPINB9
ENSOARG00000002212	2196	1540	1792	1675	1511	2323	0.978155	-0.0318648	0.969001	1	down	no	TLK1
ENSOARG00000002213	0	1	0	1	1	2	0.276472	-1.85479	0.491253	1	down	no	DPY30
ENSOARG00000002215	5882	3131	4824	4015	3302	4881	1.09846	0.135479	0.468788	1	up	no	CDC42BPA
ENSOARG00000002220	2068	2491	2003	2601	1560	2120	1.05265	0.074026	0.825287	1	up	no	POMGNT1
ENSOARG00000002221	1441	1057	1398	1259	996	1401	1.03985	0.056376	0.759276	1	up	no	SIN3A
ENSOARG00000002222	7	1	5	6	4	5	0.822324	-0.282221	0.919728	1	down	no	ENSOARG00000002222
ENSOARG00000002223	1059	551	667	764	496	912	1.03527	0.0500126	0.8759	1	up	no	MYOF
ENSOARG00000002224	2754	3611	3426	4060	2735	3283	0.967812	-0.0472019	0.822204	1	down	no	OGDHL
ENSOARG00000002225	5	5	5	8	7	7	0.663845	-0.591082	0.633585	1	down	no	HSD17B1
ENSOARG00000002226	507	717	451	590	381	410	1.22327	0.290747	0.349056	1	up	no	ENSOARG00000002226
ENSOARG00000002227	1421	1674	865	1462	1062	1154	1.07999	0.11102	0.636553	1	up	no	SCHIP1
ENSOARG00000002228	469	333	443	515	323	388	0.998402	-0.0023075	0.991331	1	down	no	SLC35E2B
ENSOARG00000002229	197	80	197	187	139	182	0.894439	-0.160945	0.77041	1	down	no	PTPRU
ENSOARG00000002230	73	84	75	59	47	37	1.58753	0.666781	0.159246	1	up	no	ENSOARG00000002230
ENSOARG00000002231	3	3	4	6	4	0	0.956713	-0.0638422	1	1	down	no	ENSOARG00000002231
ENSOARG00000002232	8	8	14	12	5	6	1.30626	0.385447	0.70936	1	up	no	TERB1
ENSOARG00000002233	1	0	2	2	0	0	1.59379	0.672461	1	1	up	no	APOA5
ENSOARG00000002234	253	200	162	191	182	123	1.19162	0.252923	0.481441	1	up	no	ENSOARG00000002234
ENSOARG00000002235	38	56	41	99	46	66	0.657361	-0.605242	0.220404	1	down	no	LRRC74A
ENSOARG00000002236	380	398	377	479	294	334	1.04009	0.0567129	0.875503	1	up	no	STXBP2
ENSOARG00000002237	1372	1413	1526	1578	1238	1679	0.944298	-0.0826851	0.772511	1	down	no	GORASP2
ENSOARG00000002239	0	2	2	1	2	0	1.19298	0.254576	1	1	up	no	MC5R
ENSOARG00000002240	1117	938	1014	924	796	1106	1.0623	0.0871847	0.671038	1	up	no	FAF2
ENSOARG00000002241	241	362	409	200	244	317	1.28735	0.364401	0.276326	1	up	no	CSRNP1
ENSOARG00000002242	110	90	100	102	54	81	1.26762	0.34212	0.478417	1	up	no	LURAP1
ENSOARG00000002243	1921	1881	1901	2139	1427	1874	1.04058	0.057388	0.817514	1	up	no	SYT13
ENSOARG00000002245	308	276	245	294	265	321	0.92138	-0.118132	0.803568	1	down	no	C3orf70
ENSOARG00000002246	1668	1724	1690	1469	1223	1857	1.10299	0.141424	0.525777	1	up	no	ZNF711
ENSOARG00000002247	0	1	0	1	1	1	0.36103	-1.46981	0.687033	1	down	no	ENSOARG00000002247
ENSOARG00000002248	2309	2467	2076	2506	1609	1766	1.16172	0.216266	0.358744	1	up	no	TBC1D9B
ENSOARG00000002249	49	33	49	125	50	51	0.581328	-0.782576	0.159835	1	down	no	ADAM33
ENSOARG00000002251	8	5	2	11	17	5	0.418425	-1.25696	0.257505	1	down	no	IDO1
ENSOARG00000002255	87	92	69	126	91	81	0.823306	-0.2805	0.577925	1	down	no	ENSOARG00000002255
ENSOARG00000002256	1318	1644	1425	1846	1081	1651	0.967298	-0.0479682	0.753493	1	down	no	TRAP1
ENSOARG00000002258	13	24	25	22	18	34	0.837275	-0.256226	0.727046	1	down	no	ENSOARG00000002258
ENSOARG00000002259	704	1162	699	1237	709	860	0.933409	-0.0994193	0.685735	1	down	no	COASY
ENSOARG00000002260	28	16	24	26	21	15	1.04713	0.0664382	0.863425	1	up	no	MDFI
ENSOARG00000002261	861	922	962	975	881	934	0.957638	-0.0624474	0.924968	1	down	no	COQ2
ENSOARG00000002262	530	517	507	697	476	548	0.893506	-0.16245	0.594322	1	down	no	ENSOARG00000002262
ENSOARG00000002263	29	15	14	17	10	6	1.72098	0.783227	0.288557	1	up	no	SRPX2
ENSOARG00000002264	19	7	22	24	15	13	0.881618	-0.181775	0.898685	1	down	no	RAD54L
ENSOARG00000002265	0	0	0	0	1	0	#NAME?	#NAME?	0.935164	1	down	no	ENSOARG00000002265
ENSOARG00000002267	2	0	0	0	0	0	Inf	Inf	0.460077	1	up	no	GRXCR2
ENSOARG00000002268	1	0	0	0	0	0	Inf	Inf	1	1	up	no	ENSOARG00000002268
ENSOARG00000002269	2002	2435	1471	2000	1517	1995	1.07442	0.103553	0.655735	1	up	no	IRF2BPL
ENSOARG00000002271	1223	1299	1134	1618	1056	1263	0.925644	-0.111471	0.637489	1	down	no	HAX1
ENSOARG00000002272	740	457	578	466	596	619	0.998233	-0.00255179	0.873992	1	down	no	ADGB
ENSOARG00000002274	0	0	1	0	0	0	Inf	Inf	1	1	up	no	ENSOARG00000002274
ENSOARG00000002275	2	3	0	1	3	3	0.698458	-0.517755	0.860053	1	down	no	ENSOARG00000002275
ENSOARG00000002277	2	0	3	1	2	2	0.879702	-0.184913	1	1	down	no	ENSOARG00000002277
ENSOARG00000002278	1669	1702	1411	1821	1308	1412	1.04292	0.0606226	0.775798	1	up	no	MAGEF1
ENSOARG00000002279	293	286	281	307	255	244	1.04076	0.0576315	0.789322	1	up	no	TSPAN6
ENSOARG00000002281	84	60	64	95	32	79	1.03685	0.0522046	0.997372	1	up	no	RNF44
ENSOARG00000002282	411	200	327	252	199	323	1.1758	0.233637	0.448463	1	up	no	SETBP1
ENSOARG00000002283	1	0	0	0	0	0	Inf	Inf	1	1	up	no	ENSOARG00000002283
ENSOARG00000002284	2531	2225	2474	2794	1918	2264	1.02107	0.0300752	0.871073	1	up	no	ENSOARG00000002284
ENSOARG00000002285	266	286	305	415	239	282	0.913956	-0.129804	0.682052	1	down	no	GAA
ENSOARG00000002286	256	221	291	301	212	239	0.999412	-0.000848715	0.959645	1	down	no	CIPC
ENSOARG00000002287	3397	3950	3220	3899	2906	3831	0.988885	-0.0161252	0.94594	1	down	no	NAP1L4
ENSOARG00000002289	1	1	4	13	4	1	0.330245	-1.59839	0.225529	1	down	no	REN
ENSOARG00000002291	5	0	2	2	0	1	2.44697	1.291	0.548555	1	up	no	RETN
ENSOARG00000002292	3486	2361	2698	2693	2380	2891	1.04004	0.0566366	0.686704	1	up	no	PPP4R3B
ENSOARG00000002293	3217	2126	2931	2499	1968	3265	1.04635	0.0653701	0.747681	1	up	no	KMT2E
ENSOARG00000002295	0	0	0	0	1	0	#NAME?	#NAME?	0.935164	1	down	no	IDO2
ENSOARG00000002296	0	1	0	0	0	0	Inf	Inf	0.978044	1	up	no	ENSOARG00000002296
ENSOARG00000002297	8	2	7	4	2	8	1.19761	0.260156	0.862861	1	up	no	CHST1
ENSOARG00000002298	859	849	767	897	682	855	1.00475	0.00683701	0.951192	1	up	no	NAE1
ENSOARG00000002299	338	409	446	603	295	370	0.949136	-0.0753131	0.741274	1	down	no	SH2B1
ENSOARG00000002300	7113	4228	7163	5839	4455	7097	1.03471	0.0492288	0.770039	1	up	no	VPS13B
ENSOARG00000002301	1	0	0	0	1	0	0.750347	-0.414369	1	1	down	no	ENSOARG00000002301
ENSOARG00000002302	2336	1510	2197	1819	1430	2112	1.09747	0.134183	0.510938	1	up	no	RAPGEF2
ENSOARG00000002303	13	24	15	17	38	9	0.739522	-0.435334	0.622246	1	down	no	ZDHHC22
ENSOARG00000002304	203	190	131	213	168	84	1.09733	0.134001	0.787828	1	up	no	TNFRSF13B
ENSOARG00000002305	0	0	1	0	0	0	Inf	Inf	1	1	up	no	ENSOARG00000002305
ENSOARG00000002307	31	105	69	18	96	60	1.08184	0.113489	0.900624	1	up	no	DLK1
ENSOARG00000002308	0	1	5	2	0	3	1.2465	0.317888	0.98756	1	up	no	ENSOARG00000002308
ENSOARG00000002309	7603	11229	6899	8399	7166	9038	1.04494	0.0634244	0.714292	1	up	no	ENSOARG00000002309
ENSOARG00000002310	0	0	3	4	3	0	0.377759	-1.40446	0.698707	1	down	no	ENSOARG00000002310
ENSOARG00000002311	1569	1413	1136	1314	927	487	1.47638	0.562065	0.179071	1	up	no	SERPINB1
ENSOARG00000002312	0	1	1	0	0	1	2.15455	1.10739	1	1	up	no	ENSOARG00000002312
ENSOARG00000002315	152	43	120	115	71	60	1.22455	0.292257	0.469074	1	up	no	GRID2IP
ENSOARG00000002316	2	0	0	0	0	0	Inf	Inf	0.460077	1	up	no	ENSOARG00000002316
ENSOARG00000002317	4849	3508	4860	4353	3408	5241	0.993316	-0.0096757	0.982597	1	down	no	CEP295
ENSOARG00000002318	954	929	853	1185	758	945	0.943555	-0.0838221	0.730027	1	down	no	MFSD1
ENSOARG00000002319	1966	2066	1989	2073	1433	2093	1.07036	0.0980923	0.693202	1	up	no	PARG
ENSOARG00000002320	11	25	77	25	31	35	1.15836	0.212079	0.604988	1	up	no	LSMEM1
ENSOARG00000002321	36	72	63	133	3	1	1.42291	0.508842	0.798456	1	up	no	ENSOARG00000002321
ENSOARG00000002322	173	206	194	288	231	167	0.814919	-0.295271	0.514132	1	down	no	TFEB
ENSOARG00000002323	8	5	15	19	13	11	0.620215	-0.68916	0.475141	1	down	no	ENSOARG00000002323
ENSOARG00000002325	1	0	0	0	0	1	1.00728	0.0104621	1	1	up	no	MCEMP1
ENSOARG00000002326	265	185	178	218	165	133	1.18338	0.242911	0.458114	1	up	no	WSCD1
ENSOARG00000002327	82	102	89	109	55	54	1.26562	0.339844	0.499503	1	up	no	ATG9B
ENSOARG00000002329	35	11	12	39	11	8	1.017	0.0243156	0.991777	1	up	no	GAD1
ENSOARG00000002330	242	508	342	371	181	227	1.44547	0.531541	0.157971	1	up	no	GPT
ENSOARG00000002331	229	136	120	192	136	150	0.995121	-0.00705627	1	1	down	no	SLC35C1
ENSOARG00000002332	460	547	546	649	361	456	1.06389	0.0893547	0.818653	1	up	no	DXO
ENSOARG00000002333	473	289	403	451	328	420	0.94656	-0.0792344	0.8594	1	down	no	TMEM63C
ENSOARG00000002334	330	301	358	343	237	348	1.0531	0.0746481	0.815376	1	up	no	NSUN4
ENSOARG00000002335	1506	1345	1473	1619	1031	1544	1.02491	0.0355038	0.916317	1	up	no	PKD2
ENSOARG00000002336	115	212	217	414	109	230	0.759648	-0.396597	0.326367	1	down	no	ENSOARG00000002336
ENSOARG00000002337	34	78	58	54	43	35	1.28032	0.356502	0.482463	1	up	no	ENSOARG00000002337
ENSOARG00000002338	175	102	165	199	82	128	1.08239	0.114218	0.842483	1	up	no	TSNARE1
ENSOARG00000002340	75	84	82	103	77	100	0.851815	-0.231388	0.648567	1	down	no	ENSOARG00000002340
ENSOARG00000002342	5	2	17	2	1	1	5.70845	2.5131	0.0438873	1	up	yes	SH3RF2
ENSOARG00000002343	984	989	975	1037	789	1056	1.0103	0.0147893	0.929291	1	up	no	MLX
ENSOARG00000002344	394	448	408	421	271	291	1.26599	0.340263	0.282531	1	up	no	MECR
ENSOARG00000002345	475	434	357	547	355	367	0.99096	-0.0131017	0.974233	1	down	no	SLC25A38
ENSOARG00000002346	836	941	817	1073	504	614	1.2027	0.266277	0.4989	1	up	no	PPP1R16A
ENSOARG00000002348	2339	1738	2109	1844	1717	2375	1.01132	0.0162427	0.840499	1	up	no	STXBP5
ENSOARG00000002349	0	1	0	0	0	2	0.590214	-0.760689	0.907152	1	down	no	AQP10
ENSOARG00000002350	57	53	109	70	50	77	1.08196	0.113649	0.784175	1	up	no	PLAC8L1
ENSOARG00000002351	112	49	46	32	45	42	1.63134	0.706056	0.121433	1	up	no	NGB
ENSOARG00000002352	968	745	868	887	657	936	1.02258	0.0322075	0.873651	1	up	no	SUDS3
ENSOARG00000002353	15	23	34	34	25	31	0.784503	-0.350149	0.631183	1	down	no	LRRC4
ENSOARG00000002354	3	8	0	1	0	1	6.46808	2.69334	0.150778	1	up	no	ZMAT4
ENSOARG00000002355	0	1	0	0	0	1	1.18043	0.239311	1	1	up	no	ENSOARG00000002355
ENSOARG00000002356	162	105	59	136	69	78	1.16133	0.215781	0.666728	1	up	no	RARRES1
ENSOARG00000002357	931	1008	950	1228	687	912	1.02699	0.0384155	0.955175	1	up	no	TUFM
ENSOARG00000002358	1097	1418	817	1056	947	903	1.1336	0.180914	0.415562	1	up	no	ENSOARG00000002358
ENSOARG00000002359	78	59	34	77	61	52	0.883338	-0.178962	0.787575	1	down	no	SFRP1
ENSOARG00000002360	4	4	5	4	3	3	1.26876	0.343416	0.823624	1	up	no	HPSE
ENSOARG00000002361	668	714	576	693	527	689	1.01853	0.0264862	0.912679	1	up	no	GOLGA7
ENSOARG00000002363	2000	1718	1847	2156	1582	2091	0.940131	-0.089066	0.734492	1	down	no	EXOC1
ENSOARG00000002365	2509	1947	2112	2338	1705	2160	1.04025	0.0569239	0.767567	1	up	no	ENSOARG00000002365
ENSOARG00000002366	27	16	45	38	47	20	0.759917	-0.396087	0.701143	1	down	no	RXRA
ENSOARG00000002368	415	405	429	387	301	404	1.12606	0.171284	0.55559	1	up	no	TIMM23
ENSOARG00000002369	14	20	11	14	7	10	1.49565	0.580776	0.514478	1	up	no	PSMC3IP
ENSOARG00000002370	128	66	104	124	61	107	1.01411	0.0202185	0.995843	1	up	no	PCDH19
ENSOARG00000002371	0	0	0	0	0	1	#NAME?	#NAME?	0.992434	1	down	no	ENSOARG00000002371
ENSOARG00000002372	4	1	1	3	2	4	0.65322	-0.614359	0.759985	1	down	no	ENSOARG00000002372
ENSOARG00000002373	79	93	78	70	70	72	1.14927	0.200722	0.609439	1	up	no	CDC25A
ENSOARG00000002374	60	63	54	76	48	112	0.759027	-0.397776	0.402237	1	down	no	ENSOARG00000002374
ENSOARG00000002375	0	1	0	0	0	0	Inf	Inf	0.978044	1	up	no	SLC17A1
ENSOARG00000002376	48	245	84	49	38	49	2.88344	1.52779	0.00168583	0.871702	up	yes	POF1B
ENSOARG00000002377	482	1036	792	786	622	867	1.02023	0.0288946	0.880795	1	up	no	UGGT2
ENSOARG00000002378	972	745	801	1045	792	1102	0.841948	-0.248196	0.37297	1	down	no	SGCE
ENSOARG00000002379	35	32	36	36	32	44	0.898288	-0.15475	0.857087	1	down	no	GINS4
ENSOARG00000002380	2169	2192	2316	3071	1917	2887	0.84599	-0.241287	0.269828	1	down	no	GRIP1
ENSOARG00000002381	928	789	974	830	564	873	1.17303	0.230234	0.386274	1	up	no	TMEM131L
ENSOARG00000002382	379	294	493	377	291	381	1.07835	0.108829	0.669687	1	up	no	POMT2
ENSOARG00000002384	5	5	0	2	4	4	0.974561	-0.0371749	1	1	down	no	ENSOARG00000002384
ENSOARG00000002385	2	0	2	0	0	0	Inf	Inf	0.199771	1	up	no	ENSOARG00000002385
ENSOARG00000002386	544	497	581	825	460	547	0.881389	-0.182149	0.504344	1	down	no	CRY2
ENSOARG00000002387	1404	1542	861	1349	995	860	1.18183	0.241018	0.409347	1	up	no	TRAPPC5
ENSOARG00000002388	853	1253	1051	1494	635	997	1.03939	0.0557387	0.985039	1	up	no	ENSOARG00000002388
ENSOARG00000002389	203	130	250	202	160	195	1.00734	0.0105505	0.895269	1	up	no	FOXJ2
ENSOARG00000002391	583	736	535	705	472	521	1.0934	0.128824	0.666078	1	up	no	MSRB2
ENSOARG00000002392	1	0	0	0	0	0	Inf	Inf	1	1	up	no	ENSOARG00000002392
ENSOARG00000002393	1076	1005	1117	1279	949	1060	0.954093	-0.0677982	0.845026	1	down	no	ZDHHC4
ENSOARG00000002394	9	4	20	6	4	15	1.28291	0.359424	0.689257	1	up	no	ENSOARG00000002394
ENSOARG00000002395	0	2	3	0	1	1	2.25546	1.17342	0.602093	1	up	no	SLC14A1
ENSOARG00000002396	1	3	3	0	2	3	1.31419	0.394169	0.860696	1	up	no	ENSOARG00000002396
ENSOARG00000002397	690	617	720	953	510	508	1.02334	0.0332862	0.954878	1	up	no	ABCB8
ENSOARG00000002398	559	360	409	408	339	574	0.985123	-0.0216248	0.986453	1	down	no	COLGALT2
ENSOARG00000002399	1	1	4	3	6	7	0.341116	-1.55166	0.288146	1	down	no	ENSOARG00000002399
ENSOARG00000002400	7097	6120	5381	5534	4034	6451	1.15398	0.206613	0.361855	1	up	no	CCDC88A
ENSOARG00000002401	104	131	136	199	98	175	0.798	-0.325539	0.38531	1	down	no	UBIAD1
ENSOARG00000002402	32	46	15	28	16	34	1.24195	0.312604	0.689839	1	up	no	ENSOARG00000002402
ENSOARG00000002404	377	500	357	462	197	146	1.57092	0.651607	0.249521	1	up	no	S100A13
ENSOARG00000002405	490	407	511	488	287	475	1.12114	0.16497	0.621807	1	up	no	ENSOARG00000002405
ENSOARG00000002406	451	660	329	423	244	378	1.41548	0.501293	0.147727	1	up	no	S100A14
ENSOARG00000002408	1	2	2	4	0	2	0.931261	-0.102743	0.99291	1	down	no	ENSOARG00000002408
ENSOARG00000002409	1068	1178	883	1115	751	1182	1.03179	0.0451473	0.913999	1	up	no	GFM1
ENSOARG00000002410	1178	861	1649	1059	935	1320	1.0709	0.0988193	0.586762	1	up	no	IFRD1
ENSOARG00000002411	3326	3824	3546	4911	3070	3584	0.923296	-0.115135	0.580755	1	down	no	ENSOARG00000002411
ENSOARG00000002412	1	0	0	2	0	2	0.261332	-1.93604	0.484804	1	down	no	CDH16
ENSOARG00000002414	0	0	0	0	0	5	#NAME?	#NAME?	0.142338	1	down	no	ENSOARG00000002414
ENSOARG00000002415	122	70	97	111	92	65	1.02946	0.0418927	0.820604	1	up	no	CCDC40
ENSOARG00000002416	509	668	526	667	558	484	0.979535	-0.0298312	0.995221	1	down	no	PDRG1
ENSOARG00000002417	2483	2388	2046	2589	1936	2033	1.03989	0.0564364	0.757801	1	up	no	ENSOARG00000002417
ENSOARG00000002420	687	736	533	959	639	566	0.899271	-0.153172	0.614244	1	down	no	GSTZ1
ENSOARG00000002422	65	34	52	35	54	52	0.995664	-0.00626935	0.85404	1	down	no	ENSOARG00000002422
ENSOARG00000002423	744	820	742	905	681	567	1.05166	0.0726667	0.774877	1	up	no	DHRS7B
ENSOARG00000002424	2842	3309	3562	4295	1991	3045	1.05551	0.0779432	0.895743	1	up	no	MAN2C1
ENSOARG00000002427	3677	3012	3476	3471	2974	3496	0.994266	-0.00829689	0.917353	1	down	no	PPP2R5C
ENSOARG00000002428	88	128	110	168	84	135	0.85963	-0.218212	0.555154	1	down	no	ENSOARG00000002428
ENSOARG00000002429	1638	2083	1449	1694	1343	1360	1.1662	0.221816	0.323158	1	up	no	SDF2
ENSOARG00000002431	407	472	347	493	342	496	0.924182	-0.113751	0.690013	1	down	no	ERICH2
ENSOARG00000002432	1	0	3	2	2	0	0.865706	-0.208051	1	1	down	no	SIGLEC15
ENSOARG00000002433	17753	18486	16315	16918	14958	17984	1.03435	0.0487209	0.753587	1	up	no	ENSOARG00000002433
ENSOARG00000002434	490	345	307	380	297	251	1.19743	0.259947	0.359824	1	up	no	TSEN15
ENSOARG00000002435	0	2	7	3	2	3	1.08425	0.116693	0.981237	1	up	no	ENSOARG00000002435
ENSOARG00000002436	19	9	33	26	20	30	0.764718	-0.387001	0.646951	1	down	no	ENSOARG00000002436
ENSOARG00000002439	300	303	354	345	247	292	1.0649	0.0907194	0.755273	1	up	no	ENSOARG00000002439
ENSOARG00000002440	0	0	0	2	0	0	#NAME?	#NAME?	0.463979	1	down	no	ENSOARG00000002440
ENSOARG00000002441	62	46	66	59	33	87	0.973326	-0.0390057	0.923799	1	down	no	ENSOARG00000002441
ENSOARG00000002442	488	308	480	384	314	566	0.984473	-0.0225765	0.990514	1	down	no	DIAPH2
ENSOARG00000002443	873	587	890	759	574	732	1.10558	0.144804	0.534102	1	up	no	TMED8
ENSOARG00000002444	0	0	0	3	0	0	#NAME?	#NAME?	0.286355	1	down	no	ENSOARG00000002444
ENSOARG00000002445	1	1	1	5	0	1	0.561006	-0.833911	0.650705	1	down	no	FCER2
ENSOARG00000002446	2	11	16	18	5	14	0.81775	-0.290269	0.701189	1	down	no	GOLT1A
ENSOARG00000002447	11	3	3	4	8	5	0.902077	-0.148677	1	1	down	no	ENSOARG00000002447
ENSOARG00000002448	2497	2477	2949	3060	1794	2648	1.05299	0.0744876	0.801165	1	up	no	ATP8B2
ENSOARG00000002450	2	0	0	1	0	1	1.04533	0.0639574	1	1	up	no	ENSOARG00000002450
ENSOARG00000002451	423	477	667	576	336	599	1.03457	0.0490313	0.919917	1	up	no	ENSOARG00000002451
ENSOARG00000002452	4163	3634	4159	4619	3098	4505	0.968162	-0.0466797	0.825272	1	down	no	SYNRG
ENSOARG00000002454	2954	2711	3084	3116	2412	3477	0.955828	-0.065177	0.809601	1	down	no	ENSOARG00000002454
ENSOARG00000002455	677	694	711	708	450	486	1.25605	0.328893	0.239217	1	up	no	FAAH
ENSOARG00000002457	2	2	6	3	3	3	1.04193	0.0592587	1	1	up	no	ENSOARG00000002457
ENSOARG00000002458	24309	26585	19064	25625	20679	21573	1.01841	0.0263252	0.851561	1	up	no	ENSOARG00000002458
ENSOARG00000002461	76	69	83	60	48	57	1.34894	0.431831	0.351506	1	up	no	CHEK2
ENSOARG00000002462	1383	1339	1350	1501	886	1176	1.1415	0.190926	0.473777	1	up	no	GPAT4
ENSOARG00000002463	214	104	80	408	77	270	0.553775	-0.852629	0.136116	1	down	no	LXN
ENSOARG00000002466	0	1	0	9	3	10	0.0527636	-4.24431	0.00753759	1	down	yes	ENSOARG00000002466
ENSOARG00000002467	8	9	14	13	14	2	0.983937	-0.0233627	0.987105	1	down	no	ASIC3
ENSOARG00000002469	8	5	7	2	0	0	11.2054	3.48612	0.0758199	1	up	no	ENSOARG00000002469
ENSOARG00000002470	1775	2509	2175	2054	1831	2187	1.04869	0.0685892	0.694201	1	up	no	GNL3
ENSOARG00000002471	10	3	18	8	6	10	1.22284	0.290233	0.71966	1	up	no	ENSOARG00000002471
ENSOARG00000002472	113	285	222	203	147	90	1.40151	0.486987	0.314586	1	up	no	MSMB
ENSOARG00000002474	1061	1349	701	1044	717	1129	1.09298	0.128266	0.670959	1	up	no	SAMD15
ENSOARG00000002475	6761	3634	5204	4649	3724	4416	1.17802	0.236369	0.224272	1	up	no	PEG10
ENSOARG00000002476	35	35	23	41	30	19	1.01734	0.024801	0.945543	1	up	no	RGS10
ENSOARG00000002477	369	379	372	540	322	384	0.897107	-0.156648	0.601693	1	down	no	NEIL1
ENSOARG00000002478	0	0	1	0	0	1	0.974119	-0.0378301	1	1	down	no	ENSOARG00000002478
ENSOARG00000002479	15	7	8	16	11	15	0.698742	-0.517167	0.579455	1	down	no	PIK3R5
ENSOARG00000002480	530	478	469	652	490	579	0.844485	-0.243856	0.441554	1	down	no	C7orf26
ENSOARG00000002481	291	206	233	208	128	189	1.3785	0.463098	0.208594	1	up	no	XKR7
ENSOARG00000002482	3494	2276	2647	3360	2064	2601	1.03505	0.0496962	0.835232	1	up	no	SASH1
ENSOARG00000002483	1	4	1	1	0	1	3.47817	1.79833	0.472035	1	up	no	ENSOARG00000002483
ENSOARG00000002484	2093	1151	2155	1810	1079	1899	1.10754	0.147352	0.551484	1	up	no	CREBBP
ENSOARG00000002485	71	93	54	53	51	75	1.2144	0.280243	0.557971	1	up	no	SSNA1
ENSOARG00000002486	1	0	2	11	5	2	0.156283	-2.67776	0.0701752	1	down	no	RRAD
ENSOARG00000002487	0	2	0	1	0	0	2.54623	1.34836	0.892353	1	up	no	ENSOARG00000002487
ENSOARG00000002488	250	288	269	285	224	261	1.03374	0.0478749	0.853943	1	up	no	ENSOARG00000002488
ENSOARG00000002489	730	363	452	700	408	631	0.877645	-0.188291	0.514932	1	down	no	PREX2
ENSOARG00000002491	2	1	4	1	1	4	1.13108	0.177706	1	1	up	no	ENSOARG00000002491
ENSOARG00000002492	1	1	3	2	2	3	0.677797	-0.561075	0.856357	1	down	no	ENSOARG00000002492
ENSOARG00000002493	161	83	73	49	98	87	1.25482	0.327475	0.479837	1	up	no	ENSOARG00000002493
ENSOARG00000002495	76	32	71	34	18	40	1.91757	0.939283	0.0864054	1	up	no	ENSOARG00000002495
ENSOARG00000002496	250	278	223	362	195	234	0.958854	-0.0606168	0.811768	1	down	no	ENSOARG00000002496
[truncated: 17,508 more rows]
