# Supplementary material for: Key mRNAs and lncRNAs of pituitary that affect the reproduction of FecB + + small tail han sheep
Source: BMC Genomics. 2024 Apr 22;25:392. doi: 10.1186/s12864-024-10191-8 (PMC11034058; doi:10.1186/s12864-024-10191-8)
Supplement: Supplementary file 3 — Supplementary Material 3 [file 12864_2024_10191_MOESM3_ESM.xlsx]

## Sheet: PF vs. MF
Table S3 The results of DELs
ID	PF_P1_count	PF_P2_count	PF_P3_count	MF_P1_count	MF_P2_count	MF_P3_count	FoldChange	Log2FoldChange	pval	padj	Up/Down	Significant
ENSOARG00000025200	0	1	1	1	1	1	0.637095	-0.650419	0.974019	1	down	no
ENSOARG00000025202	0	1	0	1	0	1	0.419475	-1.25334	0.971711	1	down	no
ENSOARG00000025207	0	1	0	0	0	0	Inf	Inf	1	1	up	no
ENSOARG00000025209	1	0	0	1	0	0	1.04138	0.058494	1	1	up	no
ENSOARG00000025214	0	1	1	2	2	0	0.500873	-0.997484	0.742406	1	down	no
ENSOARG00000025217	15	15	22	8	12	20	1.23701	0.306852	0.668118	1	up	no
ENSOARG00000025218	8	11	14	12	16	3	1.06454	0.0902341	1	1	up	no
ENSOARG00000025219	1	2	2	3	0	5	0.580241	-0.785277	0.713372	1	down	no
ENSOARG00000025220	9	26	7	34	9	16	0.660096	-0.599252	0.483547	1	down	no
ENSOARG00000025221	4	8	4	3	14	1	0.853428	-0.228658	0.841409	1	down	no
ENSOARG00000025224	4	3	0	2	2	3	0.909339	-0.13711	1	1	down	no
ENSOARG00000025226	0	4	2	2	4	3	0.611252	-0.710162	0.734898	1	down	no
ENSOARG00000025227	0	1	0	0	1	0	0.874771	-0.193023	1	1	down	no
ENSOARG00000025230	2	0	0	0	0	1	1.78445	0.835478	0.919703	1	up	no
ENSOARG00000025233	68	70	48	37	46	19	1.76544	0.820024	0.126176	1	up	no
ENSOARG00000025238	0	0	0	1	0	0	#NAME?	#NAME?	0.978596	1	down	no
ENSOARG00000025241	0	2	2	2	2	0	1.00175	0.00251582	1	1	up	no
ENSOARG00000025243	6	1	2	1	5	5	0.783311	-0.352342	0.874906	1	down	no
ENSOARG00000025246	0	0	0	0	1	0	#NAME?	#NAME?	0.978596	1	down	no
ENSOARG00000025247	0	0	0	1	0	2	#NAME?	#NAME?	0.290355	1	down	no
ENSOARG00000025249	2	5	5	5	5	1	1.08214	0.113888	1	1	up	no
ENSOARG00000025250	146	177	115	135	96	114	1.20526	0.269349	0.475694	1	up	no
ENSOARG00000025251	48	119	123	91	106	61	1.09274	0.127944	0.801798	1	up	no
ENSOARG00000025252	65	45	39	54	35	26	1.26585	0.340108	0.562564	1	up	no
ENSOARG00000025253	439	540	463	573	649	286	0.931515	-0.102349	0.71328	1	down	no
ENSOARG00000025255	2	0	0	0	2	0	1.00208	0.00300239	1	1	up	no
ENSOARG00000025257	6	12	4	13	13	13	0.520403	-0.942299	0.326748	1	down	no
ENSOARG00000025258	1	0	0	0	0	0	Inf	Inf	1	1	up	no
ENSOARG00000025261	58	87	48	61	19	35	1.59468	0.673268	0.251114	1	up	no
ENSOARG00000025262	0	0	0	2	0	0	#NAME?	#NAME?	0.436181	1	down	no
ENSOARG00000025263	0	0	1	0	0	0	Inf	Inf	0.995943	1	up	no
ENSOARG00000025264	0	0	0	1	0	0	#NAME?	#NAME?	0.978596	1	down	no
ENSOARG00000025267	711	651	429	1088	382	1016	0.680907	-0.55447	0.116621	1	down	no
ENSOARG00000025269	0	0	0	0	1	0	#NAME?	#NAME?	0.978596	1	down	no
ENSOARG00000025270	0	1	1	0	0	0	Inf	Inf	0.521633	1	up	no
ENSOARG00000025273	3	7	2	8	2	7	0.644161	-0.634507	0.669796	1	down	no
ENSOARG00000025274	0	1	2	2	0	0	1.58824	0.667425	1	1	up	no
ENSOARG00000025275	2	0	0	0	0	0	Inf	Inf	0.461166	1	up	no
ENSOARG00000025276	0	1	0	0	1	0	0.874771	-0.193023	1	1	down	no
ENSOARG00000025278	5	3	5	0	1	0	13.0893	3.71032	0.0480094	1	up	yes
ENSOARG00000025279	0	1	2	0	3	1	0.741333	-0.431806	0.975493	1	down	no
ENSOARG00000025281	4	7	1	4	1	2	1.5817	0.661473	0.636251	1	up	no
ENSOARG00000025284	12	13	4	3	2	2	3.89184	1.96045	0.0682643	1	up	no
ENSOARG00000025285	0	4	1	1	1	1	1.48765	0.57304	0.839092	1	up	no
ENSOARG00000025288	4	5	1	1	4	5	0.895555	-0.159145	1	1	down	no
ENSOARG00000025289	19	19	7	37	9	22	0.624657	-0.678864	0.383455	1	down	no
ENSOARG00000025290	4	4	2	0	4	2	1.55121	0.633394	0.688394	1	up	no
ENSOARG00000025291	0	0	0	2	0	1	#NAME?	#NAME?	0.285252	1	down	no
ENSOARG00000025293	373	324	294	532	293	436	0.755388	-0.40471	0.223096	1	down	no
ENSOARG00000025295	0	5	2	3	1	4	0.782366	-0.354084	0.971432	1	down	no
ENSOARG00000025296	2	0	6	1	0	0	8.88495	3.15136	0.163211	1	up	no
ENSOARG00000025298	12	14	5	8	10	11	0.989147	-0.0157432	0.998852	1	down	no
ENSOARG00000025301	9	19	12	6	8	10	1.54891	0.631257	0.429331	1	up	no
ENSOARG00000025302	198	207	183	193	191	82	1.23531	0.304868	0.515663	1	up	no
ENSOARG00000025303	1	1	2	2	2	0	1.03419	0.048495	1	1	up	no
ENSOARG00000025305	347	245	325	363	249	244	1.05072	0.071377	0.889045	1	up	no
ENSOARG00000025306	0	1	2	0	0	0	Inf	Inf	0.316747	1	up	no
ENSOARG00000025311	1	0	0	0	0	1	0.892224	-0.164522	1	1	down	no
ENSOARG00000025313	0	0	0	1	0	0	#NAME?	#NAME?	0.978596	1	down	no
ENSOARG00000025316	0	0	1	0	1	0	1.09092	0.125546	1	1	up	no
ENSOARG00000025321	20	7	36	51	43	48	0.44825	-1.15762	0.111484	1	down	no
ENSOARG00000025322	4	8	5	0	8	8	0.969153	-0.0452033	1	1	down	no
ENSOARG00000025326	0	1	0	3	0	1	0.218151	-2.1966	0.469787	1	down	no
ENSOARG00000025327	1	0	2	2	0	5	0.422261	-1.24379	0.512449	1	down	no
ENSOARG00000025329	8	2	9	5	4	5	1.35749	0.440942	0.751985	1	up	no
ENSOARG00000025330	27	36	36	37	65	5	0.920934	-0.118831	0.783494	1	down	no
ENSOARG00000025336	1	0	0	0	0	0	Inf	Inf	1	1	up	no
ENSOARG00000025338	1	0	0	0	1	0	1.00208	0.00300239	1	1	up	no
ENSOARG00000025339	27	101	88	50	89	56	1.057	0.0799757	0.844893	1	up	no
ENSOARG00000025340	30	22	15	33	32	24	0.72397	-0.465998	0.481318	1	down	no
ENSOARG00000025341	4	1	3	0	0	1	7.26173	2.86031	0.164065	1	up	no
ENSOARG00000025343	357	282	320	289	269	257	1.14093	0.190216	0.572437	1	up	no
ENSOARG00000025346	0	1	0	0	0	0	Inf	Inf	1	1	up	no
ENSOARG00000025347	6	7	0	10	11	6	0.44354	-1.17286	0.289493	1	down	no
ENSOARG00000025348	0	0	0	0	1	0	#NAME?	#NAME?	0.978596	1	down	no
ENSOARG00000025350	30	43	36	32	25	34	1.13803	0.186538	0.732579	1	up	no
ENSOARG00000025353	0	0	0	0	1	0	#NAME?	#NAME?	0.978596	1	down	no
ENSOARG00000025356	0	2	0	0	0	0	Inf	Inf	0.489317	1	up	no
ENSOARG00000025359	1	3	4	7	3	2	0.666833	-0.584602	0.681723	1	down	no
ENSOARG00000025361	4	0	1	1	2	0	1.7214	0.783585	0.828237	1	up	no
ENSOARG00000025363	151	140	147	141	144	142	0.988578	-0.0165734	0.976803	1	down	no
ENSOARG00000025366	11	10	7	3	13	5	1.2746	0.350047	0.730156	1	up	no
ENSOARG00000025367	1775	3247	2730	1953	2633	1659	1.19162	0.252929	0.348988	1	up	no
ENSOARG00000025368	704	554	592	592	555	614	1.01193	0.0171151	0.948866	1	up	no
ENSOARG00000025369	0	0	0	0	1	1	#NAME?	#NAME?	0.481371	1	down	no
ENSOARG00000025371	0	1	0	0	0	0	Inf	Inf	1	1	up	no
ENSOARG00000025372	4	3	2	6	2	5	0.658326	-0.603126	0.699524	1	down	no
ENSOARG00000025373	383	344	298	365	295	288	1.04138	0.0584953	0.860918	1	up	no
ENSOARG00000025374	0	0	1	0	0	0	Inf	Inf	0.995943	1	up	no
ENSOARG00000025382	0	4	0	0	1	1	1.64808	0.720785	0.729583	1	up	no
ENSOARG00000025383	8	3	4	1	0	2	4.6765	2.22543	0.119296	1	up	no
ENSOARG00000025385	0	1	0	0	2	0	0.437385	-1.19302	0.885018	1	down	no
ENSOARG00000025386	32	13	35	59	7	53	0.661972	-0.595157	0.33854	1	down	no
ENSOARG00000025387	124	124	126	139	79	123	1.05496	0.0771901	0.84797	1	up	no
ENSOARG00000025390	17	21	13	13	4	10	1.78753	0.837971	0.279964	1	up	no
ENSOARG00000025391	3	0	1	0	0	1	3.64799	1.8671	0.512116	1	up	no
ENSOARG00000025393	0	0	0	2	0	1	#NAME?	#NAME?	0.285252	1	down	no
ENSOARG00000025395	0	0	0	1	0	0	#NAME?	#NAME?	0.978596	1	down	no
ENSOARG00000025396	0	1	1	1	2	0	0.663577	-0.591665	0.973157	1	down	no
ENSOARG00000025397	3	2	1	4	1	4	0.62588	-0.676042	0.735885	1	down	no
ENSOARG00000025401	1	2	0	0	0	0	Inf	Inf	0.306327	1	up	no
ENSOARG00000025402	0	0	0	0	1	0	#NAME?	#NAME?	0.978596	1	down	no
ENSOARG00000025403	3	7	7	5	8	3	1.03618	0.0512703	1	1	up	no
ENSOARG00000025404	0	0	0	0	1	0	#NAME?	#NAME?	0.978596	1	down	no
ENSOARG00000025406	6	0	1	5	0	3	0.868312	-0.203714	1	1	down	no
ENSOARG00000025408	195	179	131	214	174	168	0.870368	-0.200302	0.601745	1	down	no
ENSOARG00000025410	0	0	1	0	1	0	1.09092	0.125546	1	1	up	no
ENSOARG00000025411	1	3	0	1	3	0	0.915233	-0.127789	1	1	down	no
ENSOARG00000025412	3	1	4	1	3	2	1.32796	0.409217	0.89756	1	up	no
ENSOARG00000025414	4	8	4	2	3	0	3.12115	1.64208	0.226987	1	up	no
ENSOARG00000025417	0	3	5	1	7	4	0.64866	-0.624467	0.683865	1	down	no
ENSOARG00000025423	0	0	0	1	0	0	#NAME?	#NAME?	0.978596	1	down	no
ENSOARG00000025426	0	0	0	1	0	0	#NAME?	#NAME?	0.978596	1	down	no
ENSOARG00000025439	0	0	0	1	0	0	#NAME?	#NAME?	0.978596	1	down	no
ENSOARG00000025444	7	12	17	4	12	12	1.22951	0.298088	0.730061	1	up	no
ENSOARG00000025446	0	0	0	0	0	1	#NAME?	#NAME?	0.955937	1	down	no
ENSOARG00000025447	0	0	1	0	0	0	Inf	Inf	0.995943	1	up	no
ENSOARG00000025448	1	3	0	3	4	2	0.397063	-1.33256	0.475325	1	down	no
ENSOARG00000025449	0	0	2	0	1	0	2.18184	1.12555	0.906945	1	up	no
ENSOARG00000025450	9	7	4	4	8	10	0.845127	-0.242761	0.905406	1	down	no
ENSOARG00000025451	4	4	5	2	2	6	1.21557	0.281635	0.848711	1	up	no
ENSOARG00000025456	3	3	4	6	0	1	1.44913	0.535185	0.907104	1	up	no
ENSOARG00000025461	0	0	0	1	0	0	#NAME?	#NAME?	0.978596	1	down	no
ENSOARG00000025462	1	3	2	1	0	4	1.0648	0.0905781	1	1	up	no
ENSOARG00000025463	22	16	19	11	5	16	1.69184	0.758592	0.30053	1	up	no
ENSOARG00000025473	1	3	4	3	4	2	0.874852	-0.192889	0.971743	1	down	no
ENSOARG00000025474	257	324	321	309	315	245	1.0041	0.00590423	0.998708	1	up	no
ENSOARG00000025478	3	7	4	3	6	7	0.805634	-0.311803	0.892502	1	down	no
ENSOARG00000025480	0	1	1	0	0	0	Inf	Inf	0.521633	1	up	no
ENSOARG00000025481	15	5	17	11	12	14	0.990655	-0.0135453	1	1	down	no
ENSOARG00000025482	3	3	4	3	2	2	1.40112	0.486577	0.80789	1	up	no
ENSOARG00000025483	21	26	19	26	25	24	0.838143	-0.254731	0.740208	1	down	no
ENSOARG00000025486	0	1	1	0	0	1	1.75019	0.807513	1	1	up	no
ENSOARG00000025488	11	7	8	17	11	8	0.711919	-0.490215	0.571251	1	down	no
ENSOARG00000025489	601	554	611	581	463	489	1.11592	0.158231	0.587546	1	up	no
ENSOARG00000025490	0	0	0	0	0	2	#NAME?	#NAME?	0.417068	1	down	no
ENSOARG00000025492	1	2	1	1	3	0	0.969785	-0.0442636	1	1	down	no
ENSOARG00000025493	0	0	1	0	0	1	0.971322	-0.0419783	1	1	down	no
ENSOARG00000025495	0	1	0	0	0	0	Inf	Inf	1	1	up	no
ENSOARG00000025500	36	69	23	61	60	76	0.595549	-0.747708	0.194663	1	down	no
ENSOARG00000025502	0	0	1	0	0	0	Inf	Inf	0.995943	1	up	no
ENSOARG00000025504	0	0	1	0	0	0	Inf	Inf	0.995943	1	up	no
ENSOARG00000025505	4	4	11	12	2	12	0.72184	-0.470249	0.640791	1	down	no
ENSOARG00000025507	5	5	6	4	1	0	3.28513	1.71595	0.290792	1	up	no
ENSOARG00000025508	10	9	1	3	2	1	3.15889	1.65942	0.172426	1	up	no
ENSOARG00000025511	0	1	0	0	0	0	Inf	Inf	1	1	up	no
ENSOARG00000025512	3	4	1	2	1	0	2.59742	1.37708	0.462663	1	up	no
ENSOARG00000025513	270	426	384	396	264	250	1.14721	0.198123	0.547483	1	up	no
ENSOARG00000025514	17	12	3	4	11	8	1.29249	0.370157	0.659151	1	up	no
ENSOARG00000025518	1	0	0	0	0	1	0.892224	-0.164522	1	1	down	no
ENSOARG00000025519	8	26	10	27	14	13	0.763439	-0.389416	0.654386	1	down	no
ENSOARG00000025521	17	14	7	12	13	9	1.06531	0.0912712	0.926852	1	up	no
ENSOARG00000025522	0	0	0	0	3	0	#NAME?	#NAME?	0.264783	1	down	no
ENSOARG00000025527	0	0	0	3	3	3	#NAME?	#NAME?	0.0381242	1	down	yes
ENSOARG00000025528	4	1	3	2	0	0	4.23784	2.08333	0.415008	1	up	no
ENSOARG00000025529	1	0	0	1	0	0	1.04138	0.058494	1	1	up	no
ENSOARG00000025532	1	0	0	0	0	0	Inf	Inf	1	1	up	no
ENSOARG00000025533	2	7	0	1	3	3	1.10856	0.148684	0.899758	1	up	no
ENSOARG00000025538	0	0	0	1	0	0	#NAME?	#NAME?	0.978596	1	down	no
ENSOARG00000025539	3	1	2	1	5	0	1.01687	0.024138	1	1	up	no
ENSOARG00000025540	6	2	63	6	3	75	0.8224	-0.282088	0.878773	1	down	no
ENSOARG00000025543	15	16	13	22	7	19	0.872756	-0.19635	0.847918	1	down	no
ENSOARG00000025546	15	22	24	14	15	19	1.21375	0.27947	0.688004	1	up	no
ENSOARG00000025547	0	1	0	0	0	0	Inf	Inf	1	1	up	no
ENSOARG00000025549	0	1	2	0	0	0	Inf	Inf	0.316747	1	up	no
ENSOARG00000025559	5	3	1	2	10	0	0.731739	-0.450598	0.73061	1	down	no
ENSOARG00000025560	2	0	0	4	0	0	0.520689	-0.941506	0.752401	1	down	no
ENSOARG00000025562	3	2	2	2	1	2	1.3417	0.424058	0.884697	1	up	no
ENSOARG00000025563	7	1	0	0	2	2	1.85795	0.893715	0.569808	1	up	no
ENSOARG00000025564	2	4	1	0	1	0	6.59417	2.72119	0.216671	1	up	no
ENSOARG00000025565	2	4	0	4	2	8	0.370986	-1.43056	0.358188	1	down	no
ENSOARG00000025572	0	1	0	0	0	1	0.778869	-0.360547	1	1	down	no
ENSOARG00000025579	306	398	312	520	248	301	0.915985	-0.126604	0.712766	1	down	no
ENSOARG00000025580	0	0	4	2	11	1	0.310634	-1.68671	0.461826	1	down	no
ENSOARG00000025584	0	0	0	2	0	0	#NAME?	#NAME?	0.436181	1	down	no
ENSOARG00000025585	19	15	14	15	9	9	1.41416	0.499947	0.543748	1	up	no
ENSOARG00000025589	0	0	2	0	0	0	Inf	Inf	0.451377	1	up	no
ENSOARG00000025590	0	1	1	0	0	1	1.75019	0.807513	1	1	up	no
ENSOARG00000025592	1440	1906	2078	970	1253	675	1.82619	0.868839	0.0044711	1	up	yes
ENSOARG00000025595	48	30	30	4	24	39	1.49433	0.579503	0.514869	1	up	no
ENSOARG00000025602	2	0	0	0	0	0	Inf	Inf	0.461166	1	up	no
ENSOARG00000025604	0	0	0	0	1	0	#NAME?	#NAME?	0.978596	1	down	no
ENSOARG00000025606	0	0	0	2	0	0	#NAME?	#NAME?	0.436181	1	down	no
ENSOARG00000025609	0	0	1	0	0	0	Inf	Inf	0.995943	1	up	no
ENSOARG00000025611	2	0	0	1	1	2	0.476216	-1.07031	0.842997	1	down	no
ENSOARG00000025613	8	11	23	4	16	11	1.32688	0.408043	0.640861	1	up	no
ENSOARG00000025615	1	3	0	2	3	4	0.385088	-1.37674	0.476014	1	down	no
ENSOARG00000025618	2	0	0	0	1	0	2.00417	1.003	0.92513	1	up	no
ENSOARG00000025620	0	0	2	0	0	2	0.971322	-0.0419783	1	1	down	no
ENSOARG00000025623	0	0	1	0	1	0	1.09092	0.125546	1	1	up	no
ENSOARG00000025625	240	58	161	133	223	98	1.01264	0.0181186	1	1	up	no
ENSOARG00000025626	0	0	2	0	0	0	Inf	Inf	0.451377	1	up	no
ENSOARG00000025628	0	1	1	0	0	0	Inf	Inf	0.521633	1	up	no
ENSOARG00000025631	1	0	2	0	0	0	Inf	Inf	0.320118	1	up	no
ENSOARG00000025632	1	0	0	1	0	0	1.04138	0.058494	1	1	up	no
ENSOARG00000025633	1	0	1	1	0	0	2.17508	1.12107	1	1	up	no
ENSOARG00000025634	21	34	20	34	23	47	0.669139	-0.579622	0.404774	1	down	no
ENSOARG00000025635	4115	2811	2168	2926	2342	2720	1.08952	0.12369	0.563629	1	up	no
ENSOARG00000025638	2	1	0	1	3	0	0.726589	-0.460789	0.973087	1	down	no
ENSOARG00000025645	1	4	1	1	1	3	1.04885	0.0688035	1	1	up	no
ENSOARG00000025646	1	0	0	0	0	0	Inf	Inf	1	1	up	no
ENSOARG00000025647	4	0	2	2	2	0	1.5773	0.657459	0.86437	1	up	no
ENSOARG00000025648	0	2	1	5	0	0	0.590369	-0.760311	0.708367	1	down	no
ENSOARG00000025650	0	0	3	0	0	0	Inf	Inf	0.282695	1	up	no
ENSOARG00000025654	0	0	0	0	0	1	#NAME?	#NAME?	0.955937	1	down	no
ENSOARG00000025656	0	1	1	2	2	1	0.389426	-1.36058	0.574273	1	down	no
ENSOARG00000025658	14	5	8	14	6	8	0.95339	-0.0688623	0.96048	1	down	no
ENSOARG00000025659	0	0	1	1	0	0	1.1337	0.181038	1	1	up	no
ENSOARG00000025661	0	0	0	1	0	0	#NAME?	#NAME?	0.978596	1	down	no
ENSOARG00000025663	0	0	1	0	0	0	Inf	Inf	0.995943	1	up	no
ENSOARG00000025665	0	1	1	0	1	1	0.925846	-0.111156	1	1	down	no
ENSOARG00000025667	3	4	7	2	4	5	1.22544	0.293298	0.859191	1	up	no
ENSOARG00000025668	11	22	15	14	11	10	1.3061	0.385264	0.620544	1	up	no
ENSOARG00000025670	4	7	6	5	12	5	0.743625	-0.427354	0.719806	1	down	no
ENSOARG00000025673	0	3	0	0	0	0	Inf	Inf	0.300048	1	up	no
ENSOARG00000025675	0	2	1	1	0	0	2.95185	1.56162	0.711143	1	up	no
ENSOARG00000025676	3	0	1	5	1	1	0.590842	-0.759156	0.680457	1	down	no
ENSOARG00000025681	11	15	4	5	6	3	2.01035	1.00744	0.294714	1	up	no
ENSOARG00000025682	0	0	0	0	1	0	#NAME?	#NAME?	0.978596	1	down	no
ENSOARG00000025683	3	5	2	3	3	1	1.36406	0.447904	0.812219	1	up	no
ENSOARG00000025684	31	22	22	15	19	26	1.18639	0.246575	0.689419	1	up	no
ENSOARG00000025686	132	155	66	167	171	131	0.709785	-0.494546	0.241454	1	down	no
ENSOARG00000025687	0	2	0	1	0	2	0.545279	-0.874933	1	1	down	no
ENSOARG00000025688	1	1	0	1	2	1	0.459406	-1.12216	0.743037	1	down	no
ENSOARG00000025689	0	0	0	0	0	1	#NAME?	#NAME?	0.955937	1	down	no
ENSOARG00000025691	0	2	1	3	1	0	0.730797	-0.452457	0.972275	1	down	no
ENSOARG00000025692	2	3	0	2	1	2	0.89512	-0.159847	1	1	down	no
ENSOARG00000025693	0	1	1	3	0	3	0.3142	-1.67025	0.449019	1	down	no
ENSOARG00000025695	2	0	0	1	0	0	2.08276	1.05849	0.926898	1	up	no
ENSOARG00000025699	1	3	0	1	1	0	1.84806	0.886015	0.794522	1	up	no
ENSOARG00000025700	1	0	0	0	0	0	Inf	Inf	1	1	up	no
ENSOARG00000025701	40	30	18	40	27	31	0.856994	-0.222644	0.748048	1	down	no
ENSOARG00000025702	1	0	0	0	0	5	0.178445	-2.48645	0.303826	1	down	no
ENSOARG00000025703	5	8	8	5	6	6	1.18153	0.240654	0.845954	1	up	no
ENSOARG00000025704	11	7	18	10	4	5	1.91196	0.935052	0.332393	1	up	no
ENSOARG00000025705	28	25	9	26	18	43	0.654294	-0.611989	0.426114	1	down	no
ENSOARG00000025706	4	4	1	3	2	9	0.573415	-0.802349	0.624294	1	down	no
ENSOARG00000025707	2	0	0	0	0	0	Inf	Inf	0.461166	1	up	no
ENSOARG00000025708	0	0	0	0	0	1	#NAME?	#NAME?	0.955937	1	down	no
ENSOARG00000025709	20	13	25	23	12	20	1.03696	0.0523661	0.987728	1	up	no
ENSOARG00000025710	0	0	2	0	0	0	Inf	Inf	0.451377	1	up	no
ENSOARG00000025711	3	4	3	6	2	1	1.09907	0.136278	1	1	up	no
ENSOARG00000025712	11	20	7	12	19	20	0.68204	-0.552072	0.551767	1	down	no
ENSOARG00000025713	181	255	148	237	169	276	0.800378	-0.321247	0.452464	1	down	no
ENSOARG00000025714	8	11	3	7	4	9	1.00326	0.00469037	0.980971	1	up	no
ENSOARG00000025715	76	146	23	111	73	82	0.842071	-0.247986	0.737101	1	down	no
ENSOARG00000025716	4	1	0	0	2	0	2.44155	1.2878	0.703962	1	up	no
ENSOARG00000025717	7	0	2	2	0	2	2.20496	1.14075	0.502844	1	up	no
ENSOARG00000025718	1	1	0	0	2	1	0.600953	-0.734676	0.97366	1	down	no
ENSOARG00000025719	0	0	0	1	0	2	#NAME?	#NAME?	0.290355	1	down	no
ENSOARG00000025720	2	0	0	0	1	0	2.00417	1.003	0.92513	1	up	no
ENSOARG00000025721	2	1	1	0	0	1	3.53464	1.82156	0.511927	1	up	no
ENSOARG00000025723	101	205	231	108	143	101	1.4778	0.56345	0.164294	1	up	no
ENSOARG00000025724	79	57	59	51	58	105	0.859499	-0.218432	0.709441	1	down	no
ENSOARG00000025725	0	0	1	0	0	0	Inf	Inf	0.995943	1	up	no
ENSOARG00000025728	0	0	1	0	0	0	Inf	Inf	0.995943	1	up	no
ENSOARG00000025730	0	0	1	0	0	0	Inf	Inf	0.995943	1	up	no
ENSOARG00000025731	1	0	1	0	0	3	0.621182	-0.686912	0.835659	1	down	no
ENSOARG00000025732	0	0	0	1	0	0	#NAME?	#NAME?	0.978596	1	down	no
ENSOARG00000025733	162	174	139	186	130	176	0.920129	-0.120092	0.787595	1	down	no
ENSOARG00000025734	5	6	4	4	2	1	2.09729	1.06853	0.432405	1	up	no
ENSOARG00000025735	1	0	1	0	0	0	Inf	Inf	0.524528	1	up	no
ENSOARG00000025737	0	0	2	1	2	1	0.534059	-0.90493	0.859056	1	down	no
ENSOARG00000025740	0	0	1	0	0	0	Inf	Inf	0.995943	1	up	no
ENSOARG00000025743	0	0	0	0	0	1	#NAME?	#NAME?	0.955937	1	down	no
ENSOARG00000025744	0	0	0	0	0	2	#NAME?	#NAME?	0.417068	1	down	no
ENSOARG00000025747	0	0	1	0	0	0	Inf	Inf	0.995943	1	up	no
ENSOARG00000025748	0	3	0	3	3	0	0.445796	-1.16554	0.75452	1	down	no
ENSOARG00000025749	0	0	1	0	1	0	1.09092	0.125546	1	1	up	no
ENSOARG00000025750	0	0	2	0	0	0	Inf	Inf	0.451377	1	up	no
ENSOARG00000025751	35	44	14	53	38	32	0.711026	-0.492027	0.435152	1	down	no
ENSOARG00000025752	11	18	12	16	6	24	0.824379	-0.278621	0.803826	1	down	no
ENSOARG00000025753	8	6	6	9	7	20	0.519655	-0.944373	0.335413	1	down	no
ENSOARG00000025754	0	0	0	0	0	1	#NAME?	#NAME?	0.955937	1	down	no
ENSOARG00000025755	0	2	2	0	3	1	0.953495	-0.068703	1	1	down	no
ENSOARG00000025757	24	24	24	28	14	22	1.08491	0.11757	0.874106	1	up	no
ENSOARG00000025759	1	3	5	3	5	1	1.00789	0.0113352	1	1	up	no
ENSOARG00000025760	75	96	83	46	61	86	1.23694	0.306776	0.490873	1	up	no
ENSOARG00000025761	49	76	27	34	53	44	1.0733	0.102047	0.779778	1	up	no
ENSOARG00000025766	0	0	0	0	1	0	#NAME?	#NAME?	0.978596	1	down	no
ENSOARG00000025767	0	2	1	0	0	0	Inf	Inf	0.309701	1	up	no
ENSOARG00000025768	0	0	2	0	1	0	2.18184	1.12555	0.906945	1	up	no
ENSOARG00000025771	2	5	3	2	3	2	1.34585	0.428513	0.810261	1	up	no
ENSOARG00000025772	4	7	0	7	10	19	0.266097	-1.90998	0.0923342	1	down	no
ENSOARG00000025774	13	30	20	15	11	15	1.44483	0.530896	0.438732	1	up	no
ENSOARG00000025778	0	0	2	0	0	0	Inf	Inf	0.451377	1	up	no
ENSOARG00000025779	37	23	85	23	35	20	1.88361	0.913497	0.145181	1	up	no
ENSOARG00000025783	0	1	7	0	2	4	1.31093	0.390587	0.774713	1	up	no
ENSOARG00000025784	1	0	0	0	1	0	1.00208	0.00300239	1	1	up	no
ENSOARG00000025785	1	5	0	1	3	1	1.05713	0.0801563	1	1	up	no
ENSOARG00000025786	130	181	216	124	161	186	1.07158	0.0997436	0.7648	1	up	no
ENSOARG00000025788	0	1	0	0	0	0	Inf	Inf	1	1	up	no
ENSOARG00000025796	16	15	49	67	5	52	0.646024	-0.630341	0.493656	1	down	no
ENSOARG00000025800	0	0	1	0	0	0	Inf	Inf	0.995943	1	up	no
ENSOARG00000025804	2	3	4	3	4	4	0.79022	-0.339674	0.873423	1	down	no
ENSOARG00000025808	6	3	2	6	5	5	0.660107	-0.599229	0.65754	1	down	no
ENSOARG00000025816	30	53	47	76	47	39	0.778962	-0.360375	0.490846	1	down	no
ENSOARG00000025818	1	18	8	10	5	9	1.0301	0.0427898	0.925687	1	up	no
ENSOARG00000025819	10	24	18	12	14	4	1.68616	0.753745	0.350799	1	up	no
ENSOARG00000025820	1	0	0	1	1	0	0.510676	-0.969519	0.971736	1	down	no
ENSOARG00000025821	187	163	189	98	121	63	1.8743	0.906353	0.0247733	1	up	yes
ENSOARG00000025829	0	0	0	1	0	0	#NAME?	#NAME?	0.978596	1	down	no
ENSOARG00000025830	1	0	3	0	0	0	Inf	Inf	0.212545	1	up	no
ENSOARG00000025834	0	0	1	0	0	1	0.971322	-0.0419783	1	1	down	no
ENSOARG00000025840	1	3	1	0	1	2	1.45315	0.539188	0.837047	1	up	no
ENSOARG00000025841	299	331	247	328	287	245	0.978172	-0.0318405	0.928818	1	down	no
ENSOARG00000025844	25	40	26	51	21	18	0.979122	-0.0304388	0.961476	1	down	no
ENSOARG00000025845	0	0	0	0	0	2	#NAME?	#NAME?	0.417068	1	down	no
ENSOARG00000025849	2	2	0	0	0	0	Inf	Inf	0.206272	1	up	no
ENSOARG00000025851	0	1	0	0	0	0	Inf	Inf	1	1	up	no
ENSOARG00000025855	0	0	0	1	0	1	#NAME?	#NAME?	0.479362	1	down	no
ENSOARG00000025856	16	19	11	25	19	14	0.759676	-0.396544	0.611548	1	down	no
ENSOARG00000025857	18	27	28	35	23	22	0.887132	-0.172779	0.795788	1	down	no
ENSOARG00000025861	0	3	5	2	0	0	4.19786	2.06965	0.413749	1	up	no
ENSOARG00000025864	0	0	1	1	0	0	1.1337	0.181038	1	1	up	no
ENSOARG00000025866	0	0	1	0	0	0	Inf	Inf	0.995943	1	up	no
ENSOARG00000025869	18	21	9	12	7	19	1.15893	0.212797	0.72838	1	up	no
ENSOARG00000025870	183	200	144	139	174	149	1.08488	0.117536	0.72539	1	up	no
ENSOARG00000025871	6	10	7	9	3	5	1.2964	0.37451	0.737674	1	up	no
ENSOARG00000025872	0	0	6	1	6	0	0.940143	-0.0890486	1	1	down	no
ENSOARG00000025873	223	86	126	226	197	88	0.849687	-0.234996	0.594245	1	down	no
ENSOARG00000025874	14	13	18	17	11	14	1.04539	0.0640382	0.974282	1	up	no
ENSOARG00000025875	0	5	0	3	2	2	0.613181	-0.705616	0.968871	1	down	no
ENSOARG00000025877	0	1	0	0	0	1	0.778869	-0.360547	1	1	down	no
ENSOARG00000025881	0	0	3	1	1	3	0.613836	-0.704075	0.96246	1	down	no
ENSOARG00000025882	1	4	1	0	1	1	2.63389	1.39719	0.487156	1	up	no
ENSOARG00000025885	3	9	3	3	4	4	1.24366	0.314587	0.791168	1	up	no
ENSOARG00000025886	1	0	0	0	1	0	1.00208	0.00300239	1	1	up	no
ENSOARG00000025888	0	1	0	0	0	1	0.778869	-0.360547	1	1	down	no
ENSOARG00000025890	60	119	23	106	64	99	0.682975	-0.550095	0.395656	1	down	no
ENSOARG00000025891	1	2	0	0	0	0	Inf	Inf	0.306327	1	up	no
ENSOARG00000025894	0	1	2	1	0	0	3.17647	1.66742	0.712368	1	up	no
ENSOARG00000025896	3	5	2	5	7	6	0.515466	-0.956052	0.463668	1	down	no
ENSOARG00000025897	0	0	0	1	1	0	#NAME?	#NAME?	0.478825	1	down	no
ENSOARG00000025898	0	0	1	1	0	0	1.1337	0.181038	1	1	up	no
ENSOARG00000025899	0	0	0	1	0	0	#NAME?	#NAME?	0.978596	1	down	no
ENSOARG00000025900	19	13	10	19	7	12	1.06605	0.0922769	0.934957	1	up	no
ENSOARG00000025901	4	2	4	2	4	8	0.678863	-0.558807	0.717294	1	down	no
ENSOARG00000025902	2	1	1	0	1	0	3.96986	1.98909	0.511642	1	up	no
ENSOARG00000025903	1	4	1	1	2	0	1.88777	0.916685	0.686911	1	up	no
ENSOARG00000025904	11	20	9	14	23	26	0.583749	-0.776579	0.343738	1	down	no
ENSOARG00000025905	2	4	2	3	10	4	0.442198	-1.17724	0.367956	1	down	no
ENSOARG00000025906	5	6	3	2	6	2	1.33046	0.411922	0.775511	1	up	no
ENSOARG00000025907	0	1	0	1	1	0	0.445796	-1.16554	0.970979	1	down	no
ENSOARG00000025908	0	0	1	1	0	2	0.340007	-1.55636	0.66747	1	down	no
ENSOARG00000025909	49	87	28	80	8	279	0.39101	-1.35472	0.0349494	1	down	yes
ENSOARG00000025910	0	0	1	0	2	0	0.54546	-0.874454	0.87767	1	down	no
ENSOARG00000025911	0	1	0	0	0	0	Inf	Inf	1	1	up	no
ENSOARG00000025912	0	0	1	0	0	0	Inf	Inf	0.995943	1	up	no
ENSOARG00000025913	0	1	0	0	0	0	Inf	Inf	1	1	up	no
ENSOARG00000025915	42	46	30	34	52	38	0.903126	-0.147001	0.840001	1	down	no
ENSOARG00000025916	5	17	3	10	6	10	0.86223	-0.213856	0.961688	1	down	no
ENSOARG00000025917	24	23	16	25	18	15	1.04619	0.0651471	0.946363	1	up	no
ENSOARG00000025918	105	104	51	123	46	86	0.965066	-0.0513011	0.952235	1	down	no
ENSOARG00000025919	24	26	10	27	30	21	0.725217	-0.463516	0.527389	1	down	no
ENSOARG00000025920	45	83	52	70	35	52	1.08501	0.117707	0.7907	1	up	no
ENSOARG00000025921	1	0	3	1	3	0	1.07889	0.109546	1	1	up	no
ENSOARG00000025922	0	1	1	0	0	1	1.75019	0.807513	1	1	up	no
ENSOARG00000025924	3	9	7	5	4	7	1.1105	0.151209	0.901197	1	up	no
ENSOARG00000025925	25	20	10	11	15	15	1.25982	0.333223	0.628925	1	up	no
ENSOARG00000025926	0	0	1	0	0	0	Inf	Inf	0.995943	1	up	no
ENSOARG00000025928	60	90	42	84	43	91	0.81701	-0.291574	0.63859	1	down	no
ENSOARG00000025929	0	0	2	0	0	1	1.94264	0.958022	0.901507	1	up	no
ENSOARG00000025933	0	0	1	0	0	0	Inf	Inf	0.995943	1	up	no
ENSOARG00000025935	6	5	0	7	4	0	0.967445	-0.0477492	1	1	down	no
ENSOARG00000025937	1	1	2	0	0	1	3.61374	1.85349	0.51207	1	up	no
ENSOARG00000025938	36	29	22	22	29	28	1.04688	0.0660942	0.902792	1	up	no
ENSOARG00000025939	1	11	2	2	2	7	1.08654	0.119737	0.841162	1	up	no
ENSOARG00000025940	395	363	348	370	393	285	1.02233	0.0318621	0.948228	1	up	no
ENSOARG00000025941	5	3	1	4	9	5	0.472558	-1.08144	0.392905	1	down	no
ENSOARG00000025942	0	0	0	0	2	0	#NAME?	#NAME?	0.428507	1	down	no
ENSOARG00000025943	1612	1494	1158	2139	1551	1759	0.749444	-0.416107	0.0695223	1	down	no
ENSOARG00000025944	1891	1447	1206	1588	1633	1635	0.895743	-0.158843	0.524591	1	down	no
ENSOARG00000025947	0	0	0	0	1	0	#NAME?	#NAME?	0.978596	1	down	no
ENSOARG00000025948	0	1	1	1	0	2	0.612646	-0.706874	0.974886	1	down	no
ENSOARG00000025949	4	10	4	15	9	16	0.413479	-1.27411	0.185576	1	down	no
ENSOARG00000025951	1	0	0	0	0	0	Inf	Inf	1	1	up	no
ENSOARG00000025952	5	2	2	4	0	10	0.592943	-0.754034	0.593723	1	down	no
ENSOARG00000025960	5	1	1	2	5	3	0.677692	-0.561298	0.75488	1	down	no
ENSOARG00000025962	1	0	2	3	2	2	0.446362	-1.16371	0.519216	1	down	no
ENSOARG00000025965	28	28	21	41	15	30	0.856086	-0.224172	0.756301	1	down	no
ENSOARG00000025971	6	0	0	0	0	5	1.07067	0.0985126	1	1	up	no
ENSOARG00000025972	5	2	0	4	1	3	0.822534	-0.281853	0.984386	1	down	no
ENSOARG00000025973	0	0	0	1	0	0	#NAME?	#NAME?	0.978596	1	down	no
ENSOARG00000025974	2	0	0	0	0	1	1.78445	0.835478	0.919703	1	up	no
ENSOARG00000025975	1	4	0	4	0	1	0.905267	-0.143584	1	1	down	no
ENSOARG00000025976	0	2	1	1	0	1	1.36207	0.445804	1	1	up	no
ENSOARG00000025979	1	1	2	0	4	0	1.01467	0.0210159	1	1	up	no
ENSOARG00000025985	0	6	1	1	3	1	1.24662	0.318019	0.86141	1	up	no
ENSOARG00000025987	7	13	6	9	7	8	1.01163	0.0166856	0.990961	1	up	no
ENSOARG00000025989	9	8	13	3	7	4	2.10016	1.0705	0.284651	1	up	no
ENSOARG00000025990	0	0	0	0	0	1	#NAME?	#NAME?	0.955937	1	down	no
ENSOARG00000025991	9	15	19	9	9	13	1.32878	0.4101	0.612208	1	up	no
ENSOARG00000025992	2	1	2	2	2	1	1.0026	0.00374385	1	1	up	no
ENSOARG00000025993	2	3	3	5	2	0	1.16001	0.214142	1	1	up	no
ENSOARG00000025994	396	310	392	367	280	249	1.2003	0.263392	0.441876	1	up	no
ENSOARG00000025995	1	0	0	0	0	0	Inf	Inf	1	1	up	no
ENSOARG00000025998	0	0	2	0	0	0	Inf	Inf	0.451377	1	up	no
ENSOARG00000025999	5	4	1	3	2	1	1.59743	0.67575	0.6911	1	up	no
ENSOARG00000026001	2	1	1	0	1	0	3.96986	1.98909	0.511642	1	up	no
ENSOARG00000026003	1	1	0	0	0	0	Inf	Inf	0.521633	1	up	no
ENSOARG00000026005	22	17	28	16	8	14	1.7245	0.786181	0.282211	1	up	no
ENSOARG00000026007	0	0	0	1	1	2	#NAME?	#NAME?	0.191211	1	down	no
ENSOARG00000026008	0	0	0	1	0	0	#NAME?	#NAME?	0.978596	1	down	no
ENSOARG00000026014	40	32	26	36	28	26	1.05005	0.0704615	0.922329	1	up	no
ENSOARG00000026015	1	1	0	1	0	1	0.899999	-0.152005	1	1	down	no
ENSOARG00000026016	0	0	0	2	0	0	#NAME?	#NAME?	0.436181	1	down	no
ENSOARG00000026017	0	5	0	3	2	1	0.727771	-0.458443	1	1	down	no
ENSOARG00000026020	7	2	0	3	4	1	1.09416	0.129821	0.976525	1	up	no
ENSOARG00000026022	0	0	0	0	1	0	#NAME?	#NAME?	0.978596	1	down	no
ENSOARG00000026027	1	2	0	0	1	1	1.29602	0.374092	1	1	up	no
ENSOARG00000026030	1	2	0	0	5	0	0.550325	-0.861644	0.70221	1	down	no
ENSOARG00000026031	21	29	33	23	25	29	1.034	0.0482309	0.940535	1	up	no
ENSOARG00000026032	411	420	317	487	356	394	0.887893	-0.171542	0.582385	1	down	no
ENSOARG00000026034	1	1	2	3	2	1	0.675332	-0.566332	0.814552	1	down	no
ENSOARG00000026036	0	2	0	0	0	1	1.55774	0.639453	0.947781	1	up	no
ENSOARG00000026037	7	6	10	11	7	12	0.745994	-0.422765	0.670391	1	down	no
ENSOARG00000026040	0	1	0	0	2	0	0.437385	-1.19302	0.885018	1	down	no
ENSOARG00000026043	0	1	0	2	3	1	0.144646	-2.7894	0.25763	1	down	no
ENSOARG00000026044	1	1	1	3	7	4	0.206392	-2.27654	0.131249	1	down	no
ENSOARG00000026049	0	3	0	0	0	0	Inf	Inf	0.300048	1	up	no
ENSOARG00000026050	0	0	1	0	0	0	Inf	Inf	0.995943	1	up	no
ENSOARG00000026051	5	0	1	1	0	2	1.9016	0.927215	0.65544	1	up	no
ENSOARG00000026052	5	0	0	1	0	0	5.20689	2.38042	0.349774	1	up	no
ENSOARG00000026056	82	160	43	122	85	150	0.725447	-0.463057	0.451313	1	down	no
ENSOARG00000026058	0	0	0	2	0	0	#NAME?	#NAME?	0.436181	1	down	no
ENSOARG00000026059	0	0	2	0	0	0	Inf	Inf	0.451377	1	up	no
ENSOARG00000026063	16	34	14	29	16	33	0.753973	-0.407416	0.623083	1	down	no
ENSOARG00000026064	34	44	64	54	35	22	1.27499	0.350485	0.585904	1	up	no
ENSOARG00000026066	338	461	179	333	246	347	0.98022	-0.0288218	0.960939	1	down	no
ENSOARG00000026067	9	10	8	7	5	8	1.2786	0.354569	0.714328	1	up	no
ENSOARG00000026069	10	30	2	12	12	11	1.07087	0.098777	0.822222	1	up	no
ENSOARG00000026070	9	18	5	13	14	5	0.940673	-0.0882347	0.990508	1	down	no
ENSOARG00000026074	0	0	1	0	0	0	Inf	Inf	0.995943	1	up	no
ENSOARG00000026076	13	14	10	15	26	58	0.342722	-1.54489	0.0496669	1	down	yes
ENSOARG00000026081	0	1	0	0	0	0	Inf	Inf	1	1	up	no
ENSOARG00000026083	8	2	10	2	5	1	2.56912	1.36127	0.277459	1	up	no
ENSOARG00000026084	9	3	0	1	3	9	0.827484	-0.273196	1	1	down	no
ENSOARG00000026085	0	4	1	1	2	1	1.12352	0.168019	1	1	up	no
ENSOARG00000026086	194	280	88	237	186	184	0.862461	-0.213468	0.659394	1	down	no
ENSOARG00000026087	1	5	5	7	4	6	0.619786	-0.690158	0.594573	1	down	no
ENSOARG00000026090	22	26	13	12	24	24	0.943515	-0.0838832	1	1	down	no
ENSOARG00000026095	3	1	0	4	6	4	0.270613	-1.8857	0.198591	1	down	no
ENSOARG00000026096	0	2	0	0	0	0	Inf	Inf	0.489317	1	up	no
ENSOARG00000026100	2	2	2	2	3	1	0.981462	-0.0269961	1	1	down	no
ENSOARG00000026101	0	0	0	0	0	1	#NAME?	#NAME?	0.955937	1	down	no
ENSOARG00000026102	4	4	6	6	7	4	0.813903	-0.297072	0.822421	1	down	no
ENSOARG00000026108	2	0	0	1	0	0	2.08276	1.05849	0.926898	1	up	no
ENSOARG00000026113	20	55	32	30	37	25	1.09705	0.133627	0.798767	1	up	no
ENSOARG00000026118	2	13	3	8	4	9	0.763493	-0.389314	0.859786	1	down	no
ENSOARG00000026119	62	94	39	88	74	67	0.798975	-0.323778	0.549013	1	down	no
ENSOARG00000026120	12	7	11	7	14	8	1.01439	0.0206093	1	1	up	no
ENSOARG00000026121	45	47	61	76	59	34	0.896873	-0.157025	0.71391	1	down	no
ENSOARG00000026122	14	14	9	1	18	21	0.848318	-0.237322	0.832869	1	down	no
ENSOARG00000026123	468	357	338	251	311	306	1.28319	0.35973	0.232413	1	up	no
ENSOARG00000026124	0	2	0	2	0	0	0.909073	-0.137531	1	1	down	no
ENSOARG00000026125	1	0	0	1	0	1	0.480524	-1.05732	0.972497	1	down	no
ENSOARG00000026126	0	0	0	0	1	0	#NAME?	#NAME?	0.978596	1	down	no
ENSOARG00000026128	1	0	0	0	1	0	1.00208	0.00300239	1	1	up	no
ENSOARG00000026129	30	45	24	37	35	38	0.843988	-0.244706	0.740276	1	down	no
ENSOARG00000026131	57	39	59	11	72	36	1.26485	0.338969	0.731177	1	up	no
ENSOARG00000026132	0	0	1	0	0	0	Inf	Inf	0.995943	1	up	no
ENSOARG00000026133	0	0	0	2	1	1	#NAME?	#NAME?	0.188637	1	down	no
ENSOARG00000026134	0	0	1	0	0	0	Inf	Inf	0.995943	1	up	no
ENSOARG00000026137	0	0	0	0	0	1	#NAME?	#NAME?	0.955937	1	down	no
ENSOARG00000026138	6	6	1	9	9	14	0.369997	-1.43442	0.176361	1	down	no
ENSOARG00000026139	2	5	1	4	5	2	0.673161	-0.570976	0.766593	1	down	no
ENSOARG00000026140	13	6	10	3	7	8	1.54648	0.628988	0.511567	1	up	no
ENSOARG00000026143	0	0	0	0	1	0	#NAME?	#NAME?	0.978596	1	down	no
ENSOARG00000026148	0	0	1	0	0	0	Inf	Inf	0.995943	1	up	no
ENSOARG00000026151	2	0	0	0	0	0	Inf	Inf	0.461166	1	up	no
ENSOARG00000026152	1	1	0	0	0	0	Inf	Inf	0.521633	1	up	no
ENSOARG00000026153	1	0	1	0	0	0	Inf	Inf	0.524528	1	up	no
ENSOARG00000026154	11	3	21	6	10	7	1.54668	0.629175	0.520257	1	up	no
ENSOARG00000026156	0	1	0	0	0	0	Inf	Inf	1	1	up	no
ENSOARG00000026161	0	0	2	0	0	0	Inf	Inf	0.451377	1	up	no
ENSOARG00000026168	0	0	2	0	0	0	Inf	Inf	0.451377	1	up	no
ENSOARG00000026169	0	0	0	0	1	0	#NAME?	#NAME?	0.978596	1	down	no
ENSOARG00000026176	0	1	0	0	2	0	0.437385	-1.19302	0.885018	1	down	no
ENSOARG00000026184	0	0	1	0	0	0	Inf	Inf	0.995943	1	up	no
ENSOARG00000026185	3	0	6	2	2	8	0.739899	-0.4346	0.800597	1	down	no
ENSOARG00000026186	0	0	0	2	2	3	#NAME?	#NAME?	0.0691159	1	down	no
ENSOARG00000026189	33	34	15	48	36	29	0.689919	-0.535502	0.394542	1	down	no
ENSOARG00000026192	0	0	0	0	1	0	#NAME?	#NAME?	0.978596	1	down	no
ENSOARG00000026199	0	1	0	0	0	2	0.389435	-1.36055	0.86315	1	down	no
ENSOARG00000026202	4	6	3	7	3	2	1.0457	0.0644704	1	1	up	no
ENSOARG00000026204	0	1	0	0	0	0	Inf	Inf	1	1	up	no
ENSOARG00000026207	17	15	10	16	18	25	0.66802	-0.582037	0.477297	1	down	no
ENSOARG00000026210	0	2	1	6	1	4	0.252124	-1.98779	0.233064	1	down	no
ENSOARG00000026211	6	17	24	1	13	14	1.58545	0.664889	0.490338	1	up	no
ENSOARG00000026213	3	1	2	1	0	0	6.30061	2.65549	0.283098	1	up	no
ENSOARG00000026214	21	38	34	27	38	22	1.03029	0.0430485	0.960286	1	up	no
ENSOARG00000026215	0	0	0	0	1	0	#NAME?	#NAME?	0.978596	1	down	no
ENSOARG00000026219	51	59	27	60	51	46	0.824019	-0.279251	0.642829	1	down	no
ENSOARG00000026220	4	1	2	8	3	6	0.405172	-1.30339	0.297771	1	down	no
ENSOARG00000026224	2	0	3	0	0	1	4.69841	2.23217	0.376705	1	up	no
ENSOARG00000026225	0	1	2	0	1	2	0.94158	-0.0868448	1	1	down	no
ENSOARG00000026228	0	0	0	1	0	0	#NAME?	#NAME?	0.978596	1	down	no
ENSOARG00000026237	0	4	1	1	0	0	4.76999	2.25399	0.377162	1	up	no
ENSOARG00000026239	1	1	0	0	0	0	Inf	Inf	0.521633	1	up	no
ENSOARG00000026241	0	2	1	2	7	3	0.231046	-2.11375	0.192092	1	down	no
ENSOARG00000026242	1	3	3	0	2	2	1.62476	0.700228	0.727577	1	up	no
ENSOARG00000026243	0	0	0	0	1	0	#NAME?	#NAME?	0.978596	1	down	no
ENSOARG00000026245	20	9	14	12	18	11	1.03069	0.0436074	1	1	up	no
ENSOARG00000026246	1	1	0	0	0	1	1.67109	0.740792	1	1	up	no
ENSOARG00000026248	0	0	1	0	0	1	0.971322	-0.0419783	1	1	down	no
ENSOARG00000026254	1	2	0	0	3	2	0.524493	-0.931005	0.786889	1	down	no
ENSOARG00000026256	6	3	1	2	2	3	1.33368	0.415409	0.808706	1	up	no
ENSOARG00000026258	0	1	0	0	3	4	0.116753	-3.09847	0.196473	1	down	no
ENSOARG00000026261	0	1	0	0	0	0	Inf	Inf	1	1	up	no
ENSOARG00000026264	0	1	0	0	0	1	0.778869	-0.360547	1	1	down	no
ENSOARG00000026265	0	0	0	0	1	0	#NAME?	#NAME?	0.978596	1	down	no
ENSOARG00000026267	2	0	0	0	1	0	2.00417	1.003	0.92513	1	up	no
ENSOARG00000026268	0	1	0	1	0	0	0.909073	-0.137531	1	1	down	no
ENSOARG00000026269	0	0	1	0	0	1	0.971322	-0.0419783	1	1	down	no
ENSOARG00000026274	1	1	0	1	0	2	0.584958	-0.773594	0.97426	1	down	no
ENSOARG00000026275	1	2	0	0	1	0	2.75163	1.46028	0.710773	1	up	no
ENSOARG00000026277	0	0	0	1	1	0	#NAME?	#NAME?	0.478825	1	down	no
ENSOARG00000026280	3	0	0	1	2	1	0.735853	-0.442511	1	1	down	no
ENSOARG00000026282	0	0	0	0	2	0	#NAME?	#NAME?	0.428507	1	down	no
ENSOARG00000026283	0	0	1	0	0	0	Inf	Inf	0.995943	1	up	no
ENSOARG00000026287	0	0	3	0	0	0	Inf	Inf	0.282695	1	up	no
ENSOARG00000026290	1	3	3	1	6	1	0.853286	-0.228898	0.960472	1	down	no
ENSOARG00000026291	1	0	2	0	3	0	1.06131	0.0858435	1	1	up	no
ENSOARG00000026295	1	0	0	0	0	0	Inf	Inf	1	1	up	no
ENSOARG00000026297	0	0	0	0	1	0	#NAME?	#NAME?	0.978596	1	down	no
ENSOARG00000026298	0	1	0	4	2	1	0.125466	-2.99464	0.195236	1	down	no
ENSOARG00000026299	27	15	13	18	18	25	0.857423	-0.221921	0.804388	1	down	no
ENSOARG00000026300	0	3	2	9	2	3	0.342568	-1.54554	0.274955	1	down	no
ENSOARG00000026301	0	1	0	0	4	1	0.170749	-2.55005	0.344892	1	down	no
ENSOARG00000026304	0	0	0	1	2	0	#NAME?	#NAME?	0.282227	1	down	no
ENSOARG00000026306	0	0	0	1	0	0	#NAME?	#NAME?	0.978596	1	down	no
ENSOARG00000026307	0	0	0	1	0	0	#NAME?	#NAME?	0.978596	1	down	no
ENSOARG00000026309	0	0	1	0	1	0	1.09092	0.125546	1	1	up	no
ENSOARG00000026310	3	3	3	6	11	2	0.468107	-1.09509	0.348907	1	down	no
ENSOARG00000026314	0	0	1	0	0	0	Inf	Inf	0.995943	1	up	no
ENSOARG00000026317	0	0	0	0	0	1	#NAME?	#NAME?	0.955937	1	down	no
ENSOARG00000026318	0	0	0	0	0	1	#NAME?	#NAME?	0.955937	1	down	no
ENSOARG00000026320	0	0	0	0	0	1	#NAME?	#NAME?	0.955937	1	down	no
ENSOARG00000026321	1	2	2	0	0	1	4.39261	2.13508	0.377245	1	up	no
ENSOARG00000026322	1	2	0	1	0	0	2.85952	1.51578	0.710477	1	up	no
ENSOARG00000026323	1	1	0	2	2	2	0.304151	-1.71714	0.44822	1	down	no
ENSOARG00000026324	17	43	16	19	27	16	1.13995	0.188968	0.738262	1	up	no
ENSOARG00000026327	0	0	0	0	2	0	#NAME?	#NAME?	0.428507	1	down	no
ENSOARG00000026331	0	0	0	1	0	1	#NAME?	#NAME?	0.479362	1	down	no
ENSOARG00000026332	0	1	2	1	1	0	1.55769	0.639412	1	1	up	no
ENSOARG00000026336	0	0	2	0	0	0	Inf	Inf	0.451377	1	up	no
ENSOARG00000026339	4	9	2	2	5	0	2.03091	1.02213	0.474505	1	up	no
ENSOARG00000026340	16	27	6	30	16	23	0.653433	-0.61389	0.443139	1	down	no
ENSOARG00000026341	13	27	28	39	19	35	0.701097	-0.512314	0.439509	1	down	no
ENSOARG00000026342	1	8	0	0	1	2	2.46445	1.30127	0.389327	1	up	no
ENSOARG00000026343	3	4	1	3	4	4	0.667549	-0.583054	0.76853	1	down	no
ENSOARG00000026344	6	6	3	5	6	6	0.828137	-0.272059	0.894138	1	down	no
ENSOARG00000026345	0	1	1	1	0	1	0.942599	-0.0852845	1	1	down	no
ENSOARG00000026353	0	2	0	2	2	0	0.445796	-1.16554	0.799474	1	down	no
ENSOARG00000026354	0	0	0	1	0	1	#NAME?	#NAME?	0.479362	1	down	no
ENSOARG00000026358	1	6	11	7	8	3	1.00804	0.011554	1	1	up	no
ENSOARG00000026359	4	7	5	4	8	6	0.838523	-0.254078	0.896786	1	down	no
ENSOARG00000026360	1	1	0	1	0	0	1.95045	0.963808	1	1	up	no
ENSOARG00000026361	1	4	2	2	2	0	1.70288	0.767977	0.731973	1	up	no
ENSOARG00000026362	6	1	0	0	5	0	1.37745	0.462004	0.990309	1	up	no
ENSOARG00000026365	556	771	330	711	506	584	0.862157	-0.213977	0.526828	1	down	no
ENSOARG00000026366	203	220	161	185	149	178	1.08459	0.117152	0.717381	1	up	no
ENSOARG00000026368	0	0	0	0	1	0	#NAME?	#NAME?	0.978596	1	down	no
ENSOARG00000026371	0	0	0	0	1	0	#NAME?	#NAME?	0.978596	1	down	no
ENSOARG00000026372	0	0	1	0	0	0	Inf	Inf	0.995943	1	up	no
ENSOARG00000026373	0	1	0	0	0	0	Inf	Inf	1	1	up	no
ENSOARG00000026376	0	0	0	1	0	0	#NAME?	#NAME?	0.978596	1	down	no
ENSOARG00000026377	11	7	3	8	7	9	0.823141	-0.280789	0.849562	1	down	no
ENSOARG00000026378	0	0	1	0	0	0	Inf	Inf	0.995943	1	up	no
ENSOARG00000026379	24	18	17	21	22	14	1.00708	0.0101773	1	1	up	no
ENSOARG00000026380	0	0	0	0	1	0	#NAME?	#NAME?	0.978596	1	down	no
ENSOARG00000026381	0	7	1	2	3	0	1.46497	0.550876	0.748588	1	up	no
ENSOARG00000026382	0	1	0	1	0	6	0.113591	-3.13808	0.192182	1	down	no
ENSOARG00000026383	4	5	0	4	2	0	1.43308	0.519121	0.794264	1	up	no
ENSOARG00000026385	0	1	0	2	2	1	0.173302	-2.52864	0.344579	1	down	no
ENSOARG00000026386	1	2	1	0	1	3	0.879424	-0.185369	1	1	down	no
ENSOARG00000026387	1	18	5	0	16	4	1.08345	0.115629	0.955123	1	up	no
ENSOARG00000026388	5	1	2	3	0	0	2.79445	1.48257	0.641803	1	up	no
ENSOARG00000026390	0	0	1	0	0	0	Inf	Inf	0.995943	1	up	no
ENSOARG00000026391	295	273	222	309	244	257	0.935694	-0.0958918	0.784235	1	down	no
ENSOARG00000026398	5	14	6	2	9	16	0.823778	-0.279673	0.879872	1	down	no
ENSOARG00000026399	0	0	0	0	1	0	#NAME?	#NAME?	0.978596	1	down	no
ENSOARG00000026400	1	0	0	0	0	0	Inf	Inf	1	1	up	no
ENSOARG00000026401	6	0	0	0	2	0	3.00625	1.58796	0.54094	1	up	no
ENSOARG00000026402	0	0	0	0	0	1	#NAME?	#NAME?	0.955937	1	down	no
ENSOARG00000026406	1	13	0	0	0	0	Inf	Inf	0.0169145	1	up	yes
ENSOARG00000026409	0	0	0	0	1	0	#NAME?	#NAME?	0.978596	1	down	no
ENSOARG00000026410	2	0	1	2	3	1	0.511782	-0.966398	0.638173	1	down	no
ENSOARG00000026412	0	0	2	0	0	0	Inf	Inf	0.451377	1	up	no
ENSOARG00000026414	0	0	1	0	0	0	Inf	Inf	0.995943	1	up	no
ENSOARG00000026418	8	13	16	12	1	10	1.54944	0.63175	0.519202	1	up	no
ENSOARG00000026419	714	837	361	666	423	692	1.00023	0.000327431	0.909184	1	up	no
ENSOARG00000026420	237	199	337	338	342	123	0.967497	-0.047671	0.798956	1	down	no
ENSOARG00000026422	1	0	0	0	0	0	Inf	Inf	1	1	up	no
ENSOARG00000026427	0	0	1	0	0	0	Inf	Inf	0.995943	1	up	no
ENSOARG00000026430	0	1	1	0	0	0	Inf	Inf	0.521633	1	up	no
ENSOARG00000026435	0	1	0	0	0	0	Inf	Inf	1	1	up	no
ENSOARG00000026436	19	7	7	35	8	13	0.58279	-0.778952	0.325675	1	down	no
ENSOARG00000026437	1	0	0	4	1	2	0.141231	-2.82387	0.195871	1	down	no
ENSOARG00000026438	0	0	1	0	0	0	Inf	Inf	0.995943	1	up	no
ENSOARG00000026441	2	0	3	0	0	0	Inf	Inf	0.147301	1	up	no
ENSOARG00000026443	51	68	28	67	53	48	0.823519	-0.280126	0.638674	1	down	no
ENSOARG00000026447	1	1	0	0	1	0	1.87685	0.908317	1	1	up	no
ENSOARG00000026448	1	3	1	0	0	0	Inf	Inf	0.144783	1	up	no
ENSOARG00000026449	25	69	38	62	22	42	0.984742	-0.0221822	1	1	down	no
ENSOARG00000026450	3	2	1	1	1	0	2.97957	1.5751	0.486613	1	up	no
ENSOARG00000026452	0	0	1	0	0	0	Inf	Inf	0.995943	1	up	no
ENSOARG00000026454	0	0	0	1	0	0	#NAME?	#NAME?	0.978596	1	down	no
ENSOARG00000026458	0	0	0	0	1	0	#NAME?	#NAME?	0.978596	1	down	no
ENSOARG00000026466	43	85	46	45	51	50	1.11411	0.155893	0.710601	1	up	no
ENSOARG00000026467	0	1	2	0	0	0	Inf	Inf	0.316747	1	up	no
ENSOARG00000026468	0	0	3	8	4	1	0.25526	-1.96996	0.343167	1	down	no
ENSOARG00000026469	0	0	3	1	2	0	1.10482	0.143807	1	1	up	no
ENSOARG00000026470	2	0	0	1	0	0	2.08276	1.05849	0.926898	1	up	no
ENSOARG00000026473	1	5	5	1	4	5	1.02388	0.03405	1	1	up	no
ENSOARG00000026474	1	0	0	0	1	0	1.00208	0.00300239	1	1	up	no
ENSOARG00000026475	14	29	14	33	21	45	0.529262	-0.917947	0.192805	1	down	no
ENSOARG00000026476	20	4	10	15	8	12	0.9593	-0.0599459	0.969246	1	down	no
ENSOARG00000026477	29	21	10	42	29	66	0.406431	-1.29892	0.0493866	1	down	yes
ENSOARG00000026478	6	12	4	2	8	9	1.04197	0.0593111	0.918674	1	up	no
ENSOARG00000026479	36	34	23	33	33	29	0.934065	-0.0984053	0.911086	1	down	no
ENSOARG00000026480	0	0	0	0	1	0	#NAME?	#NAME?	0.978596	1	down	no
ENSOARG00000026481	5	6	8	6	13	5	0.778474	-0.361278	0.734944	1	down	no
ENSOARG00000026483	0	0	1	0	1	0	1.09092	0.125546	1	1	up	no
ENSOARG00000026484	3	6	13	7	6	8	1.03296	0.0467856	1	1	up	no
ENSOARG00000026485	1	1	8	0	2	1	3.39538	1.76357	0.295918	1	up	no
ENSOARG00000026487	0	0	0	0	0	3	#NAME?	#NAME?	0.258051	1	down	no
ENSOARG00000026488	0	0	0	0	1	0	#NAME?	#NAME?	0.978596	1	down	no
ENSOARG00000026490	0	0	0	1	0	0	#NAME?	#NAME?	0.978596	1	down	no
ENSOARG00000026493	1	11	1	0	0	0	Inf	Inf	0.018378	1	up	yes
ENSOARG00000026494	186	242	105	219	135	246	0.824127	-0.279061	0.566824	1	down	no
ENSOARG00000026495	27	22	6	47	12	36	0.541134	-0.885942	0.226895	1	down	no
ENSOARG00000026496	1	2	3	1	0	0	6.26062	2.64631	0.283206	1	up	no
ENSOARG00000026498	4	2	2	1	0	0	8.25106	3.04458	0.165585	1	up	no
ENSOARG00000026500	14	5	1	13	10	3	0.753277	-0.408748	0.765911	1	down	no
ENSOARG00000026501	3	13	9	3	7	6	1.45538	0.541397	0.575167	1	up	no
ENSOARG00000026502	133	108	37	72	76	91	1.08335	0.115501	0.729437	1	up	no
ENSOARG00000026503	9	14	8	14	8	26	0.59189	-0.756599	0.417477	1	down	no
ENSOARG00000026505	2	7	4	8	7	6	0.582698	-0.77918	0.517169	1	down	no
ENSOARG00000026506	7	2	9	7	6	10	0.775328	-0.367121	0.733066	1	down	no
ENSOARG00000026510	0	4	3	0	3	3	1.06319	0.0883941	1	1	up	no
ENSOARG00000026512	0	0	1	0	0	0	Inf	Inf	0.995943	1	up	no
ENSOARG00000026516	6	2	6	2	9	8	0.718628	-0.476684	0.697727	1	down	no
ENSOARG00000026517	1	1	1	3	2	1	0.493812	-1.01797	0.637324	1	down	no
ENSOARG00000026520	4	0	3	0	4	0	1.82027	0.864155	0.925141	1	up	no
ENSOARG00000026522	2	0	1	0	0	1	2.75577	1.46246	0.713087	1	up	no
ENSOARG00000026524	15	13	11	14	10	11	1.07194	0.100221	0.926314	1	up	no
ENSOARG00000026527	1	0	0	0	0	0	Inf	Inf	1	1	up	no
ENSOARG00000026530	0	2	0	1	0	1	0.838949	-0.253344	1	1	down	no
ENSOARG00000026531	264	243	320	254	260	214	1.10936	0.149729	0.693494	1	up	no
ENSOARG00000026546	0	0	0	4	0	0	#NAME?	#NAME?	0.184722	1	down	no
ENSOARG00000026547	7	8	18	18	11	16	0.72691	-0.46015	0.557608	1	down	no
ENSOARG00000026548	0	3	0	0	0	0	Inf	Inf	0.300048	1	up	no
ENSOARG00000026550	1	0	0	0	0	0	Inf	Inf	1	1	up	no
ENSOARG00000026555	0	0	0	1	0	0	#NAME?	#NAME?	0.978596	1	down	no
ENSOARG00000026557	2	2	2	1	16	2	0.309006	-1.69429	0.19268	1	down	no
ENSOARG00000026560	0	1	0	0	0	0	Inf	Inf	1	1	up	no
ENSOARG00000026565	0	7	0	3	3	7	0.44538	-1.16689	0.748112	1	down	no
ENSOARG00000026566	0	1	2	2	0	0	1.58824	0.667425	1	1	up	no
ENSOARG00000026570	126	117	116	164	135	149	0.771816	-0.373671	0.355541	1	down	no
ENSOARG00000026572	15	13	4	8	11	25	0.657746	-0.604398	0.554649	1	down	no
ENSOARG00000026575	13	25	14	20	11	6	1.35651	0.439898	0.583291	1	up	no
ENSOARG00000026576	0	1	1	0	0	1	1.75019	0.807513	1	1	up	no
ENSOARG00000026578	1	0	2	0	0	0	Inf	Inf	0.320118	1	up	no
ENSOARG00000026583	0	0	0	0	0	1	#NAME?	#NAME?	0.955937	1	down	no
ENSOARG00000026584	0	0	1	0	0	0	Inf	Inf	0.995943	1	up	no
ENSOARG00000026588	0	1	0	0	1	0	0.874771	-0.193023	1	1	down	no
ENSOARG00000026593	1	2	1	1	1	3	0.720704	-0.472521	0.975255	1	down	no
ENSOARG00000026598	1	0	0	0	0	0	Inf	Inf	1	1	up	no
ENSOARG00000026600	2	2	0	0	2	0	1.87685	0.908317	0.872126	1	up	no
ENSOARG00000026601	11	6	2	13	6	6	0.730878	-0.452298	0.681836	1	down	no
ENSOARG00000026607	0	0	0	1	0	1	#NAME?	#NAME?	0.479362	1	down	no
ENSOARG00000026613	0	0	1	0	3	1	0.264586	-1.91819	0.474056	1	down	no
ENSOARG00000026615	12	8	43	19	25	19	1.02028	0.0289581	1	1	up	no
ENSOARG00000026617	0	0	0	0	0	1	#NAME?	#NAME?	0.955937	1	down	no
ENSOARG00000026620	2	0	1	0	0	0	Inf	Inf	0.317821	1	up	no
ENSOARG00000026622	0	0	2	1	3	5	0.227799	-2.13417	0.361185	1	down	no
ENSOARG00000026623	10	19	11	17	9	11	1.02462	0.0350948	0.973805	1	up	no
ENSOARG00000026625	480	477	332	530	483	494	0.814336	-0.296304	0.328011	1	down	no
ENSOARG00000026626	33	17	17	20	13	20	1.21528	0.28129	0.686308	1	up	no
ENSOARG00000026627	74	97	67	93	74	85	0.896283	-0.157974	0.773263	1	down	no
ENSOARG00000026628	22	29	22	31	31	39	0.682528	-0.551041	0.412011	1	down	no
ENSOARG00000026629	1	0	0	0	0	2	0.446112	-1.16452	0.858685	1	down	no
ENSOARG00000026630	0	2	0	0	0	2	0.778869	-0.360547	1	1	down	no
ENSOARG00000026632	81	194	64	264	128	91	0.662257	-0.594538	0.348079	1	down	no
ENSOARG00000026634	0	0	1	1	0	0	1.1337	0.181038	1	1	up	no
ENSOARG00000026635	4	0	3	2	7	12	0.325019	-1.62141	0.173265	1	down	no
ENSOARG00000026636	15	1	12	4	19	24	0.582222	-0.78036	0.418697	1	down	no
ENSOARG00000026637	1	4	2	6	3	4	0.503765	-0.989177	0.508218	1	down	no
ENSOARG00000026639	7	4	4	1	2	4	1.99568	0.996879	0.426821	1	up	no
ENSOARG00000026640	2	0	6	3	1	2	1.39403	0.479265	0.859022	1	up	no
ENSOARG00000026646	1	1	0	0	2	5	0.246447	-2.02065	0.352284	1	down	no
ENSOARG00000026649	5	8	5	12	7	4	0.75796	-0.399806	0.724599	1	down	no
ENSOARG00000026651	14	3	0	6	0	7	1.22133	0.288455	0.750707	1	up	no
ENSOARG00000026653	35	44	17	30	39	29	0.917061	-0.12491	0.905469	1	down	no
ENSOARG00000026654	11	12	5	14	4	10	0.939788	-0.0895922	1	1	down	no
ENSOARG00000026656	29	70	33	32	59	23	1.09228	0.127347	0.8075	1	up	no
ENSOARG00000026657	0	0	0	0	1	0	#NAME?	#NAME?	0.978596	1	down	no
ENSOARG00000026658	50	38	15	37	32	37	0.913426	-0.13064	0.889651	1	down	no
ENSOARG00000026659	3	1	3	6	2	0	0.920266	-0.119877	0.946365	1	down	no
ENSOARG00000026662	1	3	0	2	2	7	0.307675	-1.70052	0.334683	1	down	no
ENSOARG00000026663	5	7	3	7	10	10	0.515125	-0.957006	0.384794	1	down	no
ENSOARG00000026664	0	0	1	0	0	0	Inf	Inf	0.995943	1	up	no
ENSOARG00000026665	0	0	1	0	0	0	Inf	Inf	0.995943	1	up	no
ENSOARG00000026667	20	54	43	55	15	32	1.0994	0.136715	0.852403	1	up	no
ENSOARG00000026669	7	15	3	2	5	5	1.86671	0.9005	0.347766	1	up	no
ENSOARG00000026670	29	37	31	37	25	32	0.98655	-0.0195361	1	1	down	no
ENSOARG00000026671	1	8	4	7	5	7	0.630885	-0.664552	0.622786	1	down	no
ENSOARG00000026672	9	12	8	15	8	11	0.811861	-0.300695	0.778971	1	down	no
ENSOARG00000026673	0	0	1	0	0	0	Inf	Inf	0.995943	1	up	no
ENSOARG00000026674	17	21	9	16	23	17	0.786647	-0.346213	0.696823	1	down	no
ENSOARG00000026675	0	0	0	0	1	0	#NAME?	#NAME?	0.978596	1	down	no
ENSOARG00000026676	0	0	2	0	0	0	Inf	Inf	0.451377	1	up	no
ENSOARG00000026677	2	4	0	4	3	3	0.53856	-0.892821	0.636334	1	down	no
ENSOARG00000026678	8	45	2	3	83	3	0.555291	-0.848683	0.607909	1	down	no
ENSOARG00000026679	61	45	72	73	81	48	0.872694	-0.196453	0.645264	1	down	no
ENSOARG00000026681	7	17	7	9	6	7	1.3108	0.390442	0.653016	1	up	no
ENSOARG00000026683	0	0	0	0	2	0	#NAME?	#NAME?	0.428507	1	down	no
ENSOARG00000026687	0	0	0	0	4	0	#NAME?	#NAME?	0.182172	1	down	no
ENSOARG00000026689	1	7	3	3	5	1	1.15409	0.206752	0.935884	1	up	no
ENSOARG00000026693	1	5	8	3	5	3	1.25294	0.325315	0.861404	1	up	no
ENSOARG00000026698	0	1	0	0	0	0	Inf	Inf	1	1	up	no
ENSOARG00000026701	1	2	0	3	0	0	0.953175	-0.069187	1	1	down	no
ENSOARG00000026703	3	3	2	3	0	2	1.52198	0.605948	0.762578	1	up	no
ENSOARG00000026704	0	0	0	1	0	0	#NAME?	#NAME?	0.978596	1	down	no
ENSOARG00000026707	19	20	7	18	14	10	1.03806	0.0538839	0.950694	1	up	no
ENSOARG00000026710	0	0	0	0	2	0	#NAME?	#NAME?	0.428507	1	down	no
ENSOARG00000026714	1	4	2	3	4	1	0.83434	-0.261292	0.969819	1	down	no
ENSOARG00000026717	0	0	0	0	0	1	#NAME?	#NAME?	0.955937	1	down	no
ENSOARG00000026719	0	2	0	0	2	0	0.874771	-0.193023	1	1	down	no
ENSOARG00000026720	1726	1858	1624	2014	1562	1537	0.980927	-0.0277822	0.885513	1	down	no
ENSOARG00000026721	0	1	0	0	2	0	0.437385	-1.19302	0.885018	1	down	no
ENSOARG00000026722	0	1	0	0	0	0	Inf	Inf	1	1	up	no
ENSOARG00000026724	0	0	0	0	0	1	#NAME?	#NAME?	0.955937	1	down	no
ENSOARG00000026726	1	0	0	0	0	0	Inf	Inf	1	1	up	no
ENSOARG00000026728	0	2	0	1	0	0	1.81815	0.862469	0.955007	1	up	no
ENSOARG00000026729	0	0	1	0	1	0	1.09092	0.125546	1	1	up	no
ENSOARG00000026730	0	0	0	1	0	0	#NAME?	#NAME?	0.978596	1	down	no
ENSOARG00000026733	0	1	0	0	0	0	Inf	Inf	1	1	up	no
ENSOARG00000026734	0	0	1	1	0	0	1.1337	0.181038	1	1	up	no
ENSOARG00000026737	0	0	0	1	0	0	#NAME?	#NAME?	0.978596	1	down	no
ENSOARG00000026739	4	7	4	3	9	8	0.694496	-0.525961	0.704128	1	down	no
ENSOARG00000026740	1	0	0	0	0	0	Inf	Inf	1	1	up	no
ENSOARG00000026743	38	49	29	31	43	39	0.965253	-0.0510217	0.99867	1	down	no
ENSOARG00000026744	1	0	0	0	0	0	Inf	Inf	1	1	up	no
ENSOARG00000026747	16	16	11	15	17	12	0.935835	-0.0956742	0.948443	1	down	no
ENSOARG00000026749	30	15	23	26	9	50	0.757138	-0.401372	0.564924	1	down	no
ENSOARG00000026754	0	0	0	1	0	0	#NAME?	#NAME?	0.978596	1	down	no
ENSOARG00000026757	4	3	1	6	2	5	0.576848	-0.793736	0.604261	1	down	no
ENSOARG00000026759	5	5	1	7	2	3	0.865343	-0.208657	0.965589	1	down	no
ENSOARG00000026760	0	0	1	0	0	0	Inf	Inf	0.995943	1	up	no
ENSOARG00000026765	0	1	1	0	1	2	0.605525	-0.723741	0.975152	1	down	no
ENSOARG00000026767	0	4	0	0	1	0	3.49908	1.80698	0.491177	1	up	no
ENSOARG00000026768	2	0	1	1	3	3	0.422154	-1.24416	0.519598	1	down	no
ENSOARG00000026769	33	70	18	59	32	65	0.704298	-0.505743	0.476962	1	down	no
ENSOARG00000026770	12	12	5	8	16	13	0.730489	-0.453066	0.662388	1	down	no
ENSOARG00000026771	0	0	1	1	2	2	0.209449	-2.25533	0.347584	1	down	no
ENSOARG00000026772	0	2	0	0	2	0	0.874771	-0.193023	1	1	down	no
ENSOARG00000026773	0	4	1	1	0	1	2.20102	1.13817	0.619481	1	up	no
ENSOARG00000026774	10	6	2	1	7	3	1.54005	0.622976	0.592403	1	up	no
ENSOARG00000026776	0	2	0	0	0	0	Inf	Inf	0.489317	1	up	no
ENSOARG00000026777	2	4	1	7	3	3	0.50317	-0.990882	0.507649	1	down	no
ENSOARG00000026779	0	0	0	0	1	0	#NAME?	#NAME?	0.978596	1	down	no
ENSOARG00000026780	6	21	7	4	9	8	1.46647	0.552351	0.491624	1	up	no
ENSOARG00000026782	1	3	0	1	4	1	0.595918	-0.746815	0.812392	1	down	no
ENSOARG00000026785	1	1	6	5	1	0	1.4493	0.535358	0.946861	1	up	no
ENSOARG00000026787	0	0	0	0	0	2	#NAME?	#NAME?	0.417068	1	down	no
ENSOARG00000026789	0	4	0	0	0	0	Inf	Inf	0.212007	1	up	no
ENSOARG00000026790	0	1	0	0	0	0	Inf	Inf	1	1	up	no
ENSOARG00000026799	1	0	0	0	0	0	Inf	Inf	1	1	up	no
ENSOARG00000026800	2	1	0	0	2	0	1.43947	0.525536	1	1	up	no
ENSOARG00000026801	2	2	3	1	3	3	0.958374	-0.0613389	1	1	down	no
ENSOARG00000026802	0	1	0	0	0	0	Inf	Inf	1	1	up	no
ENSOARG00000026813	2	9	2	6	8	6	0.587886	-0.766391	0.566741	1	down	no
ENSOARG00000026815	0	0	0	0	0	1	#NAME?	#NAME?	0.955937	1	down	no
ENSOARG00000026816	0	1	0	0	0	0	Inf	Inf	1	1	up	no
ENSOARG00000026817	0	0	0	1	0	0	#NAME?	#NAME?	0.978596	1	down	no
ENSOARG00000026818	31	31	9	38	20	42	0.655508	-0.609316	0.388971	1	down	no
ENSOARG00000026821	0	0	0	0	0	1	#NAME?	#NAME?	0.955937	1	down	no
ENSOARG00000026822	1	0	1	0	0	0	Inf	Inf	0.524528	1	up	no
ENSOARG00000026831	2	2	1	1	1	1	1.57018	0.65093	0.837287	1	up	no
ENSOARG00000026832	16	47	9	31	37	36	0.624315	-0.679654	0.430199	1	down	no
ENSOARG00000026835	0	1	0	0	0	0	Inf	Inf	1	1	up	no
ENSOARG00000026837	1	1	0	1	1	0	0.956473	-0.0642044	1	1	down	no
ENSOARG00000026842	1	2	0	2	0	0	1.42976	0.515776	1	1	up	no
ENSOARG00000026843	1	0	2	0	0	0	Inf	Inf	0.320118	1	up	no
ENSOARG00000026846	1	4	3	6	0	1	1.12719	0.172732	1	1	up	no
ENSOARG00000026847	3	0	0	0	0	3	0.892224	-0.164522	1	1	down	no
ENSOARG00000026850	2	0	0	0	0	0	Inf	Inf	0.461166	1	up	no
ENSOARG00000026853	0	3	0	0	1	0	2.62431	1.39194	0.662755	1	up	no
ENSOARG00000026855	14	22	18	26	23	14	0.830066	-0.268702	0.71436	1	down	no
ENSOARG00000026856	76	66	63	53	114	50	0.916189	-0.126283	0.789651	1	down	no
ENSOARG00000026858	34	51	23	49	30	32	0.917625	-0.124023	0.883862	1	down	no
ENSOARG00000026859	1	0	0	0	0	0	Inf	Inf	1	1	up	no
ENSOARG00000026867	0	1	2	0	1	0	3.05661	1.61193	0.712531	1	up	no
ENSOARG00000026874	0	0	2	2	3	0	0.443055	-1.17444	0.693008	1	down	no
ENSOARG00000026878	28	61	55	39	43	48	1.05193	0.0730385	0.867925	1	up	no
ENSOARG00000026879	2	5	5	1	1	0	6.03008	2.59218	0.128065	1	up	no
ENSOARG00000026881	0	0	0	0	1	2	#NAME?	#NAME?	0.291459	1	down	no
ENSOARG00000026885	0	0	0	1	0	0	#NAME?	#NAME?	0.978596	1	down	no
ENSOARG00000026889	0	0	1	0	0	0	Inf	Inf	0.995943	1	up	no
ENSOARG00000026891	0	1	0	1	0	0	0.909073	-0.137531	1	1	down	no
ENSOARG00000026892	39	73	30	96	35	42	0.777244	-0.363561	0.560342	1	down	no
ENSOARG00000026894	7	8	5	3	6	8	1.08928	0.123369	0.905968	1	up	no
ENSOARG00000026895	2	0	2	1	1	0	2.13325	1.09305	0.791942	1	up	no
ENSOARG00000026896	2	11	5	14	3	12	0.570339	-0.810108	0.459636	1	down	no
ENSOARG00000026897	0	4	1	3	0	3	0.733674	-0.446788	0.972406	1	down	no
ENSOARG00000026898	37	35	14	22	26	50	0.80296	-0.316599	0.713599	1	down	no
ENSOARG00000026900	3	2	0	0	0	0	Inf	Inf	0.145017	1	up	no
ENSOARG00000026904	0	1	0	0	0	0	Inf	Inf	1	1	up	no
ENSOARG00000026905	1	0	0	0	0	0	Inf	Inf	1	1	up	no
ENSOARG00000026907	0	0	0	0	0	1	#NAME?	#NAME?	0.955937	1	down	no
ENSOARG00000026908	1	0	0	0	0	0	Inf	Inf	1	1	up	no
ENSOARG00000026914	20	31	19	20	33	19	0.922569	-0.116271	0.910628	1	down	no
ENSOARG00000026918	56	64	49	85	43	43	0.956495	-0.0641703	0.898159	1	down	no
ENSOARG00000026919	2	0	1	0	0	0	Inf	Inf	0.317821	1	up	no
ENSOARG00000026920	2	3	2	3	0	6	0.707523	-0.49915	0.841894	1	down	no
ENSOARG00000026921	2	2	0	1	0	2	1.16992	0.226406	1	1	up	no
ENSOARG00000026922	0	1	0	0	0	0	Inf	Inf	1	1	up	no
ENSOARG00000026923	141	165	148	131	123	138	1.10652	0.146027	0.688961	1	up	no
ENSOARG00000026924	17	24	16	19	19	15	1.02503	0.03566	0.966515	1	up	no
ENSOARG00000026925	475	318	224	425	346	340	0.878351	-0.187131	0.603257	1	down	no
ENSOARG00000026926	92	97	61	112	66	88	0.893552	-0.162376	0.755808	1	down	no
ENSOARG00000026928	0	0	0	0	1	0	#NAME?	#NAME?	0.978596	1	down	no
ENSOARG00000026930	65	72	41	76	53	59	0.898386	-0.154593	0.797426	1	down	no
ENSOARG00000026931	73	106	88	77	72	94	1.04057	0.0573735	0.85915	1	up	no
ENSOARG00000026932	6	9	4	5	6	5	1.11092	0.15176	0.90444	1	up	no
ENSOARG00000026933	0	0	0	1	0	0	#NAME?	#NAME?	0.978596	1	down	no
ENSOARG00000026937	5	2	2	4	2	0	1.52876	0.612359	0.789706	1	up	no
ENSOARG00000026938	1	0	1	0	0	3	0.621182	-0.686912	0.835659	1	down	no
ENSOARG00000026939	23	32	13	29	33	23	0.751952	-0.411288	0.570913	1	down	no
ENSOARG00000026940	115	104	30	114	69	130	0.735878	-0.442462	0.471828	1	down	no
ENSOARG00000026941	1	1	1	1	0	2	0.924965	-0.112529	1	1	down	no
ENSOARG00000026942	0	0	0	0	1	0	#NAME?	#NAME?	0.978596	1	down	no
ENSOARG00000026943	43	58	34	62	43	34	0.929503	-0.105469	0.868108	1	down	no
ENSOARG00000026944	6	7	7	8	12	11	0.616872	-0.696956	0.48423	1	down	no
ENSOARG00000026945	0	0	1	0	0	0	Inf	Inf	0.995943	1	up	no
ENSOARG00000026946	22	24	20	30	20	26	0.830784	-0.267455	0.718476	1	down	no
ENSOARG00000026947	0	1	0	0	0	1	0.778869	-0.360547	1	1	down	no
ENSOARG00000026948	0	1	13	0	1	3	3.44596	1.78491	0.217395	1	up	no
ENSOARG00000026952	0	2	0	0	0	0	Inf	Inf	0.489317	1	up	no
ENSOARG00000026954	5	8	2	4	5	1	1.423	0.508935	0.705927	1	up	no
ENSOARG00000026957	0	1	0	0	0	0	Inf	Inf	1	1	up	no
ENSOARG00000026959	1	2	6	2	2	0	2.36898	1.24427	0.514579	1	up	no
ENSOARG00000026960	0	0	1	0	0	1	0.971322	-0.0419783	1	1	down	no
ENSOARG00000026965	0	1	0	0	1	0	0.874771	-0.193023	1	1	down	no
ENSOARG00000026968	0	0	0	1	0	0	#NAME?	#NAME?	0.978596	1	down	no
ENSOARG00000026969	2	0	2	0	3	1	1.01525	0.0218351	1	1	up	no
ENSOARG00000026970	0	0	1	0	0	0	Inf	Inf	0.995943	1	up	no
ENSOARG00000026971	2	1	2	1	1	1	1.64024	0.713904	0.835736	1	up	no
ENSOARG00000026980	0	6	1	1	0	7	0.718429	-0.477082	0.923512	1	down	no
ENSOARG00000026987	0	0	1	0	0	0	Inf	Inf	0.995943	1	up	no
ENSOARG00000026988	1	0	1	0	0	1	1.86355	0.898051	1	1	up	no
ENSOARG00000026989	7	6	1	11	1	2	0.965508	-0.0506395	0.984816	1	down	no
ENSOARG00000026990	0	0	0	0	1	1	#NAME?	#NAME?	0.481371	1	down	no
ENSOARG00000026991	3	19	1	10	13	2	0.833081	-0.263472	0.954065	1	down	no
ENSOARG00000026992	11	25	5	9	17	24	0.728812	-0.456382	0.678867	1	down	no
ENSOARG00000026993	0	2	0	0	0	3	0.519246	-0.94551	0.911264	1	down	no
ENSOARG00000026995	0	0	0	1	1	0	#NAME?	#NAME?	0.478825	1	down	no
ENSOARG00000026996	0	0	0	0	1	0	#NAME?	#NAME?	0.978596	1	down	no
ENSOARG00000026997	1	2	1	1	0	0	3.99322	1.99755	0.511083	1	up	no
ENSOARG00000026998	3	1	2	1	0	7	0.687074	-0.541462	0.738881	1	down	no
ENSOARG00000026999	372	223	221	359	273	271	0.876596	-0.190015	0.568779	1	down	no
ENSOARG00000027001	0	0	1	0	0	0	Inf	Inf	0.995943	1	up	no
ENSOARG00000027005	0	0	1	4	0	0	0.283425	-1.81896	0.434448	1	down	no
ENSOARG00000027006	0	0	1	0	0	0	Inf	Inf	0.995943	1	up	no
ENSOARG00000027008	0	0	0	0	1	0	#NAME?	#NAME?	0.978596	1	down	no
ENSOARG00000027009	5	0	2	4	1	1	1.20429	0.268183	1	1	up	no
ENSOARG00000027010	9	10	7	5	8	6	1.29937	0.377817	0.706025	1	up	no
ENSOARG00000027014	2	11	2	5	4	2	1.24878	0.320518	0.79464	1	up	no
ENSOARG00000027016	0	0	0	0	2	0	#NAME?	#NAME?	0.428507	1	down	no
ENSOARG00000027019	0	3	0	0	0	0	Inf	Inf	0.300048	1	up	no
ENSOARG00000027021	0	0	0	2	0	0	#NAME?	#NAME?	0.436181	1	down	no
ENSOARG00000027023	0	2	1	3	1	0	0.730797	-0.452457	0.972275	1	down	no
ENSOARG00000027027	4	2	6	0	2	2	2.89747	1.53479	0.304631	1	up	no
ENSOARG00000027028	0	2	1	0	0	1	2.52906	1.3386	0.712104	1	up	no
ENSOARG00000027029	0	0	2	0	0	0	Inf	Inf	0.451377	1	up	no
ENSOARG00000027033	0	0	2	0	0	0	Inf	Inf	0.451377	1	up	no
ENSOARG00000027034	2	0	1	4	0	3	0.428774	-1.22171	0.519204	1	down	no
ENSOARG00000027036	0	0	0	1	0	0	#NAME?	#NAME?	0.978596	1	down	no
ENSOARG00000027040	2	10	3	14	10	6	0.46423	-1.10709	0.292035	1	down	no
ENSOARG00000027049	7	7	2	1	10	5	0.92411	-0.113863	1	1	down	no
ENSOARG00000027050	0	0	0	0	0	1	#NAME?	#NAME?	0.955937	1	down	no
ENSOARG00000027056	1	0	1	0	0	0	Inf	Inf	0.524528	1	up	no
ENSOARG00000027057	216	208	167	189	155	175	1.08843	0.122249	0.71973	1	up	no
MSTRG.100013	618	762	590	718	631	626	0.952849	-0.0696807	0.816439	1	down	no
MSTRG.100014	323	486	405	361	342	321	1.13404	0.181475	0.535999	1	up	no
MSTRG.100034	4	6	5	9	0	11	0.700056	-0.514457	0.691598	1	down	no
MSTRG.100061	7	13	1	11	7	12	0.627043	-0.673363	0.571363	1	down	no
MSTRG.100112	2	0	0	8	2	4	0.141231	-2.82387	0.164591	1	down	no
MSTRG.10013	0	8	0	0	0	0	Inf	Inf	0.0706253	1	up	no
MSTRG.10019	13	7	15	6	3	8	1.99983	0.999879	0.277868	1	up	no
MSTRG.100202	0	0	0	0	0	1	#NAME?	#NAME?	0.955937	1	down	no
MSTRG.100225	4	7	0	1	0	1	4.85842	2.28049	0.161536	1	up	no
MSTRG.100260	7	0	11	19	3	27	0.368448	-1.44047	0.198452	1	down	no
MSTRG.100273	1	1	0	2	6	2	0.184534	-2.43804	0.178111	1	down	no
MSTRG.100372	1	0	0	0	0	1	0.892224	-0.164522	1	1	down	no
MSTRG.100473	11	5	11	8	11	14	0.795914	-0.329316	0.737107	1	down	no
MSTRG.100495	376	295	104	410	186	239	0.88143	-0.182082	0.758228	1	down	no
MSTRG.100510	547	970	317	716	835	694	0.756474	-0.402637	0.252825	1	down	no
MSTRG.100544	0	2	0	0	0	12	0.129812	-2.94551	0.190174	1	down	no
MSTRG.100545	4	4	0	0	3	1	1.82081	0.864577	0.616611	1	up	no
MSTRG.100554	0	0	0	4	6	0	#NAME?	#NAME?	0.0287892	1	down	yes
MSTRG.100575	0	2	4	0	0	8	0.680378	-0.555591	0.672152	1	down	no
MSTRG.100610	47	41	2	22	31	35	0.93076	-0.103519	1	1	down	no
MSTRG.100612	56	108	38	77	77	44	0.957782	-0.0622315	0.953725	1	down	no
MSTRG.100621	371	625	198	405	291	445	0.961031	-0.0573455	0.993871	1	down	no
MSTRG.100635	406	609	247	586	445	397	0.831085	-0.266931	0.4319	1	down	no
MSTRG.100639	12	13	13	2	7	4	2.80084	1.48586	0.108822	1	up	no
MSTRG.100640	46	82	24	48	40	24	1.2728	0.348002	0.496483	1	up	no
MSTRG.100655	3	14	3	16	13	15	0.409472	-1.28817	0.215651	1	down	no
MSTRG.100662	229	332	204	304	226	251	0.927557	-0.108492	0.792617	1	down	no
MSTRG.100670	3	24	8	14	15	17	0.688072	-0.539368	0.653561	1	down	no
MSTRG.100671	2	2	0	1	8	4	0.278987	-1.84173	0.236014	1	down	no
MSTRG.100674	0	3	5	4	4	1	0.900439	-0.1513	0.97128	1	down	no
MSTRG.100676	470	472	349	394	471	343	1.02367	0.0337447	0.902932	1	up	no
MSTRG.100677	443	567	132	257	408	266	1.13612	0.184113	0.564123	1	up	no
MSTRG.100691	6	8	0	1	0	0	13.5209	3.75711	0.040195	1	up	yes
MSTRG.1007	42	37	31	34	56	51	0.74161	-0.431268	0.471531	1	down	no
MSTRG.100705	14	13	11	4	15	13	1.11813	0.161093	0.834253	1	up	no
MSTRG.100714	4	2	0	1	1	1	1.86617	0.900081	0.684749	1	up	no
MSTRG.100744	1	1	0	3	10	2	0.124023	-3.01132	0.0620225	1	down	no
MSTRG.100764	5	4	5	10	2	0	1.20145	0.264782	1	1	up	no
MSTRG.100778	1	3	1	0	3	1	1.14411	0.194227	1	1	up	no
MSTRG.10080	3	12	2	6	10	0	0.994405	-0.00809494	1	1	down	no
MSTRG.100800	2	3	3	8	9	0	0.473181	-1.07954	0.370692	1	down	no
MSTRG.100802	12	6	2	3	14	5	0.864593	-0.209906	0.896905	1	down	no
MSTRG.10084	43	101	50	108	111	58	0.664084	-0.590563	0.220301	1	down	no
MSTRG.10085	65	69	46	102	64	54	0.788496	-0.342825	0.481473	1	down	no
MSTRG.100869	5	11	7	2	3	5	2.1128	1.07916	0.29907	1	up	no
MSTRG.10093	2	6	4	1	12	3	0.711286	-0.491499	0.714433	1	down	no
MSTRG.100941	8	0	4	6	3	11	0.585968	-0.771106	0.551494	1	down	no
MSTRG.100995	7	1	2	6	4	5	0.654431	-0.611688	0.648016	1	down	no
MSTRG.101003	1	1	0	0	14	0	0.134061	-2.89904	0.0893763	1	down	no
MSTRG.101069	32	41	19	17	23	15	1.57742	0.657569	0.291816	1	up	no
MSTRG.101070	25	2	0	9	1	5	1.75449	0.811049	0.411097	1	up	no
MSTRG.10108	3	10	3	11	4	12	0.535474	-0.901113	0.434203	1	down	no
MSTRG.101080	124	127	98	147	128	111	0.868426	-0.203526	0.628088	1	down	no
MSTRG.101094	1	7	1	1	3	7	0.694882	-0.525161	0.889685	1	down	no
MSTRG.10110	0	2	1	1	0	0	2.95185	1.56162	0.711143	1	up	no
MSTRG.101104	63	91	36	87	72	76	0.754987	-0.405476	0.45103	1	down	no
MSTRG.101106	2	29	0	6	4	16	0.986622	-0.0194303	0.806981	1	down	no
MSTRG.10111	3	19	7	9	6	11	1.0092	0.0132111	0.945499	1	up	no
MSTRG.101130	104	75	89	81	135	30	1.08222	0.113996	0.96209	1	up	no
MSTRG.101132	1	3	5	1	5	0	1.52308	0.60699	0.878894	1	up	no
MSTRG.101134	1	2	0	3	10	4	0.158328	-2.65902	0.0753359	1	down	no
MSTRG.101145	2	0	1	7	0	0	0.459494	-1.12188	0.476183	1	down	no
MSTRG.101146	1	4	0	8	1	1	0.458308	-1.12561	0.528482	1	down	no
MSTRG.101165	0	9	0	10	0	1	0.732653	-0.448798	0.961778	1	down	no
MSTRG.101169	1	0	0	0	0	0	Inf	Inf	1	1	up	no
MSTRG.10117	0	0	4	0	0	3	1.2951	0.373059	0.998609	1	up	no
MSTRG.101242	7	2	4	1	0	0	13.6426	3.77005	0.0480078	1	up	yes
MSTRG.101247	0	7	2	0	3	6	0.852801	-0.229719	1	1	down	no
MSTRG.101258	375	320	394	384	386	179	1.13484	0.182487	0.714815	1	up	no
MSTRG.101271	212	680	228	321	341	278	1.0976	0.134346	0.650659	1	up	no
MSTRG.101291	0	1	0	0	2	0	0.437385	-1.19302	0.885018	1	down	no
MSTRG.101292	0	0	0	0	1	4	#NAME?	#NAME?	0.133518	1	down	no
MSTRG.101295	6	7	43	10	23	3	1.64051	0.714148	0.549923	1	up	no
MSTRG.101296	320	105	20	96	85	60	1.7745	0.827412	0.0838325	1	up	no
MSTRG.101316	0	1	0	0	0	0	Inf	Inf	1	1	up	no
MSTRG.101327	0	0	0	1	1	0	#NAME?	#NAME?	0.478825	1	down	no
MSTRG.101337	191	525	363	489	802	534	0.559022	-0.839023	0.0384385	1	down	yes
MSTRG.101339	0	35	7	3	13	23	0.916935	-0.125108	0.915287	1	down	no
MSTRG.101340	0	5	1	3	13	1	0.32127	-1.63814	0.328919	1	down	no
MSTRG.101341	1	6	0	0	0	0	Inf	Inf	0.0837099	1	up	no
MSTRG.101342	3	19	8	17	26	22	0.422773	-1.24205	0.149741	1	down	no
MSTRG.101343	10	48	24	22	28	22	1.05838	0.0818609	0.853337	1	up	no
MSTRG.101346	2	11	10	12	26	19	0.382699	-1.38572	0.09479	1	down	no
MSTRG.101360	136	201	108	180	179	68	1.00315	0.0045403	1	1	up	no
MSTRG.101370	347	655	281	484	348	683	0.776328	-0.365261	0.490626	1	down	no
MSTRG.101373	4	21	5	9	12	22	0.61348	-0.704912	0.572201	1	down	no
MSTRG.101377	0	1	2	0	0	5	0.544303	-0.877519	0.654754	1	down	no
MSTRG.101388	2	6	39	6	7	15	1.68122	0.74951	0.328821	1	up	no
MSTRG.101430	31	22	10	12	19	24	1.06463	0.0903537	0.852047	1	up	no
MSTRG.101459	0	1	0	0	1	1	0.41202	-1.27922	0.971942	1	down	no
MSTRG.101485	1	5	1	0	1	0	6.46686	2.69306	0.217072	1	up	no
MSTRG.101492	246	517	215	394	397	284	0.852265	-0.230626	0.553291	1	down	no
MSTRG.101494	674	1220	1410	798	949	585	1.38203	0.466787	0.100166	1	up	no
MSTRG.101501	64	119	68	51	64	82	1.18151	0.240636	0.53178	1	up	no
MSTRG.101509	382	595	248	436	420	367	0.937763	-0.0927043	0.841625	1	down	no
MSTRG.101511	1	1	0	0	2	5	0.246447	-2.02065	0.352284	1	down	no
MSTRG.101586	135	165	83	115	126	80	1.1337	0.181036	0.644074	1	up	no
MSTRG.101602	11	2	5	4	4	2	1.8055	0.852395	0.510357	1	up	no
MSTRG.101610	96	184	139	139	139	84	1.11359	0.155215	0.71099	1	up	no
MSTRG.101692	9	42	7	17	37	8	0.856473	-0.223521	0.909667	1	down	no
MSTRG.101693	23	55	15	40	45	42	0.669851	-0.578088	0.415734	1	down	no
MSTRG.101694	3	2	1	2	2	4	0.694627	-0.525689	0.847927	1	down	no
MSTRG.101695	9	33	5	10	15	4	1.4886	0.573954	0.474678	1	up	no
MSTRG.101696	3	26	5	12	19	14	0.674394	-0.568336	0.690014	1	down	no
MSTRG.101759	1	3	2	8	2	2	0.486273	-1.04016	0.477508	1	down	no
MSTRG.101770	1	3	0	0	5	2	0.500451	-0.9987	0.679704	1	down	no
MSTRG.101772	0	2	0	0	2	0	0.874771	-0.193023	1	1	down	no
MSTRG.101776	3	5	2	5	3	10	0.502134	-0.993856	0.464648	1	down	no
MSTRG.101777	315	478	243	421	272	324	0.959541	-0.0595831	0.910826	1	down	no
MSTRG.10178	0	1	2	1	1	0	1.55769	0.639412	1	1	up	no
MSTRG.101783	0	0	7	2	2	0	1.94582	0.96038	0.606197	1	up	no
MSTRG.101784	71	189	94	111	98	121	0.995057	-0.00714885	0.925507	1	down	no
MSTRG.101785	18	70	23	37	23	19	1.30546	0.384556	0.514412	1	up	no
MSTRG.101789	0	11	6	2	0	4	2.51954	1.33316	0.279076	1	up	no
MSTRG.101794	106	89	45	113	117	109	0.669717	-0.578376	0.210791	1	down	no
MSTRG.101795	48	66	32	64	45	56	0.830447	-0.268041	0.666097	1	down	no
MSTRG.101805	18	8	6	4	12	24	0.737806	-0.438686	0.660106	1	down	no
MSTRG.101816	15	35	13	27	8	30	0.88408	-0.177751	0.904915	1	down	no
MSTRG.101828	195	386	127	316	227	253	0.823837	-0.27957	0.541757	1	down	no
MSTRG.101847	73	61	42	64	72	56	0.877094	-0.189196	0.727757	1	down	no
MSTRG.101865	79	86	31	19	131	76	0.802134	-0.318085	0.62621	1	down	no
MSTRG.101869	192	265	143	268	269	277	0.692386	-0.530351	0.150488	1	down	no
MSTRG.101872	316	340	183	386	244	298	0.856431	-0.223591	0.527484	1	down	no
MSTRG.101886	100	189	49	154	150	135	0.709175	-0.495786	0.347537	1	down	no
MSTRG.101891	34	58	3	53	78	28	0.548966	-0.865212	0.262416	1	down	no
MSTRG.101898	4	21	9	5	7	14	1.1693	0.225643	0.724888	1	up	no
MSTRG.101929	0	13	0	6	0	4	1.10772	0.147598	0.785276	1	up	no
MSTRG.101940	10	31	0	20	36	13	0.531723	-0.911253	0.409078	1	down	no
MSTRG.101949	4	14	11	7	4	10	1.28625	0.363171	0.678407	1	up	no
MSTRG.10195	0	9	0	8	8	10	0.292354	-1.77421	0.415291	1	down	no
MSTRG.101952	1	0	0	0	6	1	0.14068	-2.82951	0.198886	1	down	no
MSTRG.101963	0	2	0	2	3	6	0.150004	-2.73693	0.221222	1	down	no
MSTRG.101967	1	2	0	13	1	6	0.135895	-2.87944	0.0447014	1	down	yes
MSTRG.101970	0	6	0	1	1	15	0.279046	-1.84143	0.534893	1	down	no
MSTRG.101973	0	3	1	5	4	6	0.23892	-2.0654	0.167268	1	down	no
MSTRG.101975	22	47	2	19	21	35	0.8314	-0.266385	0.917713	1	down	no
MSTRG.101976	2	7	4	11	9	7	0.455107	-1.13572	0.28992	1	down	no
MSTRG.101977	1	58	2	30	33	24	0.607056	-0.720097	0.560622	1	down	no
MSTRG.10198	56	78	41	69	62	35	1.00817	0.0117428	0.987298	1	up	no
MSTRG.101983	30	76	9	36	36	68	0.723489	-0.466956	0.685958	1	down	no
MSTRG.101984	9	63	3	24	24	60	0.588756	-0.764258	0.683203	1	down	no
MSTRG.101985	542	1582	244	971	946	1307	0.655021	-0.610387	0.269827	1	down	no
MSTRG.101988	716	1534	905	1089	1183	881	0.946059	-0.0799986	0.806609	1	down	no
MSTRG.101995	18	3	11	3	6	4	2.44123	1.28761	0.196172	1	up	no
MSTRG.101996	359	846	268	598	469	553	0.835875	-0.258642	0.535657	1	down	no
MSTRG.102001	14	33	5	4	8	8	2.32077	1.21461	0.120015	1	up	no
MSTRG.102013	0	0	0	0	2	1	#NAME?	#NAME?	0.287732	1	down	no
MSTRG.10202	30	32	10	56	26	39	0.557563	-0.842794	0.18712	1	down	no
MSTRG.102022	191	121	29	104	116	60	1.16023	0.214407	0.649266	1	up	no
MSTRG.102036	0	0	1	0	0	1	0.971322	-0.0419783	1	1	down	no
MSTRG.102038	2	1	1	0	0	2	1.76732	0.821563	0.904791	1	up	no
MSTRG.102049	37	11	15	17	17	15	1.25611	0.328958	0.662134	1	up	no
MSTRG.102061	3	10	4	12	7	12	0.503287	-0.990547	0.348674	1	down	no
MSTRG.102077	392	611	340	599	364	579	0.816133	-0.293123	0.420819	1	down	no
MSTRG.102079	21	16	11	17	12	25	0.833503	-0.262741	0.792934	1	down	no
MSTRG.102129	11	19	8	20	2	4	1.41313	0.498894	0.727678	1	up	no
MSTRG.102134	68	102	64	246	283	75	0.376167	-1.41055	0.00350725	1	down	yes
MSTRG.10215	9	3	2	6	5	22	0.389627	-1.35984	0.208263	1	down	no
MSTRG.102166	464	624	528	721	458	470	0.94473	-0.0820262	0.752265	1	down	no
MSTRG.102169	10	1	5	8	0	6	1.13253	0.179547	0.968703	1	up	no
MSTRG.10219	0	10	5	17	15	0	0.452901	-1.14273	0.321231	1	down	no
MSTRG.102194	10	4	5	1	11	14	0.685345	-0.545097	0.631072	1	down	no
MSTRG.102217	14	45	18	36	28	46	0.638905	-0.646326	0.360057	1	down	no
MSTRG.102230	112	127	62	154	81	204	0.634871	-0.655464	0.208146	1	down	no
MSTRG.102237	41	47	37	42	47	34	0.975813	-0.035323	0.975243	1	down	no
MSTRG.102239	0	6	8	4	26	2	0.435452	-1.19941	0.300527	1	down	no
MSTRG.102245	9	16	8	12	6	13	0.987388	-0.0183103	1	1	down	no
MSTRG.102249	59	102	61	110	59	81	0.840018	-0.251508	0.628862	1	down	no
MSTRG.10228	1	1	0	1	0	5	0.285327	-1.80931	0.428673	1	down	no
MSTRG.102280	194	138	181	250	173	199	0.804589	-0.313676	0.368405	1	down	no
MSTRG.102281	312	270	245	302	226	373	0.872353	-0.197017	0.611451	1	down	no
MSTRG.102288	5	4	9	5	13	4	0.821732	-0.28326	0.784146	1	down	no
MSTRG.102298	685	525	877	460	572	487	1.34632	0.429019	0.146794	1	up	no
MSTRG.102331	50	57	38	55	49	71	0.778464	-0.361298	0.541839	1	down	no
MSTRG.102334	11	14	5	15	16	21	0.531738	-0.911214	0.293838	1	down	no
MSTRG.102336	79	127	49	140	96	65	0.802433	-0.317547	0.498595	1	down	no
MSTRG.102338	31	71	11	44	52	46	0.720348	-0.473234	0.566011	1	down	no
MSTRG.102339	105	237	120	201	183	136	0.838024	-0.254936	0.545316	1	down	no
MSTRG.102347	8	4	1	2	14	2	0.693788	-0.527434	0.660705	1	down	no
MSTRG.102355	45	31	149	266	65	34	0.653652	-0.613404	0.515269	1	down	no
MSTRG.10236	15	15	0	40	9	11	0.470428	-1.08795	0.320421	1	down	no
MSTRG.102363	21	26	15	23	13	14	1.18278	0.242187	0.733692	1	up	no
MSTRG.102384	86	64	54	75	65	73	0.917483	-0.124246	0.822893	1	down	no
MSTRG.102393	1198	1589	732	1098	948	1084	1.05184	0.0729105	0.680065	1	up	no
MSTRG.10251	330	419	404	446	412	403	0.879545	-0.185171	0.538357	1	down	no
MSTRG.102518	215	431	372	363	412	337	0.875854	-0.191237	0.566523	1	down	no
MSTRG.10253	4	7	2	10	11	1	0.566251	-0.820487	0.468644	1	down	no
MSTRG.102538	6	8	2	9	1	1	1.40886	0.494531	0.82085	1	up	no
MSTRG.102539	527	1219	397	723	848	544	0.940984	-0.0877581	0.824796	1	down	no
MSTRG.102543	207	390	121	311	299	338	0.695987	-0.522868	0.233519	1	down	no
MSTRG.10255	22	46	30	31	23	33	1.05695	0.0799062	0.858644	1	up	no
MSTRG.102559	29	24	78	95	45	40	0.745265	-0.424175	0.518643	1	down	no
MSTRG.10256	0	2	0	0	4	0	0.437385	-1.19302	0.731557	1	down	no
MSTRG.10257	0	10	1	9	7	1	0.586207	-0.770517	0.731435	1	down	no
MSTRG.10258	1	0	0	0	8	1	0.10984	-3.18653	0.123036	1	down	no
MSTRG.102587	12	15	18	9	26	12	0.930308	-0.104219	0.917085	1	down	no
MSTRG.10263	1	3	0	4	0	0	0.94215	-0.0859719	1	1	down	no
MSTRG.102630	94	51	36	78	53	74	0.843319	-0.24585	0.681131	1	down	no
MSTRG.102635	109	129	138	196	105	96	0.928243	-0.107426	0.754637	1	down	no
MSTRG.102649	9	1	2	0	5	8	0.863449	-0.211818	0.996354	1	down	no
MSTRG.102658	181	201	173	169	194	161	1.01579	0.0226077	0.944656	1	up	no
MSTRG.102659	9	8	0	13	6	3	0.732073	-0.449941	0.729279	1	down	no
MSTRG.102665	0	0	9	10	8	0	0.55714	-0.843889	0.703801	1	down	no
MSTRG.102681	3	22	47	21	15	31	1.04998	0.0703625	0.831559	1	up	no
MSTRG.102686	9	6	1	0	2	2	3.6169	1.85475	0.158255	1	up	no
MSTRG.102702	30	9	6	23	11	14	0.910451	-0.135346	0.94888	1	down	no
MSTRG.10271	3	1	0	3	0	3	0.620349	-0.688848	0.814961	1	down	no
MSTRG.10272	4	3	3	5	2	2	1.0936	0.129089	1	1	up	no
MSTRG.102724	238	321	70	213	129	206	1.05366	0.0754065	0.750812	1	up	no
MSTRG.102727	6	15	2	1	15	25	0.484007	-1.0469	0.363173	1	down	no
MSTRG.102733	102	142	88	130	75	103	1.02107	0.0300843	0.911797	1	up	no
MSTRG.102741	12	24	3	11	5	25	0.831187	-0.266755	0.894138	1	down	no
MSTRG.102745	35	33	27	19	17	18	1.68281	0.750876	0.235606	1	up	no
MSTRG.102764	544	783	746	451	707	366	1.31691	0.397156	0.265329	1	up	no
MSTRG.102765	151	70	76	97	71	54	1.31321	0.393102	0.427523	1	up	no
MSTRG.102785	205	245	262	230	260	229	0.955382	-0.0658497	0.848227	1	down	no
MSTRG.102788	133	132	189	191	99	146	1.01827	0.0261154	1	1	up	no
MSTRG.102810	0	0	0	5	2	6	#NAME?	#NAME?	0.0128451	1	down	yes
MSTRG.102817	10	15	9	14	22	3	0.848603	-0.236839	0.789005	1	down	no
MSTRG.102818	5	12	4	20	11	9	0.492432	-1.022	0.270688	1	down	no
MSTRG.102843	455	672	324	965	331	518	0.758812	-0.398186	0.311805	1	down	no
MSTRG.102863	99	199	59	183	55	112	0.946102	-0.079932	0.958979	1	down	no
MSTRG.102864	29	108	26	87	33	60	0.825071	-0.27741	0.767822	1	down	no
MSTRG.102865	1	10	5	8	3	4	1.0009	0.00130477	1	1	up	no
MSTRG.102866	37	93	29	65	44	71	0.80556	-0.311935	0.681708	1	down	no
MSTRG.102867	257	866	314	636	455	533	0.815089	-0.294971	0.46834	1	down	no
MSTRG.102868	317	790	155	581	286	512	0.829383	-0.26989	0.721263	1	down	no
MSTRG.102869	1879	3593	1123	3210	1895	2490	0.803431	-0.315754	0.451327	1	down	no
MSTRG.102870	37	123	34	94	40	85	0.804559	-0.31373	0.719136	1	down	no
MSTRG.102873	691	1805	614	1437	724	966	0.921518	-0.117916	0.867351	1	down	no
MSTRG.102875	277	672	351	576	292	357	1.00089	0.0012874	0.957472	1	up	no
MSTRG.102877	231	607	254	465	223	321	1.00832	0.0119601	0.912295	1	up	no
MSTRG.102879	778	2065	818	1824	846	1224	0.874873	-0.192854	0.75182	1	down	no
MSTRG.102882	11	15	5	19	13	13	0.645089	-0.632431	0.480584	1	down	no
MSTRG.102883	16	85	11	64	17	43	0.806977	-0.3094	0.847011	1	down	no
MSTRG.102886	441	1144	486	819	446	787	0.931466	-0.102425	0.922947	1	down	no
MSTRG.102888	82	603	414	303	267	307	1.17483	0.232446	0.465669	1	up	no
MSTRG.102889	88	301	114	169	142	173	0.95376	-0.0683014	0.99499	1	down	no
MSTRG.102890	252	636	327	448	313	361	1.01398	0.0200224	0.885847	1	up	no
MSTRG.102891	26	60	47	41	27	76	0.855102	-0.225832	0.757058	1	down	no
MSTRG.102892	100	284	128	238	132	177	0.872221	-0.197234	0.708188	1	down	no
MSTRG.102893	34	94	76	69	52	74	0.988592	-0.0165523	0.989875	1	down	no
MSTRG.102894	252	731	335	613	334	400	0.915754	-0.126968	0.81172	1	down	no
MSTRG.102920	23	19	46	38	32	32	0.859766	-0.217985	0.720285	1	down	no
MSTRG.102929	519	690	476	435	387	450	1.25321	0.325628	0.218882	1	up	no
MSTRG.102959	18	20	12	24	21	22	0.70671	-0.500809	0.512459	1	down	no
MSTRG.102972	9	4	2	10	1	0	1.3838	0.468638	0.952793	1	up	no
MSTRG.102985	4	9	2	7	1	1	1.58744	0.666701	0.675741	1	up	no
MSTRG.102995	32	29	16	57	52	21	0.574154	-0.80049	0.173276	1	down	no
MSTRG.10300	8	7	0	0	4	0	3.53502	1.82172	0.412671	1	up	no
MSTRG.103022	2	0	4	0	2	17	0.301891	-1.7279	0.16138	1	down	no
MSTRG.10303	1	0	1	0	5	1	0.341819	-1.54869	0.439916	1	down	no
MSTRG.103030	0	4	0	0	0	0	Inf	Inf	0.212007	1	up	no
MSTRG.103034	30	29	43	13	55	38	0.928777	-0.106596	0.850031	1	down	no
MSTRG.103042	14	34	32	9	32	19	1.26905	0.343747	0.620077	1	up	no
MSTRG.10306	91	108	122	106	169	93	0.848997	-0.236168	0.553355	1	down	no
MSTRG.103064	2	4	2	2	6	10	0.401188	-1.31765	0.325135	1	down	no
MSTRG.103079	568	905	499	850	675	765	0.810001	-0.304004	0.291594	1	down	no
MSTRG.103086	1	0	0	0	0	1	0.892224	-0.164522	1	1	down	no
MSTRG.103100	1339	284	193	1392	1095	664	0.566239	-0.820517	0.108259	1	down	no
MSTRG.103102	1	0	2	1	4	10	0.196617	-2.34654	0.111092	1	down	no
MSTRG.103104	1	2	1	2	0	0	1.99661	0.997554	0.866689	1	up	no
MSTRG.103107	209	290	130	221	104	239	1.03393	0.0481331	0.84915	1	up	no
MSTRG.103142	570	602	507	569	559	386	1.07197	0.100265	0.749234	1	up	no
MSTRG.103151	5	16	2	8	6	1	1.42961	0.515619	0.624994	1	up	no
MSTRG.103162	142	106	59	58	64	58	1.61871	0.694848	0.116469	1	up	no
MSTRG.103169	0	7	4	1	2	5	1.22257	0.289914	0.825659	1	up	no
MSTRG.103176	409	481	325	333	252	436	1.11585	0.158143	0.627045	1	up	no
MSTRG.103183	47	110	118	133	66	71	0.993891	-0.00884116	0.969212	1	down	no
MSTRG.103187	96	120	40	167	78	111	0.673727	-0.569764	0.232868	1	down	no
MSTRG.103190	0	2	1	0	0	0	Inf	Inf	0.309701	1	up	no
MSTRG.103219	11	17	15	29	22	22	0.566348	-0.820239	0.254094	1	down	no
MSTRG.103230	67	111	43	67	47	41	1.34046	0.422723	0.364071	1	up	no
MSTRG.103236	15	11	18	13	40	14	0.649101	-0.623485	0.390307	1	down	no
MSTRG.103238	2	3	1	0	5	1	0.934065	-0.0984055	1	1	down	no
MSTRG.103244	0	11	0	12	7	12	0.30047	-1.73471	0.396196	1	down	no
MSTRG.103250	37	67	43	68	76	43	0.75158	-0.412001	0.435455	1	down	no
MSTRG.103254	24	16	7	4	1	4	4.89026	2.28991	0.0131213	1	up	yes
MSTRG.103266	7	6	2	11	8	6	0.570416	-0.809914	0.458157	1	down	no
MSTRG.103312	44	26	47	26	56	43	0.913354	-0.130754	0.819133	1	down	no
MSTRG.103366	5	0	0	4	8	1	0.386243	-1.37242	0.564535	1	down	no
MSTRG.103376	56	77	32	57	74	62	0.797969	-0.325595	0.580506	1	down	no
MSTRG.103382	66	70	43	59	36	32	1.35402	0.437248	0.403826	1	up	no
MSTRG.103399	4	6	0	18	5	6	0.318551	-1.6504	0.133618	1	down	no
MSTRG.103406	6	3	3	5	8	4	0.688261	-0.538971	0.67107	1	down	no
MSTRG.103407	4	8	10	5	2	1	2.76209	1.46576	0.220261	1	up	no
MSTRG.103416	31	9	9	9	2	5	2.99556	1.58282	0.0743184	1	up	no
MSTRG.103418	24	13	25	3	13	9	2.41181	1.27012	0.0973574	1	up	no
MSTRG.103444	71	78	82	61	56	49	1.34822	0.431056	0.379913	1	up	no
MSTRG.103446	1	9	4	1	6	8	0.830153	-0.268551	0.966835	1	down	no
MSTRG.103450	16	6	2	1	8	11	1.10072	0.138453	0.859905	1	up	no
MSTRG.103465	15	48	20	31	36	38	0.726562	-0.460842	0.525469	1	down	no
MSTRG.103468	1	1	1	9	3	4	0.18373	-2.44434	0.090531	1	down	no
MSTRG.103469	2	33	14	12	23	16	0.878654	-0.186633	0.95566	1	down	no
MSTRG.103487	5	18	2	4	17	1	1.04396	0.0620689	0.995694	1	up	no
MSTRG.103490	106	70	107	140	162	175	0.576127	-0.795541	0.0518962	1	down	no
MSTRG.103541	0	5	0	5	0	0	0.909073	-0.137531	1	1	down	no
MSTRG.103569	195	167	96	155	195	94	0.992208	-0.0112851	0.973684	1	down	no
MSTRG.103570	12	12	5	18	3	9	0.919415	-0.121211	0.947199	1	down	no
MSTRG.103571	1	0	0	1	0	6	0.130123	-2.94205	0.190556	1	down	no
MSTRG.103582	6	0	0	6	0	0	1.04138	0.058494	1	1	up	no
MSTRG.103584	58	43	19	66	20	79	0.676182	-0.564516	0.392765	1	down	no
MSTRG.103606	161	204	145	192	185	210	0.822262	-0.28233	0.486168	1	down	no
MSTRG.103610	14	39	7	20	26	31	0.696728	-0.521333	0.608643	1	down	no
MSTRG.103611	3	41	10	19	8	25	0.915744	-0.126983	1	1	down	no
MSTRG.103620	8	0	3	2	6	3	0.999602	-0.000574168	1	1	down	no
MSTRG.103621	4	7	2	11	10	1	0.567235	-0.817982	0.468559	1	down	no
MSTRG.103627	149	468	187	394	365	487	0.590742	-0.7594	0.0815426	1	down	no
MSTRG.103629	4	30	35	58	40	44	0.471212	-1.08555	0.141781	1	down	no
MSTRG.103666	34	49	78	41	47	39	1.24392	0.31489	0.580732	1	up	no
MSTRG.103697	19	13	12	8	9	5	1.94959	0.963168	0.262744	1	up	no
MSTRG.103702	52	91	68	85	99	54	0.852774	-0.229765	0.629958	1	down	no
MSTRG.103703	2	3	5	4	4	2	0.998787	-0.00175073	1	1	down	no
MSTRG.103712	4	3	1	1	1	0	3.93604	1.97675	0.307433	1	up	no
MSTRG.103716	4	53	54	7	40	43	1.14996	0.20158	0.77134	1	up	no
MSTRG.103720	0	282	147	26	195	145	1.06315	0.0883437	0.824479	1	up	no
MSTRG.103724	57	71	66	41	61	62	1.1243	0.169023	0.704908	1	up	no
MSTRG.103729	86	60	127	130	98	76	0.89872	-0.154057	0.690644	1	down	no
MSTRG.103756	165	289	144	216	224	214	0.855766	-0.224712	0.596324	1	down	no
MSTRG.103791	80	95	44	108	87	89	0.726306	-0.46135	0.347552	1	down	no
MSTRG.103801	565	536	326	547	314	557	0.948669	-0.0760236	0.867636	1	down	no
MSTRG.103802	12	10	6	19	13	24	0.469078	-1.0921	0.187495	1	down	no
MSTRG.103811	158	224	165	207	256	142	0.869209	-0.202225	0.575252	1	down	no
MSTRG.103812	55	80	37	56	66	39	1.01082	0.015528	0.956419	1	up	no
MSTRG.103822	959	1703	1302	1359	1084	1568	0.932172	-0.101332	0.769957	1	down	no
MSTRG.103823	14	16	3	10	6	0	2.00339	1.00244	0.383521	1	up	no
MSTRG.103853	71	57	13	81	99	101	0.465569	-1.10293	0.0789048	1	down	no
MSTRG.103857	3	4	0	1	8	4	0.483496	-1.04842	0.508242	1	down	no
MSTRG.10386	2	1	0	0	0	0	Inf	Inf	0.311081	1	up	no
MSTRG.103895	321	686	310	409	343	410	1.05254	0.0738794	0.723713	1	up	no
MSTRG.103910	537	176	860	356	195	422	1.61169	0.688575	0.218081	1	up	no
MSTRG.103919	335	403	522	354	853	205	0.883282	-0.179054	0.579569	1	down	no
MSTRG.103922	78	101	111	53	251	32	0.851057	-0.232672	0.586385	1	down	no
MSTRG.103955	134	379	124	270	154	121	1.09347	0.128912	0.768485	1	up	no
MSTRG.103987	0	1	0	1	8	0	0.097606	-3.35689	0.126181	1	down	no
MSTRG.103996	16	16	3	30	9	19	0.56247	-0.830151	0.309704	1	down	no
MSTRG.104041	449	400	428	382	574	303	0.988192	-0.0171364	0.89978	1	down	no
MSTRG.104050	518	930	361	679	784	566	0.832793	-0.26397	0.439282	1	down	no
MSTRG.10407	0	0	0	1	0	0	#NAME?	#NAME?	0.978596	1	down	no
MSTRG.104070	1771	3677	824	2422	2016	2374	0.839899	-0.251713	0.439493	1	down	no
MSTRG.104073	99	172	53	110	106	124	0.875735	-0.191434	0.782406	1	down	no
MSTRG.104086	55	46	18	50	41	20	1.0306	0.0434904	0.958616	1	up	no
MSTRG.10409	0	4	0	1	2	0	1.18122	0.240276	0.938452	1	up	no
MSTRG.104093	652	715	406	760	694	773	0.750701	-0.41369	0.146507	1	down	no
MSTRG.104094	7	19	11	11	7	6	1.46505	0.550946	0.525919	1	up	no
MSTRG.104131	6	18	3	9	0	0	2.8903	1.53122	0.434852	1	up	no
MSTRG.104154	66	104	7	205	29	22	0.656444	-0.607255	0.555024	1	down	no
MSTRG.104157	0	1	0	0	0	12	0.0649058	-3.94551	0.0541964	1	down	no
MSTRG.10421	3458	5539	3302	4224	4668	3356	0.952882	-0.06963	0.773947	1	down	no
MSTRG.104231	9	13	3	6	10	16	0.701273	-0.511951	0.679746	1	down	no
MSTRG.104238	0	8	2	19	12	0	0.30314	-1.72194	0.231435	1	down	no
MSTRG.104239	243	503	270	384	360	302	0.915195	-0.127849	0.743685	1	down	no
MSTRG.104242	26	32	22	20	17	35	1.03299	0.0468201	0.888137	1	up	no
MSTRG.10425	72	143	60	124	147	77	0.744603	-0.425457	0.35278	1	down	no
MSTRG.10428	32	21	13	22	22	20	0.984556	-0.022455	1	1	down	no
MSTRG.104289	14	19	8	14	3	16	1.1433	0.193199	0.78837	1	up	no
MSTRG.104290	1	6	10	8	22	9	0.431085	-1.21395	0.21615	1	down	no
MSTRG.104296	1	10	8	11	7	5	0.796409	-0.328418	0.785038	1	down	no
MSTRG.104302	2	0	0	2	0	0	1.04138	0.058494	1	1	up	no
MSTRG.10431	14	13	6	9	3	14	1.16661	0.222323	0.774822	1	up	no
MSTRG.10432	1	5	0	1	3	3	0.73325	-0.447622	1	1	down	no
MSTRG.10433	203	423	195	327	296	304	0.82574	-0.276241	0.496605	1	down	no
MSTRG.10434	12	13	22	4	6	13	1.93856	0.954984	0.257913	1	up	no
MSTRG.10435	32	82	35	66	50	37	0.915614	-0.127188	0.862151	1	down	no
MSTRG.104356	1	8	6	2	1	1	3.59362	1.84544	0.187381	1	up	no
MSTRG.10436	24	60	24	38	33	47	0.839523	-0.252358	0.763452	1	down	no
MSTRG.104371	6	25	33	51	19	5	0.866889	-0.20608	0.740047	1	down	no
MSTRG.104385	0	0	0	1	0	14	#NAME?	#NAME?	0.00847843	1	down	yes
MSTRG.104388	158	283	91	210	172	239	0.786241	-0.346956	0.490238	1	down	no
MSTRG.10439	4	40	3	5	3	8	2.51673	1.33155	0.129541	1	up	no
MSTRG.104390	70	123	31	122	115	85	0.645274	-0.632016	0.243013	1	down	no
MSTRG.104398	0	2	5	15	1	0	0.466771	-1.09921	0.407407	1	down	no
MSTRG.10440	53	121	30	81	85	59	0.836293	-0.257919	0.709754	1	down	no
MSTRG.10441	22	43	11	30	32	23	0.826541	-0.274841	0.745012	1	down	no
MSTRG.10442	5	2	3	9	9	6	0.411191	-1.28212	0.236866	1	down	no
MSTRG.10443	13	50	29	25	30	56	0.755886	-0.403759	0.611248	1	down	no
MSTRG.104437	85	104	73	65	57	68	1.30559	0.384697	0.380952	1	up	no
MSTRG.10444	5	2	2	5	6	3	0.63056	-0.665294	0.624477	1	down	no
MSTRG.104445	7	14	15	9	7	10	1.32477	0.405737	0.642688	1	up	no
MSTRG.104447	0	0	4	0	0	0	Inf	Inf	0.191412	1	up	no
MSTRG.104452	32	16	15	5	7	40	1.10029	0.137888	1	1	up	no
MSTRG.10448	55	217	94	129	109	98	1.01249	0.0179108	0.904861	1	up	no
MSTRG.104503	37	62	37	54	63	63	0.70901	-0.496123	0.384778	1	down	no
MSTRG.10451	71	124	57	61	75	82	1.07089	0.0988133	0.749417	1	up	no
MSTRG.10452	37	85	36	64	75	39	0.835457	-0.259362	0.656286	1	down	no
MSTRG.10453	19	50	32	54	70	61	0.512868	-0.963342	0.0886497	1	down	no
MSTRG.104537	138	133	47	147	62	111	0.932295	-0.101141	0.898414	1	down	no
MSTRG.10455	2	22	3	5	17	5	0.894079	-0.161526	1	1	down	no
MSTRG.104559	635	623	277	851	374	608	0.790878	-0.338473	0.4524	1	down	no
MSTRG.104564	97	103	142	125	60	82	1.25639	0.329279	0.475287	1	up	no
MSTRG.104565	17	8	13	52	22	63	0.267625	-1.90171	0.00477627	1	down	yes
MSTRG.10457	48	23	10	39	28	34	0.762947	-0.390345	0.640833	1	down	no
MSTRG.104578	20	10	6	8	16	2	1.36195	0.445671	0.705143	1	up	no
MSTRG.10458	1	1	4	2	5	1	0.775447	-0.3669	0.848065	1	down	no
MSTRG.10459	1	4	0	0	0	6	0.66795	-0.582188	0.813602	1	down	no
MSTRG.10460	4	9	1	7	3	25	0.343052	-1.5435	0.17764	1	down	no
MSTRG.10461	35	86	44	45	18	59	1.24095	0.311444	0.573477	1	up	no
MSTRG.10462	34	111	27	48	34	126	0.724506	-0.46493	0.695743	1	down	no
MSTRG.104627	7	14	2	2	7	7	1.27741	0.353225	0.676467	1	up	no
MSTRG.10463	16	42	0	42	36	39	0.438986	-1.18775	0.217501	1	down	no
MSTRG.104639	8	37	9	10	16	49	0.622415	-0.684052	0.596163	1	down	no
MSTRG.10464	42	117	24	34	48	61	1.14334	0.19325	0.607571	1	up	no
MSTRG.104689	0	0	0	2	6	0	#NAME?	#NAME?	0.0529663	1	down	no
MSTRG.104692	1	5	4	0	1	2	3.00026	1.58509	0.310551	1	up	no
MSTRG.104704	2	26	3	0	1	8	2.8063	1.48867	0.383052	1	up	no
MSTRG.104758	72	80	27	105	87	68	0.648939	-0.623845	0.21161	1	down	no
MSTRG.104759	0	6	0	5	5	3	0.398205	-1.32842	0.635845	1	down	no
MSTRG.104760	16	29	4	35	36	15	0.528919	-0.918882	0.2388	1	down	no
MSTRG.104778	877	1458	1031	1023	834	1096	1.07531	0.104747	0.604734	1	up	no
MSTRG.104780	40	21	12	31	18	8	1.25925	0.332563	0.681852	1	up	no
MSTRG.104781	124	716	188	411	255	253	1.02252	0.0321228	0.896031	1	up	no
MSTRG.104783	628	3348	768	1836	1120	1163	1.0484	0.0681925	0.81649	1	up	no
MSTRG.104785	18	86	29	64	20	19	1.21355	0.279239	0.726461	1	up	no
MSTRG.104789	0	3	1	1	0	0	3.86092	1.94894	0.510496	1	up	no
MSTRG.104793	42	219	42	120	52	78	1.09568	0.131823	0.737598	1	up	no
MSTRG.104794	6	77	9	44	38	19	0.818143	-0.289575	0.806138	1	down	no
MSTRG.104807	1	2	0	0	1	2	0.84763	-0.238494	1	1	down	no
MSTRG.104808	3	11	7	15	12	17	0.445122	-1.16773	0.199844	1	down	no
MSTRG.104812	3	7	1	0	1	14	0.611139	-0.710429	0.611175	1	down	no
MSTRG.104890	157	261	195	145	154	120	1.39707	0.482406	0.185766	1	up	no
MSTRG.104891	662	621	601	661	630	391	1.0921	0.127108	0.701325	1	up	no
MSTRG.104905	5	11	5	6	0	12	1.04344	0.0613531	0.996887	1	up	no
MSTRG.104925	426	585	189	395	535	363	0.865452	-0.208474	0.603053	1	down	no
MSTRG.104931	54	98	40	52	56	82	0.926022	-0.110882	0.947637	1	down	no
MSTRG.104937	0	1	1	12	1	0	0.156664	-2.67426	0.111647	1	down	no
MSTRG.104942	1	13	9	0	9	1	2.19225	1.13241	0.541527	1	up	no
MSTRG.104943	4	1	3	9	0	3	0.677973	-0.560701	0.665952	1	down	no
MSTRG.104986	99	153	54	68	62	76	1.37203	0.456307	0.258503	1	up	no
MSTRG.105012	1	2	0	3	1	2	0.448655	-1.15632	0.636837	1	down	no
MSTRG.10502	310	372	333	271	243	276	1.22805	0.296372	0.336881	1	up	no
MSTRG.105059	30	39	45	33	53	35	0.912994	-0.131323	0.826741	1	down	no
MSTRG.1051	58	90	41	100	73	34	0.875441	-0.191918	0.71658	1	down	no
MSTRG.105119	0	1	0	1	8	0	0.097606	-3.35689	0.126181	1	down	no
MSTRG.105181	141	267	104	244	188	182	0.778558	-0.361124	0.401678	1	down	no
MSTRG.105203	105	362	153	199	166	166	1.08249	0.114347	0.712961	1	up	no
MSTRG.105204	10	79	21	42	43	32	0.854902	-0.22617	0.857792	1	down	no
MSTRG.105205	1000	3197	1521	1832	1517	1639	1.06588	0.0920408	0.659977	1	up	no
MSTRG.105206	34	49	12	16	43	44	0.835009	-0.260136	0.793868	1	down	no
MSTRG.105211	5	21	6	25	17	10	0.572333	-0.805073	0.365732	1	down	no
MSTRG.105212	17	47	27	47	24	13	1.04506	0.0635864	0.957729	1	up	no
MSTRG.105213	5	17	8	19	10	22	0.539873	-0.889309	0.312444	1	down	no
MSTRG.105217	93	155	68	127	151	146	0.692993	-0.529088	0.243332	1	down	no
MSTRG.105218	6	27	19	12	14	15	1.18787	0.248379	0.715486	1	up	no
MSTRG.105219	11	62	11	19	52	18	0.853695	-0.228208	0.918185	1	down	no
MSTRG.10524	4	14	3	11	6	13	0.626183	-0.675345	0.566559	1	down	no
MSTRG.105253	53	130	56	98	53	77	0.97493	-0.0366293	0.997344	1	down	no
MSTRG.105256	10	38	8	25	11	18	0.940595	-0.0883547	1	1	down	no
MSTRG.105266	0	7	0	2	2	3	0.83952	-0.252363	1	1	down	no
MSTRG.105299	10	30	14	69	27	13	0.477206	-1.06732	0.151338	1	down	no
MSTRG.10530	13	24	6	16	9	7	1.25758	0.330646	0.670239	1	up	no
MSTRG.105303	104	133	94	96	77	87	1.20973	0.27469	0.501372	1	up	no
MSTRG.105309	7	13	1	2	23	3	0.6884	-0.538682	0.641412	1	down	no
MSTRG.105336	234	299	151	281	325	129	0.892598	-0.163918	0.688093	1	down	no
MSTRG.105340	0	6	1	1	7	2	0.621005	-0.687323	0.822492	1	down	no
MSTRG.105342	5	22	2	21	6	2	0.929126	-0.106054	0.995094	1	down	no
MSTRG.105343	1	19	0	4	10	7	0.811697	-0.300987	1	1	down	no
MSTRG.105344	18	45	25	31	34	6	1.19989	0.262904	0.75137	1	up	no
MSTRG.105345	7	32	4	23	29	0	0.769984	-0.377099	0.797477	1	down	no
MSTRG.105347	91	214	173	146	89	66	1.53851	0.621538	0.1523	1	up	no
MSTRG.105348	0	1	0	0	0	0	Inf	Inf	1	1	up	no
MSTRG.105390	188	361	152	191	227	133	1.19607	0.258307	0.447179	1	up	no
MSTRG.105409	1609	1433	798	1315	991	1131	1.05949	0.0833752	0.697917	1	up	no
MSTRG.10543	92	190	61	123	136	85	0.928877	-0.10644	0.880858	1	down	no
MSTRG.105445	0	6	0	12	11	4	0.194108	-2.36507	0.239025	1	down	no
MSTRG.105452	20	38	30	22	39	35	0.864607	-0.209884	0.790848	1	down	no
MSTRG.105476	52	87	80	152	41	45	0.906149	-0.14218	0.73839	1	down	no
MSTRG.10553	116	136	98	91	95	98	1.16911	0.225413	0.563904	1	up	no
MSTRG.105542	27	16	22	22	28	30	0.785058	-0.349129	0.612824	1	down	no
MSTRG.105551	1	0	1	0	4	7	0.176448	-2.50269	0.143813	1	down	no
MSTRG.105573	0	0	0	1	0	1	#NAME?	#NAME?	0.479362	1	down	no
MSTRG.105632	1236	1506	1033	1611	1402	1937	0.718235	-0.477473	0.0895713	1	down	no
MSTRG.105637	82	198	62	169	139	197	0.617757	-0.694888	0.187515	1	down	no
MSTRG.105640	81	152	93	134	219	117	0.65837	-0.60303	0.157079	1	down	no
MSTRG.105642	1	4	0	4	5	1	0.451372	-1.14761	0.524459	1	down	no
MSTRG.105643	105	164	170	91	130	111	1.26854	0.343171	0.381901	1	up	no
MSTRG.105652	403	336	749	355	263	1025	0.86277	-0.212952	0.693349	1	down	no
MSTRG.10569	0	7	0	4	0	0	1.59088	0.669824	0.817957	1	up	no
MSTRG.105722	374	344	486	446	672	466	0.742291	-0.429944	0.144381	1	down	no
MSTRG.105723	16	32	8	8	33	17	0.882291	-0.180673	0.901831	1	down	no
MSTRG.105732	43	3	5	11	19	0	1.72955	0.790393	0.549075	1	up	no
MSTRG.105741	0	4	0	0	2	0	1.74954	0.806977	0.802815	1	up	no
MSTRG.105746	26	41	41	29	23	53	0.965734	-0.0503026	0.983199	1	down	no
MSTRG.105753	16	8	3	3	5	0	3.33523	1.73778	0.134113	1	up	no
MSTRG.10576	1	1	0	3	4	0	0.272529	-1.87552	0.351738	1	down	no
MSTRG.105799	14	31	18	12	32	8	1.15707	0.21048	0.827913	1	up	no
MSTRG.105806	36	44	26	31	45	2	1.33541	0.417284	0.677519	1	up	no
MSTRG.105813	1787	1608	1949	1540	1604	1729	1.05883	0.082469	0.716119	1	up	no
MSTRG.105819	41	304	116	176	129	177	0.872091	-0.197449	0.797773	1	down	no
MSTRG.105827	668	623	636	687	484	593	1.05362	0.0753513	0.788537	1	up	no
MSTRG.105838	142	259	68	220	175	177	0.756703	-0.402201	0.418063	1	down	no
MSTRG.105842	260	450	258	424	304	189	1.01231	0.0176446	0.967698	1	up	no
MSTRG.105852	16	48	16	36	28	37	0.724366	-0.465209	0.549264	1	down	no
MSTRG.105857	1	6	0	3	4	0	0.907636	-0.139814	1	1	down	no
MSTRG.105904	2	4	0	3	2	0	1.12615	0.171394	1	1	up	no
MSTRG.105913	3	0	6	17	6	9	0.294202	-1.76512	0.115052	1	down	no
MSTRG.105916	3	0	3	0	0	5	1.11813	0.161085	1	1	up	no
MSTRG.105933	49	53	54	21	24	38	1.77674	0.829232	0.120648	1	up	no
MSTRG.10599	0	0	0	0	0	2	#NAME?	#NAME?	0.417068	1	down	no
MSTRG.105991	48	55	11	47	52	21	0.895708	-0.158899	0.836673	1	down	no
MSTRG.106030	13	78	13	29	32	22	1.12795	0.173706	0.721649	1	up	no
MSTRG.106039	4	4	0	0	1	3	1.71818	0.780885	0.61666	1	up	no
MSTRG.106048	37	82	38	170	77	52	0.502573	-0.992595	0.0800326	1	down	no
MSTRG.106049	79	156	95	291	157	147	0.530237	-0.91529	0.0304906	1	down	yes
MSTRG.106050	161	323	207	691	469	296	0.45671	-1.13065	0.00197955	0.647582	down	yes
MSTRG.106051	12	3	11	22	15	2	0.693705	-0.527607	0.487796	1	down	no
MSTRG.106085	0	0	0	0	2	1	#NAME?	#NAME?	0.287732	1	down	no
MSTRG.106093	715	1129	657	2872	1658	1127	0.42565	-1.23226	6.05778e-05	0.0497846	down	yes
MSTRG.10610	0	3	0	1	1	0	1.33739	0.419419	0.946974	1	up	no
MSTRG.106107	6	7	4	44	22	3	0.243683	-2.03692	0.0225934	1	down	yes
MSTRG.106109	4	6	4	18	18	14	0.266838	-1.90596	0.0352947	1	down	yes
MSTRG.106110	21	14	14	41	32	19	0.523356	-0.934136	0.152074	1	down	no
MSTRG.106111	152	352	273	664	370	194	0.617898	-0.694559	0.124611	1	down	no
MSTRG.106113	1	13	8	12	14	5	0.677135	-0.562484	0.573867	1	down	no
MSTRG.106114	18	56	18	90	74	41	0.419358	-1.25375	0.0462347	1	down	yes
MSTRG.106121	135	211	82	238	237	184	0.608486	-0.716704	0.0692617	1	down	no
MSTRG.106122	310	417	167	460	384	317	0.725144	-0.463661	0.18061	1	down	no
MSTRG.106123	22	29	9	97	47	63	0.271119	-1.883	0.0013877	0.525376	down	yes
MSTRG.106125	1	8	4	10	5	10	0.478222	-1.06425	0.353039	1	down	no
MSTRG.106129	33	24	8	13	13	21	1.27896	0.354967	0.564549	1	up	no
MSTRG.106151	0	2	3	2	6	2	0.493797	-1.01801	0.518549	1	down	no
MSTRG.106179	2	17	6	0	4	0	5.8552	2.54972	0.20141	1	up	no
MSTRG.10618	0	0	0	1	0	1	#NAME?	#NAME?	0.479362	1	down	no
MSTRG.106191	1	0	0	8	1	2	0.0915614	-3.44912	0.0708532	1	down	no
MSTRG.106198	8	1	0	2	0	0	4.62005	2.20791	0.352744	1	up	no
MSTRG.106202	8	3	2	0	14	15	0.415692	-1.26641	0.250917	1	down	no
MSTRG.106221	1	0	4	6	3	2	0.486918	-1.03825	0.516722	1	down	no
MSTRG.10626	0	0	0	0	0	1	#NAME?	#NAME?	0.955937	1	down	no
MSTRG.10627	3	6	6	12	2	6	0.729588	-0.454847	0.703014	1	down	no
MSTRG.106278	2943	4244	1270	3039	2916	3569	0.817069	-0.291471	0.429805	1	down	no
MSTRG.106283	5	9	3	4	3	14	0.715731	-0.48251	0.750687	1	down	no
MSTRG.106285	9	13	5	0	0	2	11.506	3.52431	0.0620707	1	up	no
MSTRG.106291	412	449	114	316	317	436	0.83726	-0.256253	0.669195	1	down	no
MSTRG.106298	6	5	5	8	4	6	0.859198	-0.218937	0.897333	1	down	no
MSTRG.106300	34	61	21	26	53	31	0.97789	-0.0322553	0.991189	1	down	no
MSTRG.106318	95	145	46	79	59	97	1.11584	0.158124	0.626387	1	up	no
MSTRG.106326	4	0	1	2	0	0	2.64961	1.40578	0.706136	1	up	no
MSTRG.106330	3	2	4	2	0	2	2.18651	1.12863	0.514009	1	up	no
MSTRG.106492	0	0	0	9	3	0	#NAME?	#NAME?	0.0190671	1	down	yes
MSTRG.106509	1	0	0	22	1	3	0.039237	-4.67164	0.00490909	1	down	yes
MSTRG.106514	156	273	136	183	110	192	1.08325	0.11536	0.688584	1	up	no
MSTRG.106538	92	65	94	37	54	86	1.35128	0.434323	0.454652	1	up	no
MSTRG.106552	488	593	543	603	485	262	1.17699	0.235102	0.559706	1	up	no
MSTRG.106559	1	0	1	1	1	0	1.06663	0.0930539	1	1	up	no
MSTRG.106591	100	83	89	66	66	92	1.1592	0.213135	0.612205	1	up	no
MSTRG.10664	1	8	1	5	3	0	1.16384	0.218897	0.917846	1	up	no
MSTRG.106655	7	53	6	14	13	27	1.05505	0.0773139	0.755061	1	up	no
MSTRG.106675	3	5	17	9	1	4	1.83183	0.873286	0.450291	1	up	no
MSTRG.10671	1	10	1	9	0	3	0.901156	-0.150151	1	1	down	no
MSTRG.106728	4	7	1	1	1	3	2.10491	1.07376	0.416917	1	up	no
MSTRG.106730	4	2	0	0	0	5	1.02533	0.0360841	1	1	up	no
MSTRG.106735	0	1	0	0	5	0	0.174954	-2.51495	0.328014	1	down	no
MSTRG.106745	0	1	10	9	0	4	0.895921	-0.158556	1	1	down	no
MSTRG.106753	1	0	3	3	5	2	0.421871	-1.24513	0.399266	1	down	no
MSTRG.106758	60	343	192	82	337	145	0.984222	-0.0229439	0.995039	1	down	no
MSTRG.106772	76	68	92	63	71	47	1.2798	0.355916	0.487004	1	up	no
MSTRG.106776	198	181	172	112	215	88	1.29121	0.368719	0.486655	1	up	no
MSTRG.106785	210	464	168	317	270	245	0.940486	-0.0885221	0.886899	1	down	no
MSTRG.106788	16	17	24	17	9	17	1.28424	0.360911	0.63336	1	up	no
MSTRG.106812	0	16	0	10	4	2	0.881996	-0.181155	1	1	down	no
MSTRG.106850	278	326	326	375	222	167	1.19338	0.255053	0.580453	1	up	no
MSTRG.106856	11	52	11	19	31	16	1.01871	0.0267368	0.893128	1	up	no
MSTRG.106872	10	4	0	11	11	10	0.411989	-1.27932	0.33397	1	down	no
MSTRG.106882	114	145	179	191	96	92	1.13895	0.1877	0.749553	1	up	no
MSTRG.106905	328	236	90	309	309	168	0.796593	-0.328086	0.426135	1	down	no
MSTRG.106907	167	72	81	94	75	147	0.964129	-0.0527012	0.974388	1	down	no
MSTRG.106911	1	2	0	3	1	3	0.379211	-1.39893	0.518106	1	down	no
MSTRG.106949	43	32	23	20	41	62	0.740483	-0.433462	0.539777	1	down	no
MSTRG.107008	0	0	0	0	6	0	#NAME?	#NAME?	0.0972792	1	down	no
MSTRG.107020	28	41	5	39	20	32	0.742266	-0.429991	0.630584	1	down	no
MSTRG.107034	244	253	310	293	118	287	1.11315	0.154652	0.786363	1	up	no
MSTRG.107035	66	53	17	39	38	77	0.808879	-0.306004	0.724064	1	down	no
MSTRG.107046	15	10	1	17	12	20	0.489361	-1.03103	0.309643	1	down	no
MSTRG.107057	1626	1896	1075	1745	1656	1564	0.876066	-0.190888	0.444406	1	down	no
MSTRG.107068	3	2	0	2	7	0	0.53289	-0.908091	0.597411	1	down	no
MSTRG.107085	7	1	2	1	4	0	2.02956	1.02116	0.625559	1	up	no
MSTRG.107089	1	1	0	0	7	0	0.268122	-1.89904	0.336129	1	down	no
MSTRG.1071	27	20	15	28	11	12	1.18464	0.244451	0.763105	1	up	no
MSTRG.107104	13	38	5	16	11	30	0.860756	-0.216323	0.978851	1	down	no
MSTRG.107147	6	11	9	11	25	6	0.601395	-0.733615	0.401587	1	down	no
MSTRG.107175	0	4	0	18	0	0	0.202016	-2.30746	0.335928	1	down	no
MSTRG.107204	9	9	10	9	16	0	1.12735	0.172935	1	1	up	no
MSTRG.107205	12	13	18	13	9	2	1.8115	0.857188	0.350864	1	up	no
MSTRG.107213	36	98	66	54	65	65	1.0202	0.0288533	0.903236	1	up	no
MSTRG.107217	0	0	6	2	0	0	3.4011	1.766	0.520621	1	up	no
MSTRG.107231	1	10	2	3	1	12	0.687134	-0.541337	0.811329	1	down	no
MSTRG.107240	9	17	3	18	13	41	0.355675	-1.49137	0.0899109	1	down	no
MSTRG.107276	19	71	104	88	28	10	1.57052	0.65124	0.620464	1	up	no
MSTRG.107279	1	13	3	8	1	18	0.541143	-0.885918	0.599756	1	down	no
MSTRG.107281	0	4	14	0	0	0	Inf	Inf	0.00443006	1	up	yes
MSTRG.107283	0	0	0	0	0	1	#NAME?	#NAME?	0.955937	1	down	no
MSTRG.107287	49	83	40	77	25	20	1.36022	0.443844	0.554952	1	up	no
MSTRG.107309	1399	1920	1574	1453	1303	1077	1.22701	0.295151	0.199517	1	up	no
MSTRG.107343	567	753	317	840	571	612	0.760989	-0.394052	0.206538	1	down	no
MSTRG.107355	0	1	2	5	1	0	0.525974	-0.926936	0.620922	1	down	no
MSTRG.107394	4	1	3	4	6	10	0.386894	-1.36999	0.252542	1	down	no
MSTRG.1074	54	76	30	30	55	11	1.59342	0.672126	0.346613	1	up	no
MSTRG.107406	553	545	421	458	371	580	1.01849	0.0264252	0.902599	1	up	no
MSTRG.107409	51	26	27	10	18	42	1.38119	0.465916	0.592664	1	up	no
MSTRG.107411	1	4	0	0	1	1	2.12006	1.08411	0.619721	1	up	no
MSTRG.107430	0	1	1	4	18	2	0.0815798	-3.61564	0.0145991	1	down	yes
MSTRG.107431	0	2	0	2	0	0	0.909073	-0.137531	1	1	down	no
MSTRG.107439	0	1	7	2	1	4	1.14752	0.198519	0.883948	1	up	no
MSTRG.107441	0	0	0	0	0	2	#NAME?	#NAME?	0.417068	1	down	no
MSTRG.107500	2	3	0	2	0	5	0.613842	-0.704061	0.817427	1	down	no
MSTRG.107515	2	8	5	2	1	4	1.94915	0.962844	0.430274	1	up	no
MSTRG.107524	6	16	6	6	19	3	0.943551	-0.0838269	0.965922	1	down	no
MSTRG.107544	6	7	20	15	25	8	0.701259	-0.51198	0.539306	1	down	no
MSTRG.107575	5	2	4	0	6	0	1.85394	0.890595	0.855023	1	up	no
MSTRG.107579	0	1	12	5	9	0	1.01119	0.0160474	1	1	up	no
MSTRG.107587	227	316	237	250	347	208	0.928482	-0.107054	0.756377	1	down	no
MSTRG.107611	0	2	6	2	0	10	0.630524	-0.665377	0.702641	1	down	no
MSTRG.107620	10	33	49	52	23	49	0.721032	-0.471866	0.524817	1	down	no
MSTRG.107623	35	67	68	42	44	44	1.25429	0.32687	0.524173	1	up	no
MSTRG.107624	1612	3199	1701	2206	1829	2175	0.980427	-0.0285178	0.989745	1	down	no
MSTRG.107646	9	10	20	7	14	6	1.44078	0.526848	0.577964	1	up	no
MSTRG.107651	166	204	134	151	150	117	1.15063	0.202421	0.585015	1	up	no
MSTRG.107656	49	162	57	137	76	105	0.77664	-0.364683	0.550997	1	down	no
MSTRG.107668	53	98	75	57	75	79	1.00952	0.0136677	0.930088	1	up	no
MSTRG.107726	0	2	1	1	1	8	0.259467	-1.94638	0.278692	1	down	no
MSTRG.107728	2061	2197	2536	2508	1981	1879	1.03828	0.0541986	0.862801	1	up	no
MSTRG.107729	0	8	0	4	2	0	1.19646	0.258771	0.834761	1	up	no
MSTRG.107733	3094	6852	3012	4934	4363	3777	0.927158	-0.109113	0.696171	1	down	no
MSTRG.10775	10	14	10	16	13	13	0.771609	-0.374058	0.685267	1	down	no
MSTRG.107761	101	129	102	266	128	122	0.624452	-0.679338	0.125933	1	down	no
MSTRG.107778	1	20	6	7	17	6	0.821766	-0.283201	0.909008	1	down	no
MSTRG.107780	3	6	4	8	6	1	0.851382	-0.232121	0.885333	1	down	no
MSTRG.107789	2	2	3	3	9	0	0.591115	-0.758488	0.570838	1	down	no
MSTRG.107793	1	0	2	1	2	0	1.07483	0.104105	1	1	up	no
MSTRG.107794	0	1	0	0	0	0	Inf	Inf	1	1	up	no
MSTRG.107800	1	0	2	2	1	4	0.429271	-1.22004	0.520192	1	down	no
MSTRG.107866	14	22	19	11	14	4	1.85716	0.893102	0.26483	1	up	no
MSTRG.107870	17	58	15	22	72	100	0.409455	-1.28822	0.16748	1	down	no
MSTRG.107871	24	66	57	41	78	58	0.788454	-0.342901	0.543639	1	down	no
MSTRG.107872	3	18	4	8	25	23	0.394939	-1.3403	0.214093	1	down	no
MSTRG.107879	75	98	55	119	97	68	0.767273	-0.382189	0.411484	1	down	no
MSTRG.1079	415	641	216	348	360	300	1.17486	0.232491	0.434198	1	up	no
MSTRG.10793	30	11	25	16	5	14	1.85376	0.890455	0.22969	1	up	no
MSTRG.107933	0	12	1	5	12	8	0.449217	-1.15452	0.568344	1	down	no
MSTRG.10798	337	211	288	252	185	230	1.21967	0.286492	0.410112	1	up	no
MSTRG.108009	448	1102	524	674	765	278	1.14995	0.201565	0.667288	1	up	no
MSTRG.108018	337	325	335	456	347	350	0.83762	-0.255632	0.390814	1	down	no
MSTRG.108056	0	1	0	0	0	0	Inf	Inf	1	1	up	no
MSTRG.10806	5	11	17	23	14	15	0.626258	-0.675172	0.376572	1	down	no
MSTRG.108160	1	3	0	3	1	2	0.591287	-0.75807	0.812683	1	down	no
MSTRG.10819	8	0	0	0	0	0	Inf	Inf	0.0593815	1	up	no
MSTRG.108280	1	2	0	0	0	11	0.222724	-2.16667	0.208653	1	down	no
MSTRG.10832	279	567	268	368	426	354	0.906802	-0.14114	0.743542	1	down	no
MSTRG.108356	264	595	328	644	445	318	0.803781	-0.315125	0.398652	1	down	no
MSTRG.108454	28	17	21	25	0	0	2.73682	1.4525	0.420247	1	up	no
MSTRG.108457	0	0	0	0	1	0	#NAME?	#NAME?	0.978596	1	down	no
MSTRG.108466	49	56	42	62	55	58	0.800369	-0.321263	0.564371	1	down	no
MSTRG.108489	467	442	1030	696	354	708	1.08761	0.121162	0.79002	1	up	no
MSTRG.108491	6	17	9	20	5	10	0.865412	-0.208541	0.864816	1	down	no
MSTRG.108492	23	30	27	35	6	36	0.982948	-0.0248134	0.978659	1	down	no
MSTRG.108502	3	5	9	12	12	18	0.392985	-1.34746	0.134587	1	down	no
MSTRG.108518	3	3	11	7	1	0	2.27908	1.18845	0.619392	1	up	no
MSTRG.108538	1	3	1	2	0	0	2.45115	1.29346	0.701081	1	up	no
MSTRG.108539	0	0	0	1	1	2	#NAME?	#NAME?	0.191211	1	down	no
MSTRG.108542	11	6	3	4	1	2	2.75453	1.46181	0.223873	1	up	no
MSTRG.108546	33	23	21	15	8	10	2.26042	1.17659	0.098551	1	up	no
MSTRG.108547	16	2	6	8	12	9	0.816217	-0.292976	0.823171	1	down	no
MSTRG.108548	5	0	0	0	0	0	Inf	Inf	0.143178	1	up	no
MSTRG.108549	6	14	6	15	2	0	1.50936	0.593937	0.792096	1	up	no
MSTRG.108559	26	23	10	20	21	28	0.796216	-0.328768	0.703997	1	down	no
MSTRG.108627	20	36	10	29	29	33	0.664502	-0.589654	0.427189	1	down	no
MSTRG.108628	286	440	189	354	318	288	0.893672	-0.162182	0.681906	1	down	no
MSTRG.108635	206	617	160	439	211	291	0.958808	-0.0606867	1	1	down	no
MSTRG.108637	31	206	46	118	62	76	1.00209	0.00300738	0.918405	1	up	no
MSTRG.108638	285	1171	336	747	509	537	0.915653	-0.127127	0.766055	1	down	no
MSTRG.108640	1680	7257	1740	4834	2449	2935	0.955077	-0.0663116	1	1	down	no
MSTRG.108641	986	3705	1229	2555	1413	1513	0.999809	-0.000275647	0.947179	1	down	no
MSTRG.108642	934	3030	874	2354	1222	1404	0.896509	-0.15761	0.806267	1	down	no
MSTRG.108645	60	274	30	172	62	51	1.16767	0.223632	0.740659	1	up	no
MSTRG.108646	41	153	57	106	70	68	0.954644	-0.0669654	0.974447	1	down	no
MSTRG.108647	166	582	145	437	275	243	0.860821	-0.216214	0.646874	1	down	no
MSTRG.108648	1342	4178	926	3337	1458	1999	0.869192	-0.202254	0.804506	1	down	no
MSTRG.108649	298	1097	238	710	407	444	0.955317	-0.0659479	1	1	down	no
MSTRG.108650	135	745	205	447	214	269	1.06803	0.0949459	0.789418	1	up	no
MSTRG.108692	5	62	6	45	10	20	0.868371	-0.203617	0.986355	1	down	no
MSTRG.108699	49	293	73	141	87	112	1.10496	0.144	0.685522	1	up	no
MSTRG.108700	31	166	49	143	43	58	0.934835	-0.0972161	0.970334	1	down	no
MSTRG.108704	0	1	4	0	5	1	0.855519	-0.225128	0.974283	1	down	no
MSTRG.108710	6	42	10	13	1	5	2.80584	1.48843	0.17441	1	up	no
MSTRG.108711	18	49	7	18	13	27	1.13014	0.176502	0.687575	1	up	no
MSTRG.108713	0	1	2	3	0	1	0.762261	-0.391643	0.97469	1	down	no
MSTRG.108714	2	26	1	17	5	16	0.657006	-0.606021	0.782463	1	down	no
MSTRG.108723	10	26	12	7	18	10	1.27494	0.350428	0.623149	1	up	no
MSTRG.108731	5908	17961	5106	14599	7551	9019	0.857343	-0.222056	0.703656	1	down	no
MSTRG.108752	21	73	32	33	33	19	1.39163	0.476777	0.398111	1	up	no
MSTRG.108755	4	6	10	4	4	11	0.998152	-0.00266793	1	1	down	no
MSTRG.108777	44	130	8	18	38	13	2.3818	1.25205	0.0817706	1	up	no
MSTRG.108778	100	211	60	33	97	85	1.56203	0.643425	0.236443	1	up	no
MSTRG.108779	14	29	22	2	15	26	1.37445	0.458855	0.628821	1	up	no
MSTRG.108781	0	9	0	2	0	0	4.09083	2.03239	0.36205	1	up	no
MSTRG.108835	2	1	0	7	4	6	0.164749	-2.60165	0.075197	1	down	no
MSTRG.108849	0	5	1	4	1	0	1.12697	0.172455	1	1	up	no
MSTRG.108858	7	0	0	3	0	12	0.42865	-1.22213	0.698692	1	down	no
MSTRG.108862	2	0	1	1	0	0	3.21646	1.68547	0.712534	1	up	no
MSTRG.108879	5	12	8	11	6	9	0.907914	-0.139373	0.958192	1	down	no
MSTRG.108896	1	6	1	7	17	1	0.295331	-1.7596	0.159872	1	down	no
MSTRG.108897	43	117	18	67	73	74	0.748353	-0.418209	0.598036	1	down	no
MSTRG.108899	21	54	7	45	28	27	0.747028	-0.420766	0.647819	1	down	no
MSTRG.108900	8	16	3	5	16	9	0.817793	-0.290192	0.857724	1	down	no
MSTRG.108901	2	5	1	0	2	1	2.39149	1.25791	0.462101	1	up	no
MSTRG.108902	5	17	4	7	5	4	1.494	0.57918	0.539918	1	up	no
MSTRG.108903	0	3	3	1	0	2	1.83794	0.878089	0.68276	1	up	no
MSTRG.108904	31	26	10	10	27	48	0.714854	-0.484279	0.562832	1	down	no
MSTRG.108906	47	93	28	85	47	61	0.805852	-0.311414	0.622938	1	down	no
MSTRG.108907	59	109	28	84	69	93	0.727614	-0.458755	0.465635	1	down	no
MSTRG.108908	27	68	29	56	49	60	0.694039	-0.52691	0.386987	1	down	no
MSTRG.108909	99	155	30	107	69	130	0.841349	-0.249223	0.774395	1	down	no
MSTRG.108910	37	89	32	78	39	52	0.868848	-0.202824	0.774135	1	down	no
MSTRG.108911	23	74	47	62	47	40	0.917331	-0.124486	0.85351	1	down	no
MSTRG.108912	2	5	9	3	3	10	0.946151	-0.0798574	1	1	down	no
MSTRG.108913	18	21	7	4	17	17	1.10269	0.141034	0.804194	1	up	no
MSTRG.108917	2	3	5	7	3	2	0.84151	-0.248947	0.877108	1	down	no
MSTRG.108918	1	11	7	7	4	5	1.11678	0.159342	0.904844	1	up	no
MSTRG.108944	116	163	38	185	136	140	0.637198	-0.650186	0.201148	1	down	no
MSTRG.108978	6	11	17	18	8	14	0.832768	-0.264014	0.760372	1	down	no
MSTRG.108986	76	107	46	99	58	82	0.896398	-0.157788	0.804882	1	down	no
MSTRG.10905	1	2	3	2	6	5	0.444927	-1.16836	0.414445	1	down	no
MSTRG.109059	0	0	0	4	0	0	#NAME?	#NAME?	0.184722	1	down	no
MSTRG.109060	1	1	0	3	1	5	0.197513	-2.33998	0.222677	1	down	no
MSTRG.109061	5	31	13	18	24	44	0.510371	-0.970382	0.29182	1	down	no
MSTRG.109071	136	152	142	173	151	133	0.908559	-0.138348	0.718592	1	down	no
MSTRG.109086	164	144	175	207	200	115	0.910799	-0.134796	0.66064	1	down	no
MSTRG.109088	91	131	50	161	135	81	0.683465	-0.549061	0.212834	1	down	no
MSTRG.109090	8	33	23	39	13	26	0.777317	-0.363426	0.6222	1	down	no
MSTRG.109098	111	137	230	187	299	148	0.747073	-0.42068	0.35899	1	down	no
MSTRG.10912	2	4	0	4	6	0	0.558759	-0.839703	0.634949	1	down	no
MSTRG.109128	0	7	2	6	1	9	0.491965	-1.02337	0.559405	1	down	no
MSTRG.109133	112	176	143	230	137	107	0.882337	-0.180599	0.636882	1	down	no
MSTRG.109137	0	0	0	39	0	0	#NAME?	#NAME?	0.000163527	0.110201	down	yes
MSTRG.109144	6	4	1	5	3	5	0.789642	-0.34073	0.881401	1	down	no
MSTRG.109147	660	967	756	914	819	477	1.04376	0.0617897	0.873894	1	up	no
MSTRG.109155	5	26	22	5	18	12	1.42619	0.512162	0.480449	1	up	no
MSTRG.10916	3	4	0	3	0	1	1.62231	0.698046	0.73273	1	up	no
MSTRG.109163	20	38	12	41	17	52	0.577891	-0.791132	0.283262	1	down	no
MSTRG.109166	30	62	30	23	47	44	0.987145	-0.0186656	0.9525	1	down	no
MSTRG.109172	2	32	1	17	5	10	0.95391	-0.0680752	0.924238	1	down	no
MSTRG.109173	2	8	0	9	1	2	0.756076	-0.403398	0.907523	1	down	no
MSTRG.109174	12	9	8	5	5	2	2.37405	1.24735	0.228729	1	up	no
MSTRG.109193	13	8	12	21	12	2	0.961178	-0.0571241	0.88993	1	down	no
MSTRG.109200	353	364	180	279	197	246	1.17088	0.227598	0.444406	1	up	no
MSTRG.109201	167	242	68	147	118	178	0.986623	-0.0194297	0.911985	1	down	no
MSTRG.109206	4	16	2	12	11	8	0.640186	-0.643436	0.632286	1	down	no
MSTRG.109211	151	276	185	200	188	226	0.937395	-0.0932705	0.868059	1	down	no
MSTRG.109214	0	0	0	0	1	0	#NAME?	#NAME?	0.978596	1	down	no
MSTRG.109233	0	0	0	0	1	6	#NAME?	#NAME?	0.0697943	1	down	no
MSTRG.109234	1	5	0	1	4	1	0.883416	-0.178835	1	1	down	no
MSTRG.109248	73	67	59	55	40	66	1.17405	0.231491	0.610922	1	up	no
MSTRG.109255	0	0	0	1	0	0	#NAME?	#NAME?	0.978596	1	down	no
MSTRG.109275	0	2	0	5	3	8	0.104162	-3.2631	0.110925	1	down	no
MSTRG.109359	88	97	41	78	92	84	0.833069	-0.263493	0.632212	1	down	no
MSTRG.10939	121	112	83	93	54	86	1.29029	0.367696	0.382711	1	up	no
MSTRG.10940	1033	1478	1656	1011	1405	930	1.20812	0.272765	0.333148	1	up	no
MSTRG.109473	0	3	0	0	2	0	1.31216	0.39194	0.997263	1	up	no
MSTRG.109492	135	230	103	174	135	127	1.00847	0.0121739	0.925585	1	up	no
MSTRG.109514	3	10	49	28	19	26	0.867778	-0.204601	0.936098	1	down	no
MSTRG.109533	0	3	0	2	0	3	0.495722	-1.0124	0.905687	1	down	no
MSTRG.10954	32	31	21	35	53	18	0.767982	-0.380856	0.528327	1	down	no
MSTRG.109546	1157	1863	2149	1227	1363	993	1.40299	0.488505	0.0577054	1	up	no
MSTRG.109547	240	942	314	396	429	498	1.02754	0.039189	0.779057	1	up	no
MSTRG.109548	193	567	225	296	352	322	0.936279	-0.09499	0.905588	1	down	no
MSTRG.109549	68	266	71	101	148	169	0.869628	-0.20153	0.849442	1	down	no
MSTRG.10955	0	3	2	6	9	1	0.302336	-1.72578	0.200892	1	down	no
MSTRG.109550	68	201	100	115	112	133	0.948999	-0.0755214	0.974062	1	down	no
MSTRG.109551	5	58	45	29	54	13	1.08634	0.119473	0.888832	1	up	no
MSTRG.109552	2	37	12	5	12	7	1.92361	0.943818	0.244155	1	up	no
MSTRG.109554	3	30	2	17	6	11	0.905461	-0.143276	1	1	down	no
MSTRG.109556	5	37	18	24	15	24	0.876463	-0.190234	0.911815	1	down	no
MSTRG.109557	1	4	0	0	0	0	Inf	Inf	0.144998	1	up	no
MSTRG.109559	18	42	20	30	23	23	0.985796	-0.0206397	0.999209	1	down	no
MSTRG.109560	13	49	20	40	11	40	0.823053	-0.280942	0.781393	1	down	no
MSTRG.109561	12	64	15	14	18	25	1.41686	0.5027	0.390946	1	up	no
MSTRG.10958	2	3	2	3	3	0	1.15688	0.210239	1	1	up	no
MSTRG.109620	29	40	53	5	30	21	2.08692	1.06138	0.168005	1	up	no
MSTRG.109621	1	8	7	6	1	1	1.98015	0.985609	0.496774	1	up	no
MSTRG.109626	1	2	0	0	1	0	2.75163	1.46028	0.710773	1	up	no
MSTRG.109639	34	19	44	521	91	188	0.122829	-3.02527	1.13383e-06	0.00173657	down	yes
MSTRG.109642	0	1	1	2	0	0	1.02139	0.0305284	1	1	up	no
MSTRG.109653	21	30	11	13	18	6	1.59167	0.670543	0.356593	1	up	no
MSTRG.109660	1	8	1	9	0	1	0.929232	-0.105889	0.986117	1	down	no
MSTRG.109663	5	76	29	60	34	29	0.829639	-0.269445	0.773464	1	down	no
MSTRG.109664	0	2	3	5	0	4	0.539809	-0.889479	0.608307	1	down	no
MSTRG.109665	0	5	2	3	0	3	1.04787	0.067465	1	1	up	no
MSTRG.109666	6	3	3	6	9	2	0.699746	-0.515097	0.670013	1	down	no
MSTRG.109668	1	8	1	5	3	0	1.16384	0.218897	0.917846	1	up	no
MSTRG.109670	38	63	39	64	33	42	0.957527	-0.0626154	0.947712	1	down	no
MSTRG.109672	10	32	8	6	10	1	2.76627	1.46794	0.108671	1	up	no
MSTRG.109673	1	1	0	5	1	4	0.182151	-2.4568	0.17812	1	down	no
MSTRG.109674	7	40	12	43	14	15	0.762851	-0.390527	0.713636	1	down	no
MSTRG.109675	13	35	18	31	24	48	0.587343	-0.767724	0.275267	1	down	no
MSTRG.109677	5	43	20	26	19	7	1.24215	0.312844	0.669875	1	up	no
MSTRG.109678	5	12	12	13	18	6	0.767787	-0.381222	0.660828	1	down	no
MSTRG.109679	13	14	12	5	6	8	1.93798	0.954552	0.265403	1	up	no
MSTRG.109788	19	20	13	35	16	10	0.832646	-0.264225	0.712374	1	down	no
MSTRG.10979	0	0	0	2	0	0	#NAME?	#NAME?	0.436181	1	down	no
MSTRG.109806	2	9	0	20	6	19	0.212024	-2.2377	0.112733	1	down	no
MSTRG.109807	18	34	13	16	13	16	1.33635	0.418298	0.513461	1	up	no
MSTRG.109808	209	188	116	178	225	186	0.826919	-0.274183	0.489244	1	down	no
MSTRG.109809	34	62	18	55	39	37	0.808682	-0.306356	0.652185	1	down	no
MSTRG.109845	166	104	109	155	111	124	0.941948	-0.0862805	0.823616	1	down	no
MSTRG.109846	0	8	0	0	12	4	0.424324	-1.23676	0.702605	1	down	no
MSTRG.109853	3	2	2	0	1	8	0.694803	-0.525324	0.737177	1	down	no
MSTRG.109868	441	542	297	538	334	481	0.890887	-0.166685	0.647806	1	down	no
MSTRG.109877	69	39	26	56	30	58	0.883212	-0.179168	0.798392	1	down	no
MSTRG.109894	3	1	0	2	0	0	2.0166	1.01193	0.867805	1	up	no
MSTRG.109899	44	86	19	36	56	22	1.21412	0.279913	0.589434	1	up	no
MSTRG.10991	0	0	0	0	2	0	#NAME?	#NAME?	0.428507	1	down	no
MSTRG.109916	2	11	6	17	6	14	0.477181	-1.06739	0.271581	1	down	no
MSTRG.109917	16	14	1	109	19	54	0.159162	-2.65144	0.0066034	1	down	yes
MSTRG.109918	5	5	6	10	1	17	0.53607	-0.899506	0.404811	1	down	no
MSTRG.109947	131	167	182	183	202	169	0.838007	-0.254966	0.48982	1	down	no
MSTRG.109949	0	6	0	4	2	1	0.752794	-0.409673	1	1	down	no
MSTRG.109957	1	1	0	2	1	3	0.298201	-1.74564	0.448788	1	down	no
MSTRG.109965	6	1	13	0	7	5	1.67009	0.739924	0.556602	1	up	no
MSTRG.110018	0	5	6	5	0	14	0.531741	-0.911205	0.460926	1	down	no
MSTRG.11002	0	1	0	2	4	2	0.107061	-3.2235	0.150032	1	down	no
MSTRG.110026	33	102	18	89	28	92	0.654156	-0.612294	0.545138	1	down	no
MSTRG.110028	1	0	0	1	0	4	0.183707	-2.44452	0.340051	1	down	no
MSTRG.110032	30	69	28	33	18	33	1.39334	0.478552	0.357437	1	up	no
MSTRG.110037	220	230	182	325	184	231	0.82018	-0.285988	0.413579	1	down	no
MSTRG.110039	124	132	81	119	99	73	1.1103	0.150954	0.72616	1	up	no
MSTRG.110040	1	1	2	0	0	6	0.60229	-0.731471	0.666025	1	down	no
MSTRG.110061	477	710	490	547	610	385	1.04135	0.0584542	0.835469	1	up	no
MSTRG.110066	6	12	6	24	7	8	0.589959	-0.761313	0.404342	1	down	no
MSTRG.110082	98	131	9	56	65	181	0.690986	-0.533271	0.663548	1	down	no
MSTRG.110096	359	645	996	311	617	363	1.51857	0.602717	0.227099	1	up	no
MSTRG.110144	3	5	8	5	4	4	1.21074	0.275886	0.879059	1	up	no
MSTRG.110150	1	3	2	1	0	2	1.81025	0.85619	0.683436	1	up	no
MSTRG.110172	0	6	2	2	8	1	0.672583	-0.572217	0.767756	1	down	no
MSTRG.110192	17	14	4	1	1	11	2.35012	1.23273	0.402266	1	up	no
MSTRG.110205	2	6	11	4	1	5	1.83979	0.879544	0.45591	1	up	no
MSTRG.110213	261	264	236	382	107	275	0.957233	-0.0630585	0.836756	1	down	no
MSTRG.110245	6	16	24	18	16	22	0.795988	-0.329181	0.691559	1	down	no
MSTRG.110248	2	5	5	5	3	0	1.5148	0.599129	0.740301	1	up	no
MSTRG.110249	2	5	2	4	4	6	0.586781	-0.769107	0.624559	1	down	no
MSTRG.110257	326	641	205	376	360	432	0.920499	-0.119512	0.863183	1	down	no
MSTRG.110274	0	5	6	2	7	4	0.813843	-0.297177	0.883055	1	down	no
MSTRG.110288	3	5	1	14	24	14	0.159243	-2.6507	0.00664482	1	down	yes
MSTRG.110289	24	23	22	17	12	14	1.54642	0.628936	0.372593	1	up	no
MSTRG.110316	1	7	18	9	2	0	2.51042	1.32793	0.486161	1	up	no
MSTRG.110333	562	520	868	468	785	446	1.13173	0.178528	0.705483	1	up	no
MSTRG.110335	42	32	8	65	24	55	0.531336	-0.912302	0.196938	1	down	no
MSTRG.110343	23	14	7	5	15	3	1.85202	0.889099	0.379297	1	up	no
MSTRG.11037	1	0	2	4	0	0	0.827194	-0.273702	0.851593	1	down	no
MSTRG.110385	18	14	13	31	20	14	0.678314	-0.559974	0.426004	1	down	no
MSTRG.110398	12	22	1	10	7	10	1.16181	0.216368	0.741181	1	up	no
MSTRG.110402	14	27	10	16	4	16	1.29949	0.377946	0.572256	1	up	no
MSTRG.110407	3	6	1	3	1	10	0.618186	-0.693887	0.687641	1	down	no
MSTRG.110415	113	158	73	121	143	76	0.960249	-0.0585189	0.920057	1	down	no
MSTRG.110417	67	79	43	67	72	40	1.0097	0.0139226	0.980378	1	up	no
MSTRG.110418	179	234	70	215	178	201	0.754023	-0.40732	0.386542	1	down	no
MSTRG.110420	1	14	0	2	1	3	2.10503	1.07384	0.374175	1	up	no
MSTRG.110435	492	447	193	501	321	704	0.686792	-0.542054	0.311064	1	down	no
MSTRG.110443	21	45	6	12	18	16	1.40904	0.494717	0.431797	1	up	no
MSTRG.110445	1388	1597	1032	2023	1258	1370	0.825098	-0.277363	0.28953	1	down	no
MSTRG.110450	4	3	5	6	13	4	0.519522	-0.944745	0.371746	1	down	no
MSTRG.110459	90	74	42	104	74	64	0.816159	-0.293078	0.544521	1	down	no
MSTRG.110460	110	123	136	176	192	74	0.823882	-0.279491	0.473681	1	down	no
MSTRG.110463	12	28	19	9	17	28	1.00242	0.00348326	0.954136	1	up	no
MSTRG.110466	297	211	173	302	272	242	0.804079	-0.314592	0.351222	1	down	no
MSTRG.110469	76	62	63	82	38	89	0.918187	-0.12314	0.831179	1	down	no
MSTRG.110477	0	0	1	4	0	1	0.219404	-2.18834	0.345441	1	down	no
MSTRG.110480	0	7	2	0	0	0	Inf	Inf	0.0440774	1	up	yes
MSTRG.110487	18	62	19	1	18	25	1.97704	0.983339	0.264864	1	up	no
MSTRG.110499	1	20	12	0	21	26	0.629237	-0.668325	0.577855	1	down	no
MSTRG.110506	544	936	624	805	813	908	0.784165	-0.35077	0.212787	1	down	no
MSTRG.110510	3	3	5	1	2	0	3.74212	1.90386	0.255698	1	up	no
MSTRG.11052	0	1	8	9	2	0	0.900729	-0.150834	0.961104	1	down	no
MSTRG.110539	4	4	2	5	11	4	0.477213	-1.0673	0.371355	1	down	no
MSTRG.110543	471	352	273	329	371	368	0.978949	-0.030695	0.957559	1	down	no
MSTRG.110566	66	68	64	87	62	58	0.926881	-0.109545	0.818091	1	down	no
MSTRG.110569	88	70	88	90	58	79	1.0518	0.0728635	0.892105	1	up	no
MSTRG.110595	43	41	28	32	41	32	1.01641	0.0234877	0.959345	1	up	no
MSTRG.110622	109	124	40	296	95	333	0.346676	-1.52834	0.00832554	1	down	yes
MSTRG.110756	0	1	1	5	8	15	0.066278	-3.91533	0.00503091	1	down	yes
MSTRG.110774	5	6	10	11	39	6	0.375832	-1.41184	0.107284	1	down	no
MSTRG.110816	816	827	604	874	752	937	0.831654	-0.265945	0.335886	1	down	no
MSTRG.110827	0	4	0	6	0	0	0.606049	-0.722494	0.855281	1	down	no
MSTRG.110833	48	36	5	6	0	0	14.7302	3.88071	0.0582478	1	up	no
MSTRG.110878	154	434	114	226	316	191	0.880141	-0.184194	0.728679	1	down	no
MSTRG.110894	7	3	2	7	5	16	0.397925	-1.32943	0.2229	1	down	no
MSTRG.110895	8	7	1	10	5	12	0.542024	-0.883572	0.434709	1	down	no
MSTRG.110904	12	3	9	26	9	8	0.568961	-0.813597	0.307276	1	down	no
MSTRG.110931	22	18	8	3	8	0	4.27298	2.09524	0.0994267	1	up	no
MSTRG.110937	365	331	293	270	270	274	1.16405	0.219153	0.479964	1	up	no
MSTRG.110959	57	73	47	70	43	43	1.0857	0.11863	0.815439	1	up	no
MSTRG.110988	56	17	26	46	31	53	0.737084	-0.440098	0.527699	1	down	no
MSTRG.110993	21	26	18	40	8	22	0.890798	-0.16683	0.827343	1	down	no
MSTRG.111035	81	55	45	98	124	53	0.642025	-0.639298	0.163724	1	down	no
MSTRG.111040	6	1	0	7	1	0	0.890304	-0.16763	0.970707	1	down	no
MSTRG.111049	0	1	0	4	2	0	0.149557	-2.74123	0.256601	1	down	no
MSTRG.111052	3	21	5	11	5	16	0.799614	-0.322625	0.911513	1	down	no
MSTRG.111077	0	1	0	0	0	0	Inf	Inf	1	1	up	no
MSTRG.111078	12	21	8	14	19	9	0.918803	-0.122172	0.943719	1	down	no
MSTRG.111079	9	23	43	15	37	17	1.07828	0.108732	0.880722	1	up	no
MSTRG.111104	4	14	32	6	9	0	3.46324	1.79212	0.141432	1	up	no
MSTRG.111108	1	4	17	1	12	8	1.0501	0.0705237	0.902706	1	up	no
MSTRG.111129	252	594	199	383	323	288	0.974604	-0.0371121	1	1	down	no
MSTRG.111132	11	44	24	24	9	19	1.41661	0.502442	0.420705	1	up	no
MSTRG.111137	365	451	321	387	384	371	0.946627	-0.0791319	0.834298	1	down	no
MSTRG.111139	11	48	26	31	21	32	0.93783	-0.0926023	0.980391	1	down	no
MSTRG.111140	33	45	31	32	19	45	1.05899	0.0826883	0.842889	1	up	no
MSTRG.111143	103	239	156	91	173	62	1.46114	0.547093	0.290623	1	up	no
MSTRG.111235	33	146	20	7	40	51	1.75554	0.811918	0.319448	1	up	no
MSTRG.111258	0	4	0	3	1	4	0.417586	-1.25986	0.747894	1	down	no
MSTRG.111267	0	101	9	11	0	16	3.43793	1.78154	0.125131	1	up	no
MSTRG.111269	33	113	63	97	102	67	0.741514	-0.431455	0.418912	1	down	no
MSTRG.111279	838	1412	686	1175	1061	925	0.873934	-0.194404	0.505616	1	down	no
MSTRG.111313	0	0	1	0	1	2	0.336055	-1.57323	0.668025	1	down	no
MSTRG.111325	130	139	99	134	94	84	1.1342	0.18167	0.669881	1	up	no
MSTRG.111336	4	5	2	1	2	5	1.23154	0.300461	0.825084	1	up	no
MSTRG.111359	0	1	6	0	1	0	7.42029	2.89148	0.207076	1	up	no
MSTRG.111388	1	13	1	12	1	2	0.910201	-0.135742	1	1	down	no
MSTRG.111390	321	914	545	726	562	647	0.863376	-0.211939	0.569304	1	down	no
MSTRG.111393	5	7	5	1	3	6	1.55017	0.632425	0.567358	1	up	no
MSTRG.111422	389	345	393	375	343	274	1.1075	0.147313	0.675548	1	up	no
MSTRG.111449	89	304	83	230	327	197	0.5791	-0.788117	0.110656	1	down	no
MSTRG.111454	5	9	0	10	14	9	0.381946	-1.38856	0.22698	1	down	no
MSTRG.111484	0	1	0	5	1	0	0.150528	-2.73189	0.261996	1	down	no
MSTRG.111485	0	10	2	2	6	1	1.208	0.272617	0.820558	1	up	no
MSTRG.111517	3	1	0	1	8	4	0.288449	-1.79361	0.236016	1	down	no
MSTRG.111528	332	383	494	277	596	296	1.00975	0.0139961	0.931965	1	up	no
MSTRG.111530	1	1	1	2	5	0	0.428588	-1.22234	0.517482	1	down	no
MSTRG.111546	0	1	1	3	12	0	0.132043	-2.92092	0.0735482	1	down	no
MSTRG.111552	1	4	3	1	2	6	0.80135	-0.319496	0.97398	1	down	no
MSTRG.111559	9	34	6	16	15	16	0.936736	-0.0942858	1	1	down	no
MSTRG.111560	18	31	8	6	18	2	2.07083	1.05021	0.31033	1	up	no
MSTRG.111561	44	117	26	48	57	76	0.927112	-0.109185	1	1	down	no
MSTRG.111562	70	141	23	110	75	64	0.864876	-0.209435	0.77258	1	down	no
MSTRG.111563	59	122	35	101	113	111	0.609298	-0.714781	0.199759	1	down	no
MSTRG.111575	15	8	12	14	15	12	0.837212	-0.256334	0.762713	1	down	no
MSTRG.111578	3	13	1	17	14	12	0.352887	-1.50272	0.218148	1	down	no
MSTRG.111587	119	61	39	94	39	65	1.06272	0.0877635	0.848824	1	up	no
MSTRG.111592	62	51	73	69	58	52	1.01959	0.0279854	1	1	up	no
MSTRG.111599	5	24	4	4	5	3	2.48547	1.31352	0.177816	1	up	no
MSTRG.111607	0	0	1	6	0	1	0.158179	-2.66037	0.200254	1	down	no
MSTRG.111630	59	55	80	75	58	71	0.926621	-0.109949	0.815899	1	down	no
MSTRG.11168	2	2	0	5	1	2	0.46586	-1.10203	0.568094	1	down	no
MSTRG.111682	430	418	444	483	443	526	0.854777	-0.226379	0.446836	1	down	no
MSTRG.111683	52	45	30	38	44	21	1.1925	0.253984	0.672842	1	up	no
MSTRG.111687	0	1	0	0	0	0	Inf	Inf	1	1	up	no
MSTRG.111700	23	47	15	44	43	55	0.547379	-0.869388	0.171277	1	down	no
MSTRG.111754	188	632	30	367	177	335	0.853899	-0.227862	0.834262	1	down	no
MSTRG.111758	7	4	0	11	8	8	0.381345	-1.39083	0.252963	1	down	no
MSTRG.111794	0	0	1	0	5	0	0.218184	-2.19638	0.321067	1	down	no
MSTRG.111809	0	13	2	5	11	3	0.70664	-0.500953	0.866342	1	down	no
MSTRG.111816	0	3	2	2	1	1	1.18739	0.247794	1	1	up	no
MSTRG.111923	0	0	1	1	6	2	0.118469	-3.07742	0.116077	1	down	no
MSTRG.111930	36	35	59	33	73	19	1.03935	0.055684	0.967111	1	up	no
MSTRG.11194	468	495	694	384	688	352	1.14195	0.1915	0.714855	1	up	no
MSTRG.11197	36	38	65	43	49	46	0.98722	-0.0185565	0.965772	1	down	no
MSTRG.111997	0	1	0	6	0	0	0.151512	-2.72249	0.258972	1	down	no
MSTRG.11201	59	47	28	20	42	42	1.2063	0.270586	0.57934	1	up	no
MSTRG.112029	2	7	1	5	0	5	0.884099	-0.17772	1	1	down	no
MSTRG.112038	0	6	0	0	4	0	1.31216	0.39194	0.908058	1	up	no
MSTRG.112042	149	74	144	129	187	149	0.775658	-0.366507	0.371876	1	down	no
MSTRG.112067	769	711	631	603	759	439	1.1357	0.183576	0.543227	1	up	no
MSTRG.112095	0	2	0	1	1	0	0.891592	-0.165544	1	1	down	no
MSTRG.11215	12	6	17	7	4	16	1.2478	0.319387	0.783287	1	up	no
MSTRG.112162	189	333	218	220	258	217	1.00714	0.0102674	0.931165	1	up	no
MSTRG.112183	1	3	6	2	3	5	0.965061	-0.0513077	1	1	down	no
MSTRG.112186	8	0	0	1	4	3	0.962194	-0.0556007	1	1	down	no
MSTRG.112221	10	30	3	21	7	7	1.12738	0.172976	0.805457	1	up	no
MSTRG.112235	0	0	1	2	2	1	0.216124	-2.21007	0.346362	1	down	no
MSTRG.11226	0	0	0	0	1	0	#NAME?	#NAME?	0.978596	1	down	no
MSTRG.112273	1	3	5	3	4	2	0.9943	-0.00824717	1	1	down	no
MSTRG.112311	14	21	22	18	24	13	1.00855	0.0122825	1	1	up	no
MSTRG.112320	51	92	47	74	62	72	0.854187	-0.227376	0.7092	1	down	no
MSTRG.112321	1508	1980	831	1674	1689	1778	0.78345	-0.352088	0.224387	1	down	no
MSTRG.112337	58	109	48	111	75	109	0.676571	-0.563687	0.262992	1	down	no
MSTRG.112339	13	25	22	37	17	29	0.691481	-0.532239	0.440538	1	down	no
MSTRG.112341	6	6	6	3	7	8	0.943557	-0.0838188	1	1	down	no
MSTRG.112361	464	509	331	470	448	346	0.986385	-0.0197777	0.958916	1	down	no
MSTRG.112364	2	3	3	6	2	1	0.888106	-0.171196	0.969644	1	down	no
MSTRG.112394	29	225	101	93	52	122	1.20665	0.271006	0.566566	1	up	no
MSTRG.112398	1	9	0	0	2	1	2.84171	1.50676	0.333094	1	up	no
MSTRG.112401	1	1	0	2	1	0	0.641762	-0.63989	0.972277	1	down	no
MSTRG.112402	4	21	8	27	14	13	0.569894	-0.811234	0.346258	1	down	no
MSTRG.112403	2	10	0	2	0	0	5.58675	2.48201	0.241543	1	up	no
MSTRG.112404	1	2	0	6	2	0	0.353971	-1.4983	0.424573	1	down	no
MSTRG.112405	35	50	86	73	70	53	0.864141	-0.210661	0.686932	1	down	no
MSTRG.112411	15	38	18	42	18	36	0.687006	-0.541604	0.44506	1	down	no
MSTRG.112414	34	59	8	32	29	30	1.00988	0.0141781	0.895852	1	up	no
MSTRG.11244	175	113	226	113	113	9	2.24617	1.16747	0.145758	1	up	no
MSTRG.11245	1	2	3	0	0	1	5.36393	2.42329	0.282734	1	up	no
MSTRG.112455	127	252	77	156	183	147	0.866511	-0.20671	0.719203	1	down	no
MSTRG.112457	22	81	37	35	36	37	1.19806	0.2607	0.586892	1	up	no
MSTRG.112458	104	113	73	157	166	108	0.64489	-0.632875	0.131073	1	down	no
MSTRG.11246	0	0	1	0	0	0	Inf	Inf	0.995943	1	up	no
MSTRG.112466	1	1	2	1	9	0	0.407407	-1.29546	0.387245	1	down	no
MSTRG.112482	22	22	16	37	17	26	0.718114	-0.477714	0.4925	1	down	no
MSTRG.112486	8	18	10	5	12	2	1.81931	0.863395	0.385141	1	up	no
MSTRG.112488	27	64	21	64	76	35	0.598949	-0.739494	0.204541	1	down	no
MSTRG.112495	52	41	50	93	26	40	0.88844	-0.170654	0.715357	1	down	no
MSTRG.112504	1244	1998	718	1831	1828	1705	0.686244	-0.543207	0.0659337	1	down	no
MSTRG.112516	32	22	8	33	19	28	0.73038	-0.453281	0.539519	1	down	no
MSTRG.112524	128	212	91	167	124	188	0.832902	-0.263781	0.589962	1	down	no
MSTRG.112526	57	85	8	35	52	63	0.896221	-0.158074	0.961883	1	down	no
MSTRG.112541	12	3	4	10	16	2	0.682229	-0.551672	0.551439	1	down	no
MSTRG.112648	109	198	103	134	90	126	1.09526	0.131278	0.680642	1	up	no
MSTRG.112650	746	1608	1439	1194	970	466	1.40937	0.495053	0.276574	1	up	no
MSTRG.112664	293	434	462	280	419	261	1.19937	0.262275	0.419214	1	up	no
MSTRG.112711	3	4	12	20	12	20	0.364869	-1.45455	0.126119	1	down	no
MSTRG.112714	3	5	0	7	3	4	0.518689	-0.947059	0.533258	1	down	no
MSTRG.112733	34	113	8	36	35	25	1.44952	0.53558	0.355723	1	up	no
MSTRG.112734	142	289	83	188	131	65	1.26173	0.335401	0.519992	1	up	no
MSTRG.112735	318	1036	428	590	277	336	1.38436	0.46922	0.314993	1	up	no
MSTRG.112736	943	2133	820	1326	816	688	1.29348	0.371258	0.336808	1	up	no
MSTRG.112740	81	142	45	106	58	44	1.21517	0.281154	0.556348	1	up	no
MSTRG.112741	737	2020	655	1233	618	797	1.19281	0.254367	0.520971	1	up	no
MSTRG.112748	105	324	131	212	117	164	1.05218	0.0733825	0.786135	1	up	no
MSTRG.112749	17	42	13	27	8	29	1.02112	0.0301573	0.898806	1	up	no
MSTRG.112751	902	2950	1295	1527	829	1465	1.24176	0.312382	0.419468	1	up	no
MSTRG.112752	42	140	64	98	57	84	0.954118	-0.0677603	0.988636	1	down	no
MSTRG.112754	932	3329	1058	1603	985	1589	1.15957	0.213587	0.520556	1	up	no
MSTRG.112756	1	6	1	2	5	1	0.912269	-0.13247	1	1	down	no
MSTRG.112759	20	12	9	5	4	10	2.01357	1.00975	0.224743	1	up	no
MSTRG.112812	348	584	219	566	446	345	0.797101	-0.327166	0.349859	1	down	no
MSTRG.112832	1	9	2	3	5	10	0.578345	-0.789997	0.644981	1	down	no
MSTRG.112834	1	6	1	0	0	0	Inf	Inf	0.0570939	1	up	no
MSTRG.112843	65	166	84	175	131	137	0.666243	-0.585881	0.195877	1	down	no
MSTRG.112862	474	557	335	539	381	524	0.892158	-0.164629	0.63152	1	down	no
MSTRG.112874	6	27	11	33	6	17	0.732329	-0.449436	0.623081	1	down	no
MSTRG.112878	3	13	18	2	4	4	3.2653	1.70722	0.0832367	1	up	no
MSTRG.112907	229	1043	290	399	334	714	0.959451	-0.059719	0.912091	1	down	no
MSTRG.112920	3282	9696	4222	5261	4874	6797	0.93205	-0.101521	0.933119	1	down	no
MSTRG.112922	18	28	8	16	11	26	0.921954	-0.117234	1	1	down	no
MSTRG.112924	19	236	92	99	91	270	0.665667	-0.587128	0.660616	1	down	no
MSTRG.112925	370	1088	457	494	436	1104	0.846501	-0.240417	0.795084	1	down	no
MSTRG.112926	234	626	181	244	204	527	0.950391	-0.0734076	0.973366	1	down	no
MSTRG.112927	66	230	112	92	90	164	1.07388	0.102826	0.752369	1	up	no
MSTRG.112930	42	104	41	38	63	90	0.886087	-0.17448	0.876164	1	down	no
MSTRG.112931	144	418	115	139	100	281	1.15665	0.209951	0.677865	1	up	no
MSTRG.112933	4	10	5	19	1	25	0.384505	-1.37893	0.165572	1	down	no
MSTRG.112934	94	303	103	122	91	177	1.15822	0.21191	0.589717	1	up	no
MSTRG.112935	17	77	17	52	40	63	0.640184	-0.643441	0.452251	1	down	no
MSTRG.112936	18	57	8	39	25	49	0.651801	-0.617498	0.522493	1	down	no
MSTRG.112937	113	287	49	89	128	165	1.0471	0.0664018	0.749612	1	up	no
MSTRG.112948	162	391	148	169	176	334	0.932863	-0.100263	0.974727	1	down	no
MSTRG.112949	41	153	104	43	62	87	1.43409	0.520137	0.286025	1	up	no
MSTRG.112951	4	30	4	4	23	40	0.482278	-1.05206	0.526528	1	down	no
MSTRG.112952	109	336	115	185	143	315	0.783346	-0.352278	0.702445	1	down	no
MSTRG.112953	61	252	91	77	107	145	1.10727	0.147005	0.657429	1	up	no
MSTRG.112954	115	281	156	112	117	261	1.02572	0.0366437	0.898343	1	up	no
MSTRG.112955	8	38	23	19	17	28	0.994282	-0.00827284	0.953649	1	down	no
MSTRG.112956	9	45	10	28	2	30	0.946602	-0.07917	0.983699	1	down	no
MSTRG.112957	7	39	18	33	14	26	0.810703	-0.302754	0.759893	1	down	no
MSTRG.112958	119	455	85	183	129	369	0.847772	-0.238252	0.93506	1	down	no
MSTRG.112959	112	274	96	127	136	299	0.768739	-0.379435	0.642518	1	down	no
MSTRG.112960	132	310	80	142	153	277	0.81686	-0.291839	0.779654	1	down	no
MSTRG.112961	55	96	35	49	77	93	0.775473	-0.366851	0.558316	1	down	no
MSTRG.112962	13	64	13	26	38	74	0.569316	-0.812699	0.50198	1	down	no
MSTRG.112963	89	292	181	159	141	326	0.821151	-0.284281	0.697381	1	down	no
MSTRG.112964	7	43	7	17	12	40	0.713203	-0.487615	0.811454	1	down	no
MSTRG.112965	17	72	19	18	14	39	1.34109	0.423405	0.514261	1	up	no
MSTRG.112966	22	59	17	31	23	55	0.804547	-0.313752	0.774723	1	down	no
MSTRG.112967	30	74	20	68	43	71	0.619706	-0.690345	0.304614	1	down	no
MSTRG.112968	9	19	9	9	8	5	1.59174	0.670605	0.440398	1	up	no
MSTRG.112969	14	71	21	32	11	29	1.33194	0.413526	0.462876	1	up	no
MSTRG.112970	17	21	4	11	9	8	1.392	0.477155	0.537881	1	up	no
MSTRG.112971	13	39	4	27	16	9	0.988817	-0.016225	0.971917	1	down	no
MSTRG.112972	14	39	6	31	3	28	0.850849	-0.233026	0.909983	1	down	no
MSTRG.112975	61	175	65	58	103	49	1.33331	0.415014	0.383772	1	up	no
MSTRG.112976	25	125	58	49	66	91	0.917885	-0.123615	0.981535	1	down	no
MSTRG.112977	11	32	23	12	16	28	1.08665	0.119888	0.801343	1	up	no
MSTRG.112978	169	389	204	186	189	197	1.2426	0.313359	0.327551	1	up	no
MSTRG.112979	198	442	176	207	193	293	1.07736	0.1075	0.678773	1	up	no
MSTRG.112980	206	430	103	262	201	366	0.804168	-0.314431	0.697538	1	down	no
MSTRG.112982	5	8	7	1	14	9	0.783593	-0.351823	0.783699	1	down	no
MSTRG.112983	13	43	2	11	19	27	0.881732	-0.181588	1	1	down	no
MSTRG.112984	41	68	4	24	22	29	1.3511	0.434136	0.431912	1	up	no
MSTRG.112986	23	78	4	28	25	83	0.65887	-0.601934	0.74684	1	down	no
MSTRG.112988	36	125	28	38	84	83	0.8231	-0.280861	0.819171	1	down	no
MSTRG.112991	34	43	12	33	45	37	0.716563	-0.480834	0.480702	1	down	no
MSTRG.112992	3	13	0	3	8	9	0.684844	-0.546153	0.869553	1	down	no
MSTRG.112993	2	13	0	8	4	5	0.772575	-0.372254	0.976071	1	down	no
MSTRG.112995	64	112	90	68	75	91	1.07275	0.101312	0.775797	1	up	no
MSTRG.112996	27	38	13	17	21	36	0.957429	-0.0627633	0.990071	1	down	no
MSTRG.112997	10	64	4	36	16	40	0.736342	-0.441552	0.761847	1	down	no
MSTRG.112998	32	34	19	34	28	48	0.720041	-0.473849	0.491041	1	down	no
MSTRG.113002	32	193	89	54	96	103	1.13027	0.176666	0.6235	1	up	no
MSTRG.113005	96	249	80	167	153	181	0.776215	-0.365471	0.513693	1	down	no
MSTRG.113006	199	443	105	254	224	333	0.832704	-0.264124	0.695908	1	down	no
MSTRG.113007	39	130	29	62	68	89	0.810293	-0.303484	0.746783	1	down	no
MSTRG.113014	82	221	91	131	106	124	1.00927	0.0133191	0.887575	1	up	no
MSTRG.113015	41	126	31	98	33	52	0.996878	-0.00451112	0.94146	1	down	no
MSTRG.113016	44	136	43	69	85	106	0.776378	-0.365168	0.620342	1	down	no
MSTRG.113048	193	356	153	277	230	206	0.922819	-0.115881	0.808016	1	down	no
MSTRG.113049	63	98	72	85	61	72	1.01675	0.0239702	0.939199	1	up	no
MSTRG.113053	0	33	15	13	7	15	1.24411	0.31511	0.626528	1	up	no
MSTRG.113055	64	72	37	78	47	79	0.794562	-0.331769	0.56229	1	down	no
MSTRG.11306	0	6	0	0	0	0	Inf	Inf	0.118129	1	up	no
MSTRG.113064	886	1546	550	1145	933	1023	0.892106	-0.164713	0.649951	1	down	no
MSTRG.113076	10	12	3	9	3	4	1.47285	0.558612	0.581071	1	up	no
MSTRG.113105	34	101	50	45	54	36	1.28485	0.361603	0.448902	1	up	no
MSTRG.113119	2	18	1	14	3	4	0.898719	-0.154058	1	1	down	no
MSTRG.113122	3	17	8	12	15	17	0.58292	-0.778629	0.406917	1	down	no
MSTRG.113132	0	0	0	1	6	0	#NAME?	#NAME?	0.073516	1	down	no
MSTRG.113207	12	7	19	0	19	41	0.597646	-0.742636	0.341134	1	down	no
MSTRG.113237	40	40	29	48	36	86	0.596891	-0.744462	0.242465	1	down	no
MSTRG.113283	6	4	3	0	3	0	4.26145	2.09134	0.371109	1	up	no
MSTRG.113289	1115	1324	658	1357	1010	1147	0.830556	-0.26785	0.324154	1	down	no
MSTRG.113290	67	131	67	115	96	80	0.859416	-0.218572	0.665205	1	down	no
MSTRG.113302	0	0	58	2	0	0	32.8773	5.03902	0.0156238	1	up	yes
MSTRG.113303	4	0	127	1	3	0	35.9782	5.16905	6.9905e-05	0.0547779	up	yes
MSTRG.113317	5	0	0	1	0	0	5.20689	2.38042	0.349774	1	up	no
MSTRG.113324	144	136	123	224	104	110	0.896997	-0.156825	0.687009	1	down	no
MSTRG.113325	34	34	8	31	20	52	0.670225	-0.577284	0.46719	1	down	no
MSTRG.113329	1	2	4	1	0	1	3.41197	1.7706	0.382717	1	up	no
[truncated: 12,068 more rows]

## Sheet: PL vs. ML
Table S3 The results of DELs
ID	PL_P1_count	PL_P2_count	PL_P3_count	ML_P1_count	ML_P2_count	ML_P3_count	FoldChange	Log2FoldChange	pval	padj	Up/Down	Significant
ENSOARG00000025200	1	0	2	1	0	2	1.00967	0.0138898	1	1	up	no
ENSOARG00000025202	0	0	1	2	1	3	0.157197	-2.66936	0.270212	1	down	no
ENSOARG00000025207	1	0	2	2	0	2	0.766791	-0.383095	0.99166	1	down	no
ENSOARG00000025212	0	2	0	1	0	0	2.54623	1.34836	0.892353	1	up	no
ENSOARG00000025214	2	3	4	1	1	0	4.16473	2.05822	0.235964	1	up	no
ENSOARG00000025215	0	1	0	0	0	0	Inf	Inf	0.978044	1	up	no
ENSOARG00000025217	23	28	24	14	13	25	1.43596	0.522013	0.442541	1	up	no
ENSOARG00000025218	6	3	12	6	13	10	0.644393	-0.633987	0.657497	1	down	no
ENSOARG00000025219	3	0	0	1	1	0	1.33143	0.412978	0.899165	1	up	no
ENSOARG00000025220	12	17	55	29	15	27	1.15814	0.211808	0.745105	1	up	no
ENSOARG00000025221	3	0	5	4	5	1	0.691053	-0.533131	0.894388	1	down	no
ENSOARG00000025224	1	4	5	3	8	10	0.450645	-1.14994	0.360986	1	down	no
ENSOARG00000025226	4	5	7	1	0	1	8.69142	3.11959	0.0537753	1	up	no
ENSOARG00000025227	0	0	0	2	0	1	#NAME?	#NAME?	0.288972	1	down	no
ENSOARG00000025230	0	0	2	0	1	0	1.45129	0.537338	0.929739	1	up	no
ENSOARG00000025233	48	31	23	36	18	66	0.86891	-0.202722	0.71134	1	down	no
ENSOARG00000025238	0	0	0	1	0	0	#NAME?	#NAME?	0.992434	1	down	no
ENSOARG00000025239	0	0	2	2	0	0	1.05061	0.0712208	1	1	up	no
ENSOARG00000025240	0	0	0	0	0	1	#NAME?	#NAME?	0.992434	1	down	no
ENSOARG00000025241	1	0	0	2	7	2	0.0760135	-3.7176	0.0758561	1	down	no
ENSOARG00000025243	1	1	0	3	5	3	0.175105	-2.51371	0.15295	1	down	no
ENSOARG00000025247	0	0	0	0	2	0	#NAME?	#NAME?	0.427821	1	down	no
ENSOARG00000025248	0	0	6	0	0	0	Inf	Inf	0.109966	1	up	no
ENSOARG00000025249	4	9	2	1	2	5	1.92768	0.946863	0.490779	1	up	no
ENSOARG00000025250	126	108	90	150	114	99	0.874612	-0.193284	0.715495	1	down	no
ENSOARG00000025251	73	61	48	95	37	89	0.848037	-0.2378	0.560256	1	down	no
ENSOARG00000025252	65	14	27	29	27	29	1.17547	0.233232	0.618611	1	up	no
ENSOARG00000025253	449	244	389	373	312	300	1.05123	0.072082	0.703488	1	up	no
ENSOARG00000025255	1	1	7	0	2	4	1.34731	0.430082	0.759206	1	up	no
ENSOARG00000025257	13	10	11	14	5	11	1.16034	0.214551	0.874001	1	up	no
ENSOARG00000025258	1	0	0	0	0	0	Inf	Inf	1	1	up	no
ENSOARG00000025261	43	32	49	49	45	54	0.805915	-0.311301	0.657079	1	down	no
ENSOARG00000025262	2	1	3	3	0	1	1.61766	0.693911	0.848644	1	up	no
ENSOARG00000025266	0	0	2	0	0	0	Inf	Inf	0.466858	1	up	no
ENSOARG00000025267	539	973	979	1020	526	620	1.16431	0.219476	0.543708	1	up	no
ENSOARG00000025268	0	1	0	0	0	0	Inf	Inf	0.978044	1	up	no
ENSOARG00000025270	0	0	0	1	0	0	#NAME?	#NAME?	0.992434	1	down	no
ENSOARG00000025273	9	4	14	12	7	8	0.961491	-0.0566546	1	1	down	no
ENSOARG00000025274	0	0	1	0	1	1	0.415861	-1.26583	0.996718	1	down	no
ENSOARG00000025275	2	0	0	0	0	0	Inf	Inf	0.460077	1	up	no
ENSOARG00000025276	0	0	1	1	0	0	1.05061	0.0712208	1	1	up	no
ENSOARG00000025278	0	0	1	3	2	1	0.150643	-2.7308	0.27112	1	down	no
ENSOARG00000025279	0	1	2	3	2	0	0.572342	-0.80505	0.808401	1	down	no
ENSOARG00000025281	4	7	13	6	1	12	1.32001	0.400553	0.808253	1	up	no
ENSOARG00000025282	0	1	0	0	0	0	Inf	Inf	0.978044	1	up	no
ENSOARG00000025284	3	0	2	6	2	1	0.53742	-0.895877	0.629679	1	down	no
ENSOARG00000025285	1	0	2	1	1	5	0.406558	-1.29847	0.537373	1	down	no
ENSOARG00000025288	1	2	9	0	1	5	1.91334	0.936094	0.578737	1	up	no
ENSOARG00000025289	7	31	29	11	8	14	2.05772	1.04105	0.162142	1	up	no
ENSOARG00000025290	2	1	0	2	7	27	0.0835262	-3.58163	0.00600206	1	down	yes
ENSOARG00000025291	2	0	1	3	2	1	0.462184	-1.11346	0.658049	1	down	no
ENSOARG00000025292	0	0	3	1	1	0	1.2876	0.364686	0.906967	1	up	no
ENSOARG00000025293	246	392	262	441	266	349	0.86615	-0.20731	0.505711	1	down	no
ENSOARG00000025295	1	4	6	3	3	0	1.69981	0.76537	0.576197	1	up	no
ENSOARG00000025296	1	0	0	0	0	0	Inf	Inf	1	1	up	no
ENSOARG00000025297	0	1	0	0	0	0	Inf	Inf	0.978044	1	up	no
ENSOARG00000025298	13	10	7	6	3	7	1.91181	0.934938	0.357409	1	up	no
ENSOARG00000025301	18	3	14	15	17	16	0.669649	-0.578522	0.58691	1	down	no
ENSOARG00000025302	209	212	232	157	137	121	1.52452	0.608356	0.0846095	1	up	no
ENSOARG00000025303	1	2	3	4	0	1	1.3359	0.417816	1	1	up	no
ENSOARG00000025305	308	417	275	353	252	225	1.20186	0.265268	0.413217	1	up	no
ENSOARG00000025311	0	0	0	0	0	1	#NAME?	#NAME?	0.992434	1	down	no
ENSOARG00000025316	0	0	4	0	0	0	Inf	Inf	0.200806	1	up	no
ENSOARG00000025318	0	0	1	2	0	0	0.525303	-0.928779	0.927868	1	down	no
ENSOARG00000025321	19	29	32	34	38	30	0.751245	-0.412644	0.601117	1	down	no
ENSOARG00000025322	5	6	4	10	4	2	0.962371	-0.0553343	1	1	down	no
ENSOARG00000025326	2	1	5	0	0	3	2.68853	1.42682	0.611102	1	up	no
ENSOARG00000025327	2	9	1	4	3	4	1.15989	0.21399	0.92248	1	up	no
ENSOARG00000025329	3	5	9	11	11	6	0.57131	-0.807654	0.487323	1	down	no
ENSOARG00000025330	27	68	46	36	51	47	1.02306	0.0328957	0.86762	1	up	no
ENSOARG00000025334	4	0	3	0	0	3	2.31716	1.21236	0.69425	1	up	no
ENSOARG00000025336	0	0	0	0	1	0	#NAME?	#NAME?	0.935164	1	down	no
ENSOARG00000025338	0	1	0	3	1	0	0.286233	-1.80474	0.489858	1	down	no
ENSOARG00000025339	93	58	67	78	58	29	1.26915	0.343859	0.493907	1	up	no
ENSOARG00000025340	23	23	20	26	9	15	1.36357	0.447389	0.589379	1	up	no
ENSOARG00000025341	2	5	0	0	6	0	0.982892	-0.0248947	1	1	down	no
ENSOARG00000025343	392	248	280	417	247	281	0.961104	-0.0572354	0.872359	1	down	no
ENSOARG00000025346	1	0	3	1	0	2	1.34246	0.424875	1	1	up	no
ENSOARG00000025347	8	2	13	12	5	7	0.92931	-0.105768	0.991528	1	down	no
ENSOARG00000025349	0	0	0	1	0	0	#NAME?	#NAME?	0.992434	1	down	no
ENSOARG00000025350	20	26	32	43	19	23	0.927956	-0.107871	0.857052	1	down	no
ENSOARG00000025353	0	1	0	0	0	0	Inf	Inf	0.978044	1	up	no
ENSOARG00000025356	1	0	1	3	0	2	0.41438	-1.27097	0.59032	1	down	no
ENSOARG00000025359	3	5	3	10	4	5	0.603124	-0.729475	0.513993	1	down	no
ENSOARG00000025361	1	0	2	0	0	0	Inf	Inf	0.297282	1	up	no
ENSOARG00000025363	190	184	171	180	127	149	1.18252	0.241863	0.519178	1	up	no
ENSOARG00000025366	15	6	14	12	12	12	0.913192	-0.13101	1	1	down	no
ENSOARG00000025367	3274	1265	3487	1947	1679	2938	1.17016	0.226709	0.444656	1	up	no
ENSOARG00000025368	697	673	915	666	485	646	1.24717	0.318662	0.227	1	up	no
ENSOARG00000025371	0	0	1	0	0	0	Inf	Inf	1	1	up	no
ENSOARG00000025372	2	4	4	6	2	6	0.746262	-0.422247	0.742892	1	down	no
ENSOARG00000025373	311	346	293	457	310	339	0.854294	-0.227195	0.496532	1	down	no
ENSOARG00000025375	1	1	0	1	0	1	1.13518	0.182915	1	1	up	no
ENSOARG00000025379	0	1	0	1	0	0	1.27311	0.348362	1	1	up	no
ENSOARG00000025382	0	1	0	0	0	3	0.393476	-1.34565	0.617435	1	down	no
ENSOARG00000025383	8	5	2	6	0	2	2.10343	1.07274	0.559473	1	up	no
ENSOARG00000025385	1	0	0	0	0	1	1.00728	0.0104621	1	1	up	no
ENSOARG00000025386	34	9	29	64	9	4	0.969483	-0.0447119	0.889242	1	down	no
ENSOARG00000025387	130	114	104	177	89	134	0.878432	-0.186998	0.619103	1	down	no
ENSOARG00000025390	21	6	11	21	17	11	0.730889	-0.452275	0.66213	1	down	no
ENSOARG00000025391	0	0	1	1	0	0	1.05061	0.0712208	1	1	up	no
ENSOARG00000025393	1	4	0	0	1	1	2.44576	1.29028	0.577614	1	up	no
ENSOARG00000025395	0	0	0	0	2	0	#NAME?	#NAME?	0.427821	1	down	no
ENSOARG00000025396	2	0	1	2	0	4	0.510501	-0.970014	0.655994	1	down	no
ENSOARG00000025397	3	8	9	5	3	1	2.19723	1.13568	0.326425	1	up	no
ENSOARG00000025401	5	2	0	1	1	1	2.26242	1.17787	0.543634	1	up	no
ENSOARG00000025403	1	1	1	7	6	6	0.153898	-2.69995	0.0585941	1	down	no
ENSOARG00000025404	0	0	1	0	0	0	Inf	Inf	1	1	up	no
ENSOARG00000025405	0	0	1	0	0	0	Inf	Inf	1	1	up	no
ENSOARG00000025406	3	0	2	2	1	3	0.802037	-0.318259	0.993624	1	down	no
ENSOARG00000025407	0	0	0	0	1	0	#NAME?	#NAME?	0.935164	1	down	no
ENSOARG00000025408	178	208	153	191	159	167	1.02928	0.0416388	0.871288	1	up	no
ENSOARG00000025410	1	0	0	0	1	0	0.750347	-0.414369	1	1	down	no
ENSOARG00000025411	1	2	4	3	1	4	0.894215	-0.161306	0.994799	1	down	no
ENSOARG00000025412	1	1	4	1	2	6	0.632976	-0.659778	0.760153	1	down	no
ENSOARG00000025414	4	4	10	5	5	4	1.20484	0.268846	0.788493	1	up	no
ENSOARG00000025417	10	5	1	5	1	4	1.69857	0.764323	0.609404	1	up	no
ENSOARG00000025418	0	0	1	0	0	0	Inf	Inf	1	1	up	no
ENSOARG00000025419	0	0	1	0	0	0	Inf	Inf	1	1	up	no
ENSOARG00000025423	0	0	0	1	0	0	#NAME?	#NAME?	0.992434	1	down	no
ENSOARG00000025426	0	0	0	1	0	1	#NAME?	#NAME?	0.492463	1	down	no
ENSOARG00000025428	0	0	0	0	0	1	#NAME?	#NAME?	0.992434	1	down	no
ENSOARG00000025429	1	0	0	0	0	0	Inf	Inf	1	1	up	no
ENSOARG00000025437	0	0	1	0	0	0	Inf	Inf	1	1	up	no
ENSOARG00000025444	8	4	9	10	5	11	0.798509	-0.324619	0.782252	1	down	no
ENSOARG00000025448	0	0	2	4	2	2	0.232109	-2.10712	0.378099	1	down	no
ENSOARG00000025449	1	0	1	2	1	0	0.619804	-0.690116	0.993442	1	down	no
ENSOARG00000025450	8	8	5	10	9	6	0.817887	-0.290027	0.844918	1	down	no
ENSOARG00000025451	4	8	3	3	5	1	1.56236	0.643728	0.573691	1	up	no
ENSOARG00000025453	0	0	0	1	0	0	#NAME?	#NAME?	0.992434	1	down	no
ENSOARG00000025455	1	0	0	0	0	0	Inf	Inf	1	1	up	no
ENSOARG00000025456	0	0	3	4	3	10	0.164769	-2.60148	0.220931	1	down	no
ENSOARG00000025459	0	0	0	0	1	0	#NAME?	#NAME?	0.935164	1	down	no
ENSOARG00000025462	0	0	2	2	1	1	0.464219	-1.10712	0.83005	1	down	no
ENSOARG00000025463	13	9	14	22	7	15	0.833931	-0.262001	0.733132	1	down	no
ENSOARG00000025464	0	1	0	0	0	0	Inf	Inf	0.978044	1	up	no
ENSOARG00000025473	12	11	3	14	1	5	1.44875	0.534806	0.795759	1	up	no
ENSOARG00000025474	308	215	364	326	204	254	1.1066	0.146139	0.64643	1	up	no
ENSOARG00000025478	4	2	4	7	2	1	1.01093	0.0156852	1	1	up	no
ENSOARG00000025479	0	0	0	1	0	0	#NAME?	#NAME?	0.992434	1	down	no
ENSOARG00000025480	0	1	0	1	1	0	0.520101	-0.943135	0.997037	1	down	no
ENSOARG00000025481	7	16	21	8	4	5	2.60829	1.3831	0.11798	1	up	no
ENSOARG00000025482	7	2	4	3	8	5	0.718554	-0.476832	0.856164	1	down	no
ENSOARG00000025483	20	8	13	21	15	13	0.803167	-0.316227	0.763691	1	down	no
ENSOARG00000025485	0	1	0	0	0	0	Inf	Inf	0.978044	1	up	no
ENSOARG00000025486	0	0	1	1	1	0	0.4292	-1.22028	0.996555	1	down	no
ENSOARG00000025487	0	0	0	1	1	0	#NAME?	#NAME?	0.508681	1	down	no
ENSOARG00000025488	13	16	7	10	3	6	2.01046	1.00753	0.313179	1	up	no
ENSOARG00000025489	687	554	653	555	436	461	1.26983	0.344632	0.191736	1	up	no
ENSOARG00000025490	0	0	0	0	2	0	#NAME?	#NAME?	0.427821	1	down	no
ENSOARG00000025492	1	1	2	2	1	0	1.29377	0.371583	1	1	up	no
ENSOARG00000025495	0	0	0	0	1	0	#NAME?	#NAME?	0.935164	1	down	no
ENSOARG00000025496	0	0	0	0	1	0	#NAME?	#NAME?	0.935164	1	down	no
ENSOARG00000025500	47	37	169	95	43	90	1.08412	0.116526	0.84233	1	up	no
ENSOARG00000025502	0	0	0	2	0	0	#NAME?	#NAME?	0.463979	1	down	no
ENSOARG00000025504	1	1	0	0	0	0	Inf	Inf	0.503104	1	up	no
ENSOARG00000025505	12	6	9	20	9	9	0.705022	-0.50426	0.584966	1	down	no
ENSOARG00000025507	0	2	7	1	2	3	1.38833	0.473352	0.753015	1	up	no
ENSOARG00000025508	1	4	7	6	2	2	1.22441	0.292093	0.912302	1	up	no
ENSOARG00000025512	2	0	4	2	1	0	1.84904	0.886776	0.668684	1	up	no
ENSOARG00000025513	428	288	512	458	293	431	1.01669	0.023877	0.921216	1	up	no
ENSOARG00000025514	9	10	14	14	7	5	1.26042	0.333908	0.725434	1	up	no
ENSOARG00000025518	0	0	0	1	0	0	#NAME?	#NAME?	0.992434	1	down	no
ENSOARG00000025519	11	27	17	11	7	18	1.58292	0.66259	0.42342	1	up	no
ENSOARG00000025521	15	19	19	10	10	18	1.37717	0.461709	0.536216	1	up	no
ENSOARG00000025527	4	2	0	3	7	0	0.524693	-0.930456	0.614154	1	down	no
ENSOARG00000025528	3	0	1	3	3	2	0.45363	-1.14041	0.591124	1	down	no
ENSOARG00000025529	0	0	0	2	1	0	#NAME?	#NAME?	0.301432	1	down	no
ENSOARG00000025533	1	0	3	4	3	0	0.507965	-0.9772	0.702894	1	down	no
ENSOARG00000025537	1	0	0	0	0	0	Inf	Inf	1	1	up	no
ENSOARG00000025539	2	4	1	0	2	7	0.796131	-0.328923	0.858582	1	down	no
ENSOARG00000025540	3	5	73	74	3	6	1.01774	0.0253638	0.986642	1	up	no
ENSOARG00000025543	17	15	20	14	8	9	1.65991	0.731108	0.348702	1	up	no
ENSOARG00000025544	0	0	0	0	1	0	#NAME?	#NAME?	0.935164	1	down	no
ENSOARG00000025546	21	20	12	27	17	16	0.884042	-0.177814	0.831716	1	down	no
ENSOARG00000025547	0	1	0	1	0	0	1.27311	0.348362	1	1	up	no
ENSOARG00000025548	1	0	0	0	0	0	Inf	Inf	1	1	up	no
ENSOARG00000025549	1	0	0	0	0	0	Inf	Inf	1	1	up	no
ENSOARG00000025559	2	15	5	6	3	6	1.57735	0.657504	0.594877	1	up	no
ENSOARG00000025560	0	0	0	0	0	1	#NAME?	#NAME?	0.992434	1	down	no
ENSOARG00000025562	4	4	0	2	0	0	4.71897	2.23847	0.38123	1	up	no
ENSOARG00000025563	4	3	2	1	4	3	1.02385	0.0340114	0.997418	1	up	no
ENSOARG00000025564	3	3	4	2	0	1	3.66438	1.87357	0.302714	1	up	no
ENSOARG00000025565	0	4	13	3	3	4	1.60843	0.685653	0.540441	1	up	no
ENSOARG00000025579	406	374	415	434	358	328	1.03609	0.051151	0.777002	1	up	no
ENSOARG00000025580	0	0	3	0	2	0	1.08847	0.122301	0.998235	1	up	no
ENSOARG00000025584	0	0	1	0	0	0	Inf	Inf	1	1	up	no
ENSOARG00000025585	9	11	15	12	16	9	0.881192	-0.182472	0.976113	1	down	no
ENSOARG00000025589	0	0	0	1	0	0	#NAME?	#NAME?	0.992434	1	down	no
ENSOARG00000025590	0	0	0	1	1	0	#NAME?	#NAME?	0.508681	1	down	no
ENSOARG00000025592	1503	1109	1119	1801	1770	1590	0.694305	-0.526359	0.100005	1	down	no
ENSOARG00000025595	9	21	32	36	15	27	0.807626	-0.30824	0.627411	1	down	no
ENSOARG00000025605	0	1	0	0	0	0	Inf	Inf	0.978044	1	up	no
ENSOARG00000025606	0	0	0	0	1	0	#NAME?	#NAME?	0.935164	1	down	no
ENSOARG00000025611	4	2	0	0	3	0	1.58668	0.666015	0.888546	1	up	no
ENSOARG00000025613	9	3	6	18	11	13	0.41505	-1.26864	0.179338	1	down	no
ENSOARG00000025615	2	0	1	3	1	3	0.419522	-1.25318	0.537119	1	down	no
ENSOARG00000025618	0	0	0	0	1	0	#NAME?	#NAME?	0.935164	1	down	no
ENSOARG00000025620	0	0	1	0	0	0	Inf	Inf	1	1	up	no
ENSOARG00000025623	0	0	4	0	2	2	0.831722	-0.265827	1	1	down	no
ENSOARG00000025625	285	283	165	227	173	177	1.26166	0.335323	0.336449	1	up	no
ENSOARG00000025628	1	1	0	0	0	0	Inf	Inf	0.503104	1	up	no
ENSOARG00000025631	0	0	0	0	0	3	#NAME?	#NAME?	0.282025	1	down	no
ENSOARG00000025632	2	0	0	0	1	0	1.50069	0.585631	0.921656	1	up	no
ENSOARG00000025633	0	0	0	1	0	0	#NAME?	#NAME?	0.992434	1	down	no
ENSOARG00000025634	27	29	37	22	24	26	1.23984	0.310149	0.56191	1	up	no
ENSOARG00000025635	3184	4212	3490	3167	2299	2590	1.3444	0.426959	0.0529067	1	up	no
ENSOARG00000025637	0	1	0	0	0	0	Inf	Inf	0.978044	1	up	no
ENSOARG00000025638	0	0	1	8	0	4	0.0853174	-3.55102	0.0615844	1	down	no
ENSOARG00000025641	0	3	0	1	0	0	3.81934	1.93332	0.606952	1	up	no
ENSOARG00000025645	1	2	1	4	0	0	1.1708	0.227495	1	1	up	no
ENSOARG00000025646	0	2	2	0	0	0	Inf	Inf	0.204383	1	up	no
ENSOARG00000025648	5	0	5	1	5	2	1.02777	0.0395213	0.893324	1	up	no
ENSOARG00000025650	1	0	0	0	0	0	Inf	Inf	1	1	up	no
ENSOARG00000025656	0	1	1	3	3	1	0.275911	-1.85772	0.36933	1	down	no
ENSOARG00000025658	16	5	6	8	8	10	0.989573	-0.0151224	0.996774	1	down	no
ENSOARG00000025659	0	0	0	4	0	0	#NAME?	#NAME?	0.201172	1	down	no
ENSOARG00000025665	0	2	0	1	0	0	2.54623	1.34836	0.892353	1	up	no
ENSOARG00000025667	4	1	0	5	0	3	0.682235	-0.551659	0.736677	1	down	no
ENSOARG00000025668	16	5	19	19	7	15	0.964611	-0.0519805	0.98473	1	down	no
ENSOARG00000025669	0	0	0	0	0	1	#NAME?	#NAME?	0.992434	1	down	no
ENSOARG00000025670	10	5	9	4	3	4	2.10821	1.07602	0.304328	1	up	no
ENSOARG00000025675	0	0	0	1	0	2	#NAME?	#NAME?	0.291998	1	down	no
ENSOARG00000025676	2	3	4	9	1	3	0.745028	-0.424633	0.724835	1	down	no
ENSOARG00000025681	10	4	4	9	9	2	0.833432	-0.262864	0.944847	1	down	no
ENSOARG00000025683	8	5	3	6	2	5	1.27436	0.349771	0.852276	1	up	no
ENSOARG00000025684	30	25	22	19	26	13	1.23871	0.308837	0.557029	1	up	no
ENSOARG00000025686	131	171	218	178	116	229	0.993458	-0.0094696	0.960257	1	down	no
ENSOARG00000025687	1	0	1	4	4	1	0.196597	-2.34668	0.235479	1	down	no
ENSOARG00000025688	0	0	2	2	0	0	1.05061	0.0712208	1	1	up	no
ENSOARG00000025691	1	0	1	0	0	2	0.990699	-0.013482	1	1	down	no
ENSOARG00000025692	0	1	0	6	1	2	0.132549	-2.9154	0.12399	1	down	no
ENSOARG00000025693	7	4	1	3	1	2	2.08144	1.05758	0.504037	1	up	no
ENSOARG00000025695	1	8	1	1	0	1	5.92821	2.5676	0.184771	1	up	no
ENSOARG00000025699	1	0	1	2	3	1	0.287925	-1.79623	0.466945	1	down	no
ENSOARG00000025700	0	0	1	0	1	0	0.725646	-0.462662	1	1	down	no
ENSOARG00000025701	34	21	37	47	21	33	0.907509	-0.140016	0.823446	1	down	no
ENSOARG00000025702	0	2	1	3	0	0	1.19894	0.261765	1	1	up	no
ENSOARG00000025703	8	18	14	12	14	6	1.19553	0.257648	0.700264	1	up	no
ENSOARG00000025704	9	10	9	7	5	4	1.72283	0.784778	0.420239	1	up	no
ENSOARG00000025705	31	55	53	66	27	40	1.07521	0.104622	0.933826	1	up	no
ENSOARG00000025706	2	2	9	5	7	6	0.656045	-0.608133	0.719452	1	down	no
ENSOARG00000025707	0	0	0	0	1	0	#NAME?	#NAME?	0.935164	1	down	no
ENSOARG00000025709	44	39	28	30	24	34	1.25096	0.323031	0.580905	1	up	no
ENSOARG00000025711	3	3	1	2	1	3	1.21631	0.28251	1	1	up	no
ENSOARG00000025712	11	18	22	18	14	13	1.1088	0.149	0.827927	1	up	no
ENSOARG00000025713	196	259	246	352	140	172	1.08229	0.114092	0.902942	1	up	no
ENSOARG00000025714	6	6	20	14	6	7	1.16313	0.218011	0.823622	1	up	no
ENSOARG00000025715	74	125	96	94	60	145	1.00929	0.0133457	0.963601	1	up	no
ENSOARG00000025716	1	0	0	4	1	0	0.199413	-2.32617	0.358778	1	down	no
ENSOARG00000025717	1	1	6	0	0	0	Inf	Inf	0.0553124	1	up	no
ENSOARG00000025718	0	1	0	0	0	1	1.18043	0.239311	1	1	up	no
ENSOARG00000025719	1	5	0	3	0	1	1.82712	0.869571	0.793508	1	up	no
ENSOARG00000025720	0	0	1	2	0	0	0.525303	-0.928779	0.927868	1	down	no
ENSOARG00000025721	0	0	1	0	0	0	Inf	Inf	1	1	up	no
ENSOARG00000025723	239	128	137	180	101	99	1.30838	0.387784	0.329232	1	up	no
ENSOARG00000025724	52	47	87	55	35	56	1.25085	0.322913	0.52355	1	up	no
ENSOARG00000025725	0	3	0	0	0	0	Inf	Inf	0.273122	1	up	no
ENSOARG00000025730	0	0	1	0	0	0	Inf	Inf	1	1	up	no
ENSOARG00000025731	0	1	0	2	3	1	0.171533	-2.54344	0.272773	1	down	no
ENSOARG00000025732	0	0	0	0	0	1	#NAME?	#NAME?	0.992434	1	down	no
ENSOARG00000025733	149	140	266	273	159	166	0.908138	-0.139016	0.745383	1	down	no
ENSOARG00000025734	2	2	2	8	6	10	0.248258	-2.01009	0.0954342	1	down	no
ENSOARG00000025735	0	1	0	1	0	1	0.612511	-0.707193	0.996267	1	down	no
ENSOARG00000025737	0	0	1	1	0	0	1.05061	0.0712208	1	1	up	no
ENSOARG00000025746	0	0	0	1	0	0	#NAME?	#NAME?	0.992434	1	down	no
ENSOARG00000025748	2	0	0	0	0	0	Inf	Inf	0.460077	1	up	no
ENSOARG00000025749	1	0	0	1	0	0	1.08637	0.119513	1	1	up	no
ENSOARG00000025751	26	36	64	73	45	70	0.661445	-0.596308	0.281979	1	down	no
ENSOARG00000025752	9	9	19	6	9	8	1.48948	0.574809	0.441394	1	up	no
ENSOARG00000025753	6	6	3	18	2	5	0.65842	-0.602919	0.512652	1	down	no
ENSOARG00000025754	1	2	0	1	4	0	0.534891	-0.902682	0.738081	1	down	no
ENSOARG00000025755	2	2	0	1	2	0	1.21135	0.27661	1	1	up	no
ENSOARG00000025756	0	1	0	0	0	0	Inf	Inf	0.978044	1	up	no
ENSOARG00000025757	27	14	24	24	18	9	1.21086	0.276034	0.633104	1	up	no
ENSOARG00000025759	1	4	1	2	6	2	0.562866	-0.829136	0.668108	1	down	no
ENSOARG00000025760	100	89	102	63	84	72	1.25483	0.327497	0.374287	1	up	no
ENSOARG00000025761	58	49	54	82	46	50	0.899267	-0.153179	0.782276	1	down	no
ENSOARG00000025766	0	0	2	0	0	0	Inf	Inf	0.466858	1	up	no
ENSOARG00000025767	1	0	2	0	4	0	0.55041	-0.861421	0.808704	1	down	no
ENSOARG00000025769	1	0	0	0	0	0	Inf	Inf	1	1	up	no
ENSOARG00000025771	8	22	6	13	8	14	1.0837	0.115962	0.950852	1	up	no
ENSOARG00000025772	5	4	14	12	5	11	0.81127	-0.301746	0.790997	1	down	no
ENSOARG00000025774	29	11	44	22	18	30	1.14076	0.189993	0.713587	1	up	no
ENSOARG00000025778	0	2	0	0	0	0	Inf	Inf	0.436544	1	up	no
ENSOARG00000025779	164	25	15	18	15	7	4.77609	2.25583	0.000180085	0.169294	up	yes
ENSOARG00000025783	8	0	6	5	1	5	1.26639	0.340721	0.843888	1	up	no
ENSOARG00000025784	1	1	5	0	0	1	7.0583	2.81932	0.210328	1	up	no
ENSOARG00000025785	3	5	0	1	0	1	4.63055	2.21118	0.294957	1	up	no
ENSOARG00000025786	217	113	144	174	110	92	1.22754	0.295769	0.430349	1	up	no
ENSOARG00000025796	17	23	22	19	1	6	2.63247	1.39642	0.272474	1	up	no
ENSOARG00000025798	0	0	1	0	0	0	Inf	Inf	1	1	up	no
ENSOARG00000025800	0	0	1	3	0	0	0.350202	-1.51374	0.639019	1	down	no
ENSOARG00000025802	0	0	0	1	0	1	#NAME?	#NAME?	0.492463	1	down	no
ENSOARG00000025804	3	1	9	6	3	5	0.888893	-0.169918	0.994181	1	down	no
ENSOARG00000025808	1	3	10	2	6	4	1.02738	0.0389738	0.907543	1	up	no
ENSOARG00000025816	67	17	90	61	46	64	0.96114	-0.0571814	0.995685	1	down	no
ENSOARG00000025818	9	9	20	17	14	16	0.774816	-0.368074	0.721241	1	down	no
ENSOARG00000025819	13	21	23	33	18	31	0.702981	-0.508442	0.445017	1	down	no
ENSOARG00000025821	131	108	187	150	128	176	0.906946	-0.140912	0.809672	1	down	no
ENSOARG00000025828	0	0	0	1	0	0	#NAME?	#NAME?	0.992434	1	down	no
ENSOARG00000025834	0	0	1	0	2	1	0.264359	-1.91943	0.689266	1	down	no
ENSOARG00000025839	1	0	0	0	0	0	Inf	Inf	1	1	up	no
ENSOARG00000025840	0	1	3	1	0	3	1.04471	0.0631036	1	1	up	no
ENSOARG00000025841	339	270	326	340	323	331	0.905448	-0.143296	0.789951	1	down	no
ENSOARG00000025844	21	17	28	16	16	26	1.0992	0.136456	0.807666	1	up	no
ENSOARG00000025845	0	0	1	0	0	0	Inf	Inf	1	1	up	no
ENSOARG00000025846	0	2	0	0	0	0	Inf	Inf	0.436544	1	up	no
ENSOARG00000025849	0	1	0	3	2	0	0.215942	-2.21129	0.362352	1	down	no
ENSOARG00000025851	0	0	0	0	1	0	#NAME?	#NAME?	0.935164	1	down	no
ENSOARG00000025856	14	8	34	33	5	19	1.00632	0.00908626	0.976203	1	up	no
ENSOARG00000025857	30	34	46	41	18	27	1.29137	0.3689	0.576417	1	up	no
ENSOARG00000025860	0	0	0	0	0	1	#NAME?	#NAME?	0.992434	1	down	no
ENSOARG00000025861	2	6	4	2	2	0	2.86252	1.51728	0.293197	1	up	no
ENSOARG00000025862	2	1	0	0	0	0	Inf	Inf	0.304868	1	up	no
ENSOARG00000025864	2	0	4	0	8	2	0.463999	-1.10781	0.580646	1	down	no
ENSOARG00000025869	16	13	22	24	10	20	0.949993	-0.0740119	0.927394	1	down	no
ENSOARG00000025870	198	177	203	228	169	218	0.923589	-0.114677	0.80044	1	down	no
ENSOARG00000025871	4	8	16	8	8	3	1.37347	0.457829	0.575773	1	up	no
ENSOARG00000025872	0	2	2	10	3	1	0.301352	-1.73048	0.213907	1	down	no
ENSOARG00000025873	149	130	111	274	86	180	0.749167	-0.41664	0.300301	1	down	no
ENSOARG00000025874	19	14	11	20	8	10	1.18064	0.239575	0.819397	1	up	no
ENSOARG00000025875	2	3	2	2	0	3	1.54583	0.628384	0.865478	1	up	no
ENSOARG00000025879	0	0	1	0	0	0	Inf	Inf	1	1	up	no
ENSOARG00000025881	0	1	4	2	2	0	1.11845	0.161503	1	1	up	no
ENSOARG00000025882	3	2	0	0	1	1	2.29792	1.20033	0.601735	1	up	no
ENSOARG00000025885	3	1	6	5	3	6	0.685181	-0.545442	0.742194	1	down	no
ENSOARG00000025886	0	0	0	0	1	0	#NAME?	#NAME?	0.935164	1	down	no
ENSOARG00000025888	0	2	0	0	0	0	Inf	Inf	0.436544	1	up	no
ENSOARG00000025890	83	57	162	121	55	74	1.18718	0.247542	0.599586	1	up	no
ENSOARG00000025894	0	1	1	0	0	0	Inf	Inf	0.504201	1	up	no
ENSOARG00000025896	3	4	2	1	3	4	1.08234	0.114159	0.998364	1	up	no
ENSOARG00000025897	1	0	3	0	0	0	Inf	Inf	0.199258	1	up	no
ENSOARG00000025898	1	0	0	0	0	1	1.00728	0.0104621	1	1	up	no
ENSOARG00000025899	2	1	0	2	0	0	1.72293	0.78486	1	1	up	no
ENSOARG00000025900	12	8	15	13	14	12	0.843518	-0.245509	0.889503	1	down	no
ENSOARG00000025901	1	3	3	6	1	1	0.945016	-0.0815892	0.994734	1	down	no
ENSOARG00000025902	8	20	26	6	5	1	4.29324	2.10207	0.012735	1	up	yes
ENSOARG00000025903	4	2	0	5	1	0	1.06884	0.0960487	1	1	up	no
ENSOARG00000025904	18	17	11	27	13	7	0.988438	-0.0167772	1	1	down	no
ENSOARG00000025905	4	8	6	4	6	14	0.749798	-0.415426	0.718794	1	down	no
ENSOARG00000025906	14	7	17	6	7	5	1.95014	0.963575	0.234425	1	up	no
ENSOARG00000025907	0	4	0	2	0	0	2.54623	1.34836	0.735796	1	up	no
ENSOARG00000025908	3	0	4	1	0	1	3.58983	1.84392	0.376409	1	up	no
ENSOARG00000025909	10	25	121	77	94	307	0.312045	-1.68018	0.188572	1	down	no
ENSOARG00000025910	0	0	0	0	1	0	#NAME?	#NAME?	0.935164	1	down	no
ENSOARG00000025911	1	0	0	3	0	0	0.362123	-1.46545	0.63749	1	down	no
ENSOARG00000025913	0	0	0	1	0	0	#NAME?	#NAME?	0.992434	1	down	no
ENSOARG00000025915	39	36	32	54	40	31	0.838132	-0.254751	0.718355	1	down	no
ENSOARG00000025916	14	11	18	15	5	2	1.97262	0.980113	0.333741	1	up	no
ENSOARG00000025917	28	65	32	27	12	27	1.99731	0.99806	0.126664	1	up	no
ENSOARG00000025918	75	114	89	143	70	125	0.844273	-0.244218	0.520964	1	down	no
ENSOARG00000025919	26	24	34	41	17	22	1.05799	0.0813214	0.945794	1	up	no
ENSOARG00000025920	97	52	106	131	53	50	1.08134	0.11282	0.861492	1	up	no
ENSOARG00000025921	0	0	0	4	4	1	#NAME?	#NAME?	0.0411342	1	down	yes
ENSOARG00000025924	4	5	10	11	4	3	1.05943	0.0832928	1	1	up	no
ENSOARG00000025925	24	20	9	33	13	8	1.00895	0.0128484	0.986134	1	up	no
ENSOARG00000025928	94	113	113	119	47	73	1.37219	0.456477	0.37112	1	up	no
ENSOARG00000025929	1	0	0	0	0	0	Inf	Inf	1	1	up	no
ENSOARG00000025932	0	1	0	0	0	0	Inf	Inf	0.978044	1	up	no
ENSOARG00000025934	0	1	0	0	0	0	Inf	Inf	0.978044	1	up	no
ENSOARG00000025935	1	0	8	5	1	0	1.472	0.557781	0.766246	1	up	no
ENSOARG00000025938	34	22	18	60	14	15	0.869449	-0.201827	0.716397	1	down	no
ENSOARG00000025939	10	0	2	6	3	3	0.954774	-0.0667688	1	1	down	no
ENSOARG00000025940	385	355	321	473	286	333	0.968889	-0.0455971	0.872939	1	down	no
ENSOARG00000025941	2	3	5	9	4	2	0.663494	-0.591845	0.672147	1	down	no
ENSOARG00000025942	1	0	0	1	2	0	0.278868	-1.84235	0.688863	1	down	no
ENSOARG00000025943	1580	1641	1376	2069	1616	948	0.966888	-0.04858	0.860936	1	down	no
ENSOARG00000025944	2046	2051	1359	2594	1463	1680	0.959775	-0.0592323	0.752189	1	down	no
ENSOARG00000025946	0	1	0	0	0	0	Inf	Inf	0.978044	1	up	no
ENSOARG00000025948	0	2	0	1	0	1	1.22502	0.292807	1	1	up	no
ENSOARG00000025949	7	9	18	19	4	14	0.951943	-0.0710536	0.905056	1	down	no
ENSOARG00000025950	0	1	0	0	0	0	Inf	Inf	0.978044	1	up	no
ENSOARG00000025952	6	2	2	1	3	1	1.73866	0.797977	0.540668	1	up	no
ENSOARG00000025958	0	0	0	1	1	0	#NAME?	#NAME?	0.508681	1	down	no
ENSOARG00000025959	0	0	0	1	0	0	#NAME?	#NAME?	0.992434	1	down	no
ENSOARG00000025960	3	3	6	9	3	1	0.927895	-0.107967	0.995853	1	down	no
ENSOARG00000025962	3	2	1	5	0	1	1.1279	0.173634	1	1	up	no
ENSOARG00000025965	42	34	23	17	9	17	2.33799	1.22527	0.068222	1	up	no
ENSOARG00000025971	4	1	5	1	3	3	1.26723	0.341682	0.783999	1	up	no
ENSOARG00000025972	1	0	2	7	1	0	0.377326	-1.40612	0.447977	1	down	no
ENSOARG00000025974	0	0	0	0	0	1	#NAME?	#NAME?	0.992434	1	down	no
ENSOARG00000025975	2	2	9	3	1	6	1.29815	0.376457	0.831072	1	up	no
ENSOARG00000025976	0	0	0	1	0	0	#NAME?	#NAME?	0.992434	1	down	no
ENSOARG00000025977	0	0	0	0	0	1	#NAME?	#NAME?	0.992434	1	down	no
ENSOARG00000025979	1	0	1	0	1	0	1.47599	0.561686	1	1	up	no
ENSOARG00000025985	3	3	1	3	2	2	1.00948	0.0136187	1	1	up	no
ENSOARG00000025987	19	8	28	3	16	18	1.32174	0.402438	0.540051	1	up	no
ENSOARG00000025989	7	6	6	4	10	5	0.902647	-0.147767	1	1	down	no
ENSOARG00000025991	9	6	6	7	4	11	0.962062	-0.0557977	0.998622	1	down	no
ENSOARG00000025992	1	3	2	0	1	1	2.77355	1.47173	0.471088	1	up	no
ENSOARG00000025993	3	4	5	2	0	0	6.80229	2.76602	0.201296	1	up	no
ENSOARG00000025994	320	303	274	310	302	251	1.00325	0.00467995	0.870344	1	up	no
ENSOARG00000025999	0	1	4	1	2	1	1.1008	0.138548	1	1	up	no
ENSOARG00000026001	2	1	1	1	0	1	2.1633	1.11323	0.775631	1	up	no
ENSOARG00000026003	0	0	0	0	1	1	#NAME?	#NAME?	0.511958	1	down	no
ENSOARG00000026005	6	16	33	24	22	33	0.673183	-0.570928	0.486596	1	down	no
ENSOARG00000026007	0	2	3	0	0	63	0.0838606	-3.57586	0.00179741	0.901657	down	yes
ENSOARG00000026008	1	0	1	1	0	0	2.13697	1.09557	1	1	up	no
ENSOARG00000026014	33	38	27	35	57	15	0.842123	-0.247897	0.766063	1	down	no
ENSOARG00000026015	3	2	3	1	1	2	1.94515	0.959883	0.596642	1	up	no
ENSOARG00000026016	0	1	0	0	0	0	Inf	Inf	0.978044	1	up	no
ENSOARG00000026017	4	1	0	2	2	2	0.79666	-0.327964	0.999085	1	down	no
ENSOARG00000026020	6	0	6	1	2	0	3.29133	1.71867	0.205544	1	up	no
ENSOARG00000026027	5	0	1	0	4	0	1.11935	0.162656	1	1	up	no
ENSOARG00000026029	0	0	0	0	1	0	#NAME?	#NAME?	0.935164	1	down	no
ENSOARG00000026030	4	2	2	0	1	0	6.21135	2.63491	0.159969	1	up	no
ENSOARG00000026031	22	34	35	44	15	19	1.20587	0.270076	0.749462	1	up	no
ENSOARG00000026032	349	510	400	503	348	390	1.01486	0.0212779	1	1	up	no
ENSOARG00000026034	0	1	0	0	3	0	0.293111	-1.77048	0.563799	1	down	no
ENSOARG00000026036	0	0	3	1	0	1	1.51638	0.600628	0.925848	1	up	no
ENSOARG00000026037	7	6	8	5	6	2	1.49256	0.577792	0.540709	1	up	no
ENSOARG00000026038	0	1	0	0	0	1	1.18043	0.239311	1	1	up	no
ENSOARG00000026040	3	0	0	0	0	2	1.51092	0.595425	0.968022	1	up	no
ENSOARG00000026043	0	1	2	2	1	2	0.602036	-0.732079	0.807265	1	down	no
ENSOARG00000026044	6	0	3	11	0	4	0.631447	-0.663267	0.602089	1	down	no
ENSOARG00000026048	0	0	0	0	0	1	#NAME?	#NAME?	0.992434	1	down	no
ENSOARG00000026049	2	1	6	2	0	1	3.16694	1.66309	0.370215	1	up	no
ENSOARG00000026050	0	0	1	0	0	0	Inf	Inf	1	1	up	no
ENSOARG00000026051	2	4	5	5	1	3	1.29275	0.370448	0.907075	1	up	no
ENSOARG00000026052	0	0	1	1	1	0	0.4292	-1.22028	0.996555	1	down	no
ENSOARG00000026056	107	92	284	162	112	176	1.03456	0.049022	0.856761	1	up	no
ENSOARG00000026063	23	16	42	33	17	37	0.917591	-0.124077	0.871064	1	down	no
ENSOARG00000026064	37	66	39	48	54	36	1.00113	0.00162376	0.919498	1	up	no
ENSOARG00000026065	1	0	0	0	0	0	Inf	Inf	1	1	up	no
ENSOARG00000026066	315	295	409	480	228	329	0.985009	-0.0217909	0.881752	1	down	no
ENSOARG00000026067	10	16	11	15	8	2	1.48889	0.57424	0.545132	1	up	no
ENSOARG00000026069	16	10	17	13	11	15	1.06362	0.0889834	0.888327	1	up	no
ENSOARG00000026070	10	14	29	19	7	21	1.14235	0.192	0.854009	1	up	no
ENSOARG00000026076	10	57	40	69	16	32	0.990351	-0.013988	0.88599	1	down	no
ENSOARG00000026083	5	7	4	6	4	2	1.32963	0.411022	0.765603	1	up	no
ENSOARG00000026084	2	13	4	9	5	3	1.1772	0.235364	0.874734	1	up	no
ENSOARG00000026085	2	0	4	2	0	1	2.07085	1.05022	0.670445	1	up	no
ENSOARG00000026086	188	244	275	338	208	221	0.916005	-0.126573	0.725855	1	down	no
ENSOARG00000026087	9	3	3	8	10	2	0.679858	-0.556694	0.746804	1	down	no
ENSOARG00000026090	32	13	47	19	19	6	1.90059	0.926448	0.157364	1	up	no
ENSOARG00000026092	0	0	0	1	0	0	#NAME?	#NAME?	0.992434	1	down	no
ENSOARG00000026093	0	1	0	0	0	0	Inf	Inf	0.978044	1	up	no
ENSOARG00000026095	5	0	3	1	1	2	1.86404	0.898436	0.598982	1	up	no
ENSOARG00000026097	0	0	0	0	0	1	#NAME?	#NAME?	0.992434	1	down	no
ENSOARG00000026100	2	0	5	0	1	2	2.05993	1.0426	0.546286	1	up	no
ENSOARG00000026101	0	1	0	0	0	0	Inf	Inf	0.978044	1	up	no
ENSOARG00000026102	3	2	4	16	3	4	0.40587	-1.30091	0.243953	1	down	no
ENSOARG00000026103	0	0	2	0	0	0	Inf	Inf	0.466858	1	up	no
ENSOARG00000026106	0	1	0	0	0	0	Inf	Inf	0.978044	1	up	no
ENSOARG00000026108	0	0	1	1	0	0	1.05061	0.0712208	1	1	up	no
ENSOARG00000026110	0	0	0	1	0	0	#NAME?	#NAME?	0.992434	1	down	no
ENSOARG00000026112	0	0	0	1	0	0	#NAME?	#NAME?	0.992434	1	down	no
ENSOARG00000026113	54	39	28	55	44	48	0.807942	-0.307676	0.629934	1	down	no
ENSOARG00000026118	4	6	3	10	3	14	0.514082	-0.959929	0.316592	1	down	no
ENSOARG00000026119	73	68	90	124	74	128	0.705414	-0.503458	0.275591	1	down	no
ENSOARG00000026120	12	13	10	5	4	7	2.18599	1.12828	0.226317	1	up	no
ENSOARG00000026121	61	32	51	66	32	57	0.923956	-0.114103	0.831817	1	down	no
ENSOARG00000026122	9	13	16	20	20	41	0.462969	-1.11101	0.133396	1	down	no
ENSOARG00000026123	303	303	431	458	323	556	0.765576	-0.385383	0.231267	1	down	no
ENSOARG00000026124	0	1	4	3	1	1	0.990807	-0.0133239	1	1	down	no
ENSOARG00000026125	1	2	0	0	0	0	Inf	Inf	0.309397	1	up	no
ENSOARG00000026126	1	0	0	0	0	1	1.00728	0.0104621	1	1	up	no
ENSOARG00000026128	0	0	1	0	0	0	Inf	Inf	1	1	up	no
ENSOARG00000026129	29	33	44	49	23	21	1.14098	0.190269	0.776953	1	up	no
ENSOARG00000026131	41	15	53	21	15	26	1.68629	0.753853	0.203903	1	up	no
ENSOARG00000026132	0	0	0	0	0	1	#NAME?	#NAME?	0.992434	1	down	no
ENSOARG00000026133	0	0	1	0	0	0	Inf	Inf	1	1	up	no
ENSOARG00000026137	1	1	0	1	0	1	1.13518	0.182915	1	1	up	no
ENSOARG00000026138	8	11	15	9	7	10	1.28524	0.362038	0.682051	1	up	no
ENSOARG00000026139	9	10	1	12	2	3	1.29937	0.377808	0.893631	1	up	no
ENSOARG00000026140	5	4	9	8	3	2	1.37787	0.462436	0.720443	1	up	no
ENSOARG00000026143	1	0	0	0	0	0	Inf	Inf	1	1	up	no
ENSOARG00000026145	1	0	0	0	0	0	Inf	Inf	1	1	up	no
ENSOARG00000026148	0	1	1	1	0	0	2.32372	1.21644	1	1	up	no
ENSOARG00000026152	2	0	0	1	1	1	0.616145	-0.698658	1	1	down	no
ENSOARG00000026153	3	0	2	0	1	0	3.70233	1.88844	0.36747	1	up	no
ENSOARG00000026154	7	5	9	3	9	5	1.09348	0.128927	0.80096	1	up	no
ENSOARG00000026163	0	0	1	0	0	0	Inf	Inf	1	1	up	no
ENSOARG00000026167	1	0	0	0	2	0	0.375174	-1.41437	0.853959	1	down	no
ENSOARG00000026169	1	0	2	0	0	1	2.95552	1.56341	0.692426	1	up	no
ENSOARG00000026176	0	0	2	2	5	2	0.184379	-2.43925	0.337123	1	down	no
ENSOARG00000026180	0	0	1	0	0	0	Inf	Inf	1	1	up	no
ENSOARG00000026185	4	7	0	5	2	2	1.31878	0.399204	0.890911	1	up	no
ENSOARG00000026186	4	1	3	1	0	1	4.21955	2.07709	0.298987	1	up	no
ENSOARG00000026189	28	27	54	44	36	54	0.787276	-0.345059	0.608244	1	down	no
ENSOARG00000026191	0	0	1	0	0	0	Inf	Inf	1	1	up	no
ENSOARG00000026192	0	0	2	0	1	0	1.45129	0.537338	0.929739	1	up	no
ENSOARG00000026196	1	1	0	0	0	0	Inf	Inf	0.503104	1	up	no
ENSOARG00000026199	2	0	1	0	0	0	Inf	Inf	0.298412	1	up	no
ENSOARG00000026201	0	0	0	0	0	1	#NAME?	#NAME?	0.992434	1	down	no
ENSOARG00000026202	1	5	4	1	1	4	1.72354	0.785371	0.665102	1	up	no
ENSOARG00000026207	17	21	12	16	6	24	1.14316	0.193021	0.903761	1	up	no
ENSOARG00000026210	0	2	3	7	1	3	0.487705	-1.03592	0.463581	1	down	no
ENSOARG00000026211	15	6	39	10	16	32	0.959072	-0.0602887	0.956256	1	down	no
ENSOARG00000026213	0	0	1	0	1	0	0.725646	-0.462662	1	1	down	no
ENSOARG00000026214	28	32	21	58	25	25	0.769411	-0.378173	0.506907	1	down	no
ENSOARG00000026219	36	78	26	37	29	41	1.34513	0.427744	0.467122	1	up	no
ENSOARG00000026220	3	4	2	6	1	3	0.978415	-0.0314819	0.995605	1	down	no
ENSOARG00000026225	1	0	0	0	3	0	0.250116	-1.99933	0.569905	1	down	no
ENSOARG00000026233	0	0	1	1	1	0	0.4292	-1.22028	0.996555	1	down	no
ENSOARG00000026237	1	0	2	0	1	1	1.26174	0.335413	1	1	up	no
ENSOARG00000026239	0	0	0	0	0	1	#NAME?	#NAME?	0.992434	1	down	no
ENSOARG00000026241	2	0	1	0	0	4	0.747169	-0.420494	0.889729	1	down	no
ENSOARG00000026242	0	0	3	3	1	1	0.570326	-0.810141	0.914103	1	down	no
ENSOARG00000026245	16	17	5	11	5	8	1.64802	0.720737	0.451856	1	up	no
ENSOARG00000026246	0	3	1	1	1	2	1.05757	0.0807501	1	1	up	no
ENSOARG00000026247	0	0	2	0	0	0	Inf	Inf	0.466858	1	up	no
ENSOARG00000026248	0	3	0	0	0	0	Inf	Inf	0.273122	1	up	no
ENSOARG00000026251	0	0	0	0	1	0	#NAME?	#NAME?	0.935164	1	down	no
ENSOARG00000026254	1	3	0	4	4	1	0.451316	-1.14779	0.498527	1	down	no
ENSOARG00000026256	3	2	2	1	4	0	1.16422	0.219363	0.969026	1	up	no
ENSOARG00000026258	2	3	7	0	2	1	3.35827	1.74772	0.202589	1	up	no
ENSOARG00000026263	0	0	0	0	0	1	#NAME?	#NAME?	0.992434	1	down	no
ENSOARG00000026266	0	0	0	0	0	4	#NAME?	#NAME?	0.195629	1	down	no
ENSOARG00000026267	1	0	1	1	0	3	0.504532	-0.986982	0.761055	1	down	no
ENSOARG00000026268	0	0	2	0	0	0	Inf	Inf	0.466858	1	up	no
ENSOARG00000026274	1	4	4	2	0	1	3.37216	1.75367	0.366534	1	up	no
ENSOARG00000026275	0	0	0	0	0	1	#NAME?	#NAME?	0.992434	1	down	no
ENSOARG00000026277	0	0	0	0	1	0	#NAME?	#NAME?	0.935164	1	down	no
ENSOARG00000026279	0	1	0	0	0	0	Inf	Inf	0.978044	1	up	no
ENSOARG00000026280	2	2	5	1	0	2	3.15866	1.65931	0.368467	1	up	no
ENSOARG00000026282	0	0	0	1	0	0	#NAME?	#NAME?	0.992434	1	down	no
ENSOARG00000026284	0	0	0	0	1	3	#NAME?	#NAME?	0.201108	1	down	no
ENSOARG00000026290	2	0	2	1	1	3	0.752008	-0.411179	0.993753	1	down	no
ENSOARG00000026291	0	0	1	0	0	0	Inf	Inf	1	1	up	no
ENSOARG00000026294	1	0	2	0	0	0	Inf	Inf	0.297282	1	up	no
ENSOARG00000026295	0	0	2	0	0	0	Inf	Inf	0.466858	1	up	no
ENSOARG00000026298	0	1	0	1	2	4	0.155074	-2.68897	0.207041	1	down	no
ENSOARG00000026299	13	39	18	19	15	13	1.51056	0.595084	0.400193	1	up	no
ENSOARG00000026300	3	1	5	4	4	0	0.999384	-0.000889566	1	1	down	no
ENSOARG00000026301	2	0	0	3	1	6	0.198988	-2.32925	0.274808	1	down	no
ENSOARG00000026304	1	0	0	1	0	0	1.08637	0.119513	1	1	up	no
ENSOARG00000026308	0	0	1	0	0	0	Inf	Inf	1	1	up	no
ENSOARG00000026309	1	0	3	0	0	0	Inf	Inf	0.199258	1	up	no
ENSOARG00000026310	5	0	10	11	6	5	0.635495	-0.654048	0.666686	1	down	no
ENSOARG00000026311	0	0	0	2	0	0	#NAME?	#NAME?	0.463979	1	down	no
ENSOARG00000026314	0	0	0	1	1	1	#NAME?	#NAME?	0.303583	1	down	no
ENSOARG00000026318	0	0	2	0	0	0	Inf	Inf	0.466858	1	up	no
ENSOARG00000026321	0	0	1	2	1	1	0.232109	-2.10712	0.488473	1	down	no
ENSOARG00000026322	7	0	0	0	0	0	Inf	Inf	0.0808875	1	up	no
ENSOARG00000026323	0	1	1	4	1	4	0.23804	-2.07073	0.235507	1	down	no
ENSOARG00000026324	23	14	20	31	15	23	0.823265	-0.280571	0.700214	1	down	no
ENSOARG00000026327	2	0	1	1	0	0	3.22334	1.68856	0.692073	1	up	no
ENSOARG00000026331	0	1	0	0	0	0	Inf	Inf	0.978044	1	up	no
ENSOARG00000026332	1	1	0	1	0	0	2.35948	1.23847	1	1	up	no
ENSOARG00000026339	5	2	11	5	5	3	1.26237	0.336134	0.716899	1	up	no
ENSOARG00000026340	15	4	25	39	13	17	0.625726	-0.676396	0.367099	1	down	no
ENSOARG00000026341	29	15	27	45	21	34	0.704604	-0.505115	0.434813	1	down	no
ENSOARG00000026342	0	1	2	1	0	0	3.37433	1.7546	0.693257	1	up	no
ENSOARG00000026343	5	0	3	4	6	5	0.474773	-1.07469	0.500436	1	down	no
ENSOARG00000026344	7	2	5	7	4	3	0.961127	-0.0572004	1	1	down	no
ENSOARG00000026345	0	0	1	0	0	0	Inf	Inf	1	1	up	no
ENSOARG00000026353	6	1	8	0	2	1	4.07537	2.02693	0.116348	1	up	no
ENSOARG00000026355	2	3	8	0	0	3	4.4496	2.15368	0.350281	1	up	no
ENSOARG00000026358	6	4	9	14	6	3	0.812658	-0.299279	0.823353	1	down	no
ENSOARG00000026359	9	7	2	10	2	2	1.38117	0.465892	0.802449	1	up	no
ENSOARG00000026360	1	3	0	3	0	0	1.63524	0.7095	1	1	up	no
ENSOARG00000026361	1	2	1	1	1	0	1.91321	0.935998	0.774432	1	up	no
ENSOARG00000026362	4	1	4	1	4	2	1.09753	0.134255	0.884991	1	up	no
ENSOARG00000026365	545	509	916	768	476	688	1.00148	0.00213519	0.990279	1	up	no
ENSOARG00000026366	255	179	255	233	139	127	1.35292	0.436081	0.225771	1	up	no
ENSOARG00000026368	1	0	0	1	1	1	0.308073	-1.69866	0.684951	1	down	no
ENSOARG00000026371	0	0	0	2	0	0	#NAME?	#NAME?	0.463979	1	down	no
ENSOARG00000026377	8	5	18	11	6	11	1.0766	0.106483	0.914479	1	up	no
ENSOARG00000026379	17	17	20	21	25	13	0.858278	-0.220484	0.901932	1	down	no
ENSOARG00000026380	0	0	0	0	3	0	#NAME?	#NAME?	0.260457	1	down	no
ENSOARG00000026381	1	1	3	3	1	1	0.997278	-0.00393171	1	1	down	no
ENSOARG00000026382	2	0	1	4	0	1	0.634701	-0.655851	0.803198	1	down	no
ENSOARG00000026383	0	4	0	2	0	0	2.54623	1.34836	0.735796	1	up	no
ENSOARG00000026385	1	2	0	1	1	3	0.639162	-0.645747	0.808579	1	down	no
ENSOARG00000026386	0	0	2	3	0	1	0.51519	-0.956824	0.816152	1	down	no
ENSOARG00000026387	3	3	2	8	7	2	0.452383	-1.14438	0.394603	1	down	no
ENSOARG00000026388	0	7	5	0	1	2	3.92937	1.9743	0.200416	1	up	no
ENSOARG00000026390	1	0	0	0	0	0	Inf	Inf	1	1	up	no
ENSOARG00000026391	283	266	258	409	190	282	0.928072	-0.107691	0.673416	1	down	no
ENSOARG00000026393	0	0	0	0	0	1	#NAME?	#NAME?	0.992434	1	down	no
ENSOARG00000026398	5	3	20	4	6	16	1.01069	0.0153396	0.929401	1	up	no
ENSOARG00000026399	0	0	0	4	0	0	#NAME?	#NAME?	0.201172	1	down	no
ENSOARG00000026400	0	0	0	2	0	1	#NAME?	#NAME?	0.288972	1	down	no
ENSOARG00000026401	0	2	0	3	0	9	0.200385	-2.31915	0.249838	1	down	no
ENSOARG00000026406	11	23	29	13	6	10	2.20803	1.14276	0.141043	1	up	no
ENSOARG00000026410	1	3	2	1	1	3	1.23288	0.302033	1	1	up	no
ENSOARG00000026411	0	0	1	2	0	0	0.525303	-0.928779	0.927868	1	down	no
ENSOARG00000026418	11	14	15	20	1	11	1.36688	0.450883	0.79368	1	up	no
ENSOARG00000026419	353	514	558	668	426	424	0.932289	-0.101151	0.74129	1	down	no
ENSOARG00000026420	322	253	439	291	255	321	1.12592	0.171104	0.520845	1	up	no
ENSOARG00000026422	0	0	0	0	0	2	#NAME?	#NAME?	0.449731	1	down	no
ENSOARG00000026427	2	0	0	0	1	0	1.50069	0.585631	0.921656	1	up	no
ENSOARG00000026431	0	0	0	0	0	1	#NAME?	#NAME?	0.992434	1	down	no
ENSOARG00000026433	0	0	0	2	0	0	#NAME?	#NAME?	0.463979	1	down	no
ENSOARG00000026435	0	0	0	1	0	0	#NAME?	#NAME?	0.992434	1	down	no
ENSOARG00000026436	23	25	22	11	7	20	1.87162	0.904286	0.222161	1	up	no
ENSOARG00000026437	0	2	2	1	0	1	2.23594	1.16088	0.775352	1	up	no
ENSOARG00000026441	2	0	0	5	1	0	0.336972	-1.5693	0.547175	1	down	no
ENSOARG00000026443	56	44	68	76	43	52	0.968898	-0.0455839	0.957051	1	down	no
ENSOARG00000026447	0	0	0	0	1	1	#NAME?	#NAME?	0.511958	1	down	no
ENSOARG00000026449	52	15	63	53	27	71	0.840573	-0.250556	0.671709	1	down	no
ENSOARG00000026450	0	0	1	2	1	2	0.187446	-2.41546	0.359552	1	down	no
ENSOARG00000026451	0	0	1	0	0	0	Inf	Inf	1	1	up	no
ENSOARG00000026452	0	0	0	3	0	1	#NAME?	#NAME?	0.191558	1	down	no
ENSOARG00000026453	0	3	0	0	0	0	Inf	Inf	0.273122	1	up	no
ENSOARG00000026454	1	0	1	0	0	0	Inf	Inf	0.507594	1	up	no
ENSOARG00000026457	0	0	0	0	0	1	#NAME?	#NAME?	0.992434	1	down	no
ENSOARG00000026458	0	2	0	2	1	0	0.738504	-0.437322	1	1	down	no
ENSOARG00000026462	0	0	1	0	0	0	Inf	Inf	1	1	up	no
ENSOARG00000026466	56	34	60	86	51	53	0.770316	-0.376478	0.51067	1	down	no
ENSOARG00000026468	6	0	0	8	2	5	0.400179	-1.32128	0.555567	1	down	no
ENSOARG00000026469	1	0	1	1	0	2	0.676892	-0.563002	0.992388	1	down	no
ENSOARG00000026470	0	0	1	2	0	2	0.252729	-1.98433	0.484367	1	down	no
ENSOARG00000026473	4	1	5	6	1	1	1.27506	0.350568	0.903101	1	up	no
ENSOARG00000026474	1	3	2	2	0	2	1.68556	0.753225	0.846147	1	up	no
ENSOARG00000026475	28	13	39	66	12	25	0.797036	-0.327283	0.62501	1	down	no
ENSOARG00000026476	15	19	21	7	6	7	2.69177	1.42855	0.0726242	1	up	no
ENSOARG00000026477	50	41	28	40	27	19	1.36502	0.448925	0.429896	1	up	no
ENSOARG00000026478	9	5	16	4	5	4	2.1187	1.08318	0.229905	1	up	no
ENSOARG00000026479	43	29	27	38	26	25	1.09156	0.126386	0.816412	1	up	no
ENSOARG00000026481	9	7	9	26	4	17	0.561475	-0.832706	0.280831	1	down	no
ENSOARG00000026483	2	1	1	0	0	0	Inf	Inf	0.20267	1	up	no
ENSOARG00000026484	4	7	5	12	1	1	1.27426	0.349657	1	1	up	no
ENSOARG00000026485	2	21	0	4	5	2	2.15795	1.10966	0.263286	1	up	no
ENSOARG00000026487	1	0	0	0	0	0	Inf	Inf	1	1	up	no
ENSOARG00000026493	8	5	41	0	0	2	26.9496	4.75219	0.0152858	1	up	yes
ENSOARG00000026494	183	150	246	221	148	174	1.04058	0.0573944	0.841538	1	up	no
ENSOARG00000026495	14	26	42	32	14	33	1.05207	0.0732316	0.968324	1	up	no
ENSOARG00000026496	0	3	1	0	0	1	4.51541	2.17486	0.499302	1	up	no
ENSOARG00000026498	1	0	1	6	1	1	0.250632	-1.99636	0.293328	1	down	no
ENSOARG00000026499	1	0	0	0	0	0	Inf	Inf	1	1	up	no
ENSOARG00000026500	15	4	10	4	3	18	1.14905	0.200446	0.921562	1	up	no
ENSOARG00000026501	2	5	4	9	6	3	0.608949	-0.715606	0.569708	1	down	no
ENSOARG00000026502	87	146	145	98	49	117	1.46622	0.552106	0.244545	1	up	no
ENSOARG00000026503	15	37	26	16	10	16	1.90044	0.926333	0.194428	1	up	no
ENSOARG00000026505	12	4	9	6	1	6	1.98178	0.9868	0.384618	1	up	no
ENSOARG00000026506	4	3	15	2	2	11	1.4275	0.513487	0.699952	1	up	no
ENSOARG00000026510	5	4	6	7	3	7	0.890692	-0.167001	0.926282	1	down	no
ENSOARG00000026512	1	0	0	1	0	0	1.08637	0.119513	1	1	up	no
ENSOARG00000026516	6	1	8	11	5	5	0.685358	-0.545071	0.679272	1	down	no
ENSOARG00000026517	1	0	0	7	0	1	0.134476	-2.89458	0.176251	1	down	no
ENSOARG00000026520	2	6	4	1	5	1	1.50402	0.588819	0.696296	1	up	no
ENSOARG00000026524	4	11	11	8	4	7	1.40136	0.486832	0.669544	1	up	no
ENSOARG00000026525	0	0	0	0	0	1	#NAME?	#NAME?	0.992434	1	down	no
ENSOARG00000026529	1	0	0	0	0	0	Inf	Inf	1	1	up	no
ENSOARG00000026530	0	1	0	3	0	0	0.424371	-1.2366	0.629952	1	down	no
ENSOARG00000026531	219	240	208	340	284	288	0.717642	-0.478664	0.206793	1	down	no
ENSOARG00000026546	0	1	0	0	0	0	Inf	Inf	0.978044	1	up	no
ENSOARG00000026547	17	18	13	12	8	6	1.83146	0.872996	0.277211	1	up	no
ENSOARG00000026548	0	0	1	3	0	6	0.110927	-3.17231	0.123987	1	down	no
ENSOARG00000026557	2	1	2	3	4	0	0.630973	-0.66435	0.859123	1	down	no
ENSOARG00000026560	0	0	1	0	0	0	Inf	Inf	1	1	up	no
ENSOARG00000026562	0	0	1	0	0	0	Inf	Inf	1	1	up	no
ENSOARG00000026563	0	0	0	0	0	1	#NAME?	#NAME?	0.992434	1	down	no
ENSOARG00000026565	5	1	1	5	0	1	1.2759	0.351511	1	1	up	no
ENSOARG00000026566	0	0	0	1	0	0	#NAME?	#NAME?	0.992434	1	down	no
ENSOARG00000026570	167	156	154	118	99	147	1.29043	0.367856	0.343275	1	up	no
ENSOARG00000026572	7	16	17	30	14	19	0.647736	-0.626521	0.385989	1	down	no
ENSOARG00000026573	1	0	0	0	1	0	0.750347	-0.414369	1	1	down	no
ENSOARG00000026575	17	3	23	9	15	21	0.87043	-0.2002	0.965377	1	down	no
ENSOARG00000026576	0	0	1	1	0	0	1.05061	0.0712208	1	1	up	no
ENSOARG00000026577	0	0	1	0	0	0	Inf	Inf	1	1	up	no
ENSOARG00000026578	0	0	1	2	0	2	0.252729	-1.98433	0.484367	1	down	no
ENSOARG00000026583	1	0	1	2	0	1	0.694156	-0.526667	0.992097	1	down	no
ENSOARG00000026588	3	0	4	1	0	2	2.36346	1.2409	0.548518	1	up	no
ENSOARG00000026593	1	0	2	1	1	0	1.30221	0.380963	1	1	up	no
ENSOARG00000026594	1	0	1	0	2	0	0.737997	-0.438314	1	1	down	no
ENSOARG00000026598	1	1	1	1	1	1	0.967034	-0.0483621	1	1	down	no
ENSOARG00000026599	1	0	3	0	0	1	3.92963	1.9744	0.496821	1	up	no
ENSOARG00000026600	1	0	0	0	1	1	0.430017	-1.21754	0.996796	1	down	no
ENSOARG00000026601	4	8	1	8	2	6	0.897174	-0.156541	0.849487	1	down	no
ENSOARG00000026604	0	0	0	1	1	0	#NAME?	#NAME?	0.508681	1	down	no
ENSOARG00000026613	3	1	2	0	0	0	Inf	Inf	0.101772	1	up	no
ENSOARG00000026615	19	8	41	23	10	33	1.01138	0.0163229	0.997731	1	up	no
ENSOARG00000026617	0	1	0	0	0	0	Inf	Inf	0.978044	1	up	no
ENSOARG00000026621	0	0	0	0	2	0	#NAME?	#NAME?	0.427821	1	down	no
ENSOARG00000026622	3	0	2	0	0	1	4.97007	2.31327	0.366968	1	up	no
ENSOARG00000026623	8	2	3	16	9	6	0.405307	-1.30291	0.217888	1	down	no
ENSOARG00000026625	540	458	381	747	424	339	0.909361	-0.137075	0.689207	1	down	no
ENSOARG00000026626	39	24	19	39	31	19	0.889919	-0.168255	0.879702	1	down	no
ENSOARG00000026627	96	77	92	111	58	66	1.12332	0.167763	0.737649	1	up	no
ENSOARG00000026628	32	27	29	41	20	26	1.0164	0.0234737	1	1	up	no
ENSOARG00000026629	1	3	2	4	0	0	1.75173	0.808781	0.98313	1	up	no
ENSOARG00000026630	1	0	2	3	0	0	1.06253	0.0874985	1	1	up	no
ENSOARG00000026632	320	105	183	486	95	149	0.858887	-0.219459	0.686619	1	down	no
ENSOARG00000026634	0	0	0	1	0	0	#NAME?	#NAME?	0.992434	1	down	no
ENSOARG00000026635	15	14	11	2	3	4	4.28577	2.09956	0.0267202	1	up	yes
ENSOARG00000026636	16	32	16	7	17	3	2.1502	1.10447	0.305249	1	up	no
ENSOARG00000026637	3	0	1	5	1	0	0.668398	-0.581221	0.826584	1	down	no
ENSOARG00000026639	5	0	2	3	4	3	0.626354	-0.674951	0.784675	1	down	no
ENSOARG00000026640	0	0	8	2	2	3	1.03365	0.0477532	0.87179	1	up	no
ENSOARG00000026644	0	0	0	0	1	0	#NAME?	#NAME?	0.935164	1	down	no
ENSOARG00000026646	2	3	1	2	4	0	0.903919	-0.145735	1	1	down	no
ENSOARG00000026649	4	8	15	4	1	23	1.00118	0.00170244	0.907091	1	up	no
ENSOARG00000026650	0	0	2	0	0	0	Inf	Inf	0.466858	1	up	no
ENSOARG00000026651	6	3	2	8	5	6	0.572945	-0.803531	0.514465	1	down	no
ENSOARG00000026653	45	28	25	58	42	41	0.679632	-0.557174	0.372944	1	down	no
ENSOARG00000026654	4	5	15	10	7	14	0.751267	-0.412603	0.712838	1	down	no
ENSOARG00000026656	54	33	133	71	31	81	1.18286	0.242278	0.675795	1	up	no
ENSOARG00000026658	21	32	25	22	21	29	1.07334	0.102108	0.867425	1	up	no
ENSOARG00000026659	3	2	6	1	3	1	1.88555	0.914986	0.463533	1	up	no
ENSOARG00000026660	0	1	0	0	0	0	Inf	Inf	0.978044	1	up	no
ENSOARG00000026662	6	2	13	2	6	2	1.7691	0.823019	0.367848	1	up	no
ENSOARG00000026663	10	11	16	22	6	8	1.06009	0.0841907	1	1	up	no
ENSOARG00000026666	0	0	0	0	0	1	#NAME?	#NAME?	0.992434	1	down	no
ENSOARG00000026667	58	36	56	36	16	25	1.94681	0.961115	0.0998053	1	up	no
ENSOARG00000026669	11	1	10	13	0	4	1.37052	0.454719	0.839504	1	up	no
ENSOARG00000026670	27	61	60	48	6	50	1.53715	0.620255	0.521797	1	up	no
ENSOARG00000026671	5	1	7	10	8	9	0.44933	-1.15415	0.317782	1	down	no
ENSOARG00000026672	4	3	27	24	13	29	0.493007	-1.02032	0.344858	1	down	no
ENSOARG00000026674	15	17	27	16	13	13	1.35753	0.440979	0.51449	1	up	no
ENSOARG00000026677	1	5	11	3	3	0	2.58851	1.37212	0.24438	1	up	no
ENSOARG00000026678	4	0	23	14	2	1	1.58613	0.665513	0.682862	1	up	no
ENSOARG00000026679	63	95	77	60	92	32	1.18695	0.247264	0.715953	1	up	no
ENSOARG00000026681	13	2	32	13	9	27	0.911841	-0.133146	0.979165	1	down	no
ENSOARG00000026683	0	2	0	0	0	1	2.36086	1.23931	0.889385	1	up	no
ENSOARG00000026687	0	0	0	4	0	1	#NAME?	#NAME?	0.13714	1	down	no
ENSOARG00000026689	5	0	6	7	7	3	0.576107	-0.795591	0.626875	1	down	no
ENSOARG00000026693	11	1	1	6	5	4	0.813173	-0.298366	1	1	down	no
ENSOARG00000026701	0	1	0	0	3	0	0.293111	-1.77048	0.563799	1	down	no
ENSOARG00000026703	5	1	2	1	2	4	1.07265	0.101182	1	1	up	no
ENSOARG00000026704	0	0	1	0	0	1	0.974119	-0.0378301	1	1	down	no
ENSOARG00000026706	0	0	0	0	1	0	#NAME?	#NAME?	0.935164	1	down	no
ENSOARG00000026707	16	15	16	15	19	21	0.817839	-0.290112	0.794309	1	down	no
ENSOARG00000026710	1	0	2	3	0	0	1.06253	0.0874985	1	1	up	no
ENSOARG00000026714	5	3	2	0	1	3	2.42398	1.27738	0.419897	1	up	no
ENSOARG00000026716	0	1	2	0	0	0	Inf	Inf	0.302913	1	up	no
ENSOARG00000026717	0	0	0	1	0	0	#NAME?	#NAME?	0.992434	1	down	no
ENSOARG00000026719	0	0	1	2	0	0	0.525303	-0.928779	0.927868	1	down	no
ENSOARG00000026720	1647	2351	1794	2164	1483	1834	1.0601	0.0842068	0.740265	1	up	no
ENSOARG00000026721	1	0	0	0	0	0	Inf	Inf	1	1	up	no
ENSOARG00000026722	0	0	0	1	0	0	#NAME?	#NAME?	0.992434	1	down	no
ENSOARG00000026724	2	1	0	0	0	2	1.59749	0.675809	1	1	up	no
ENSOARG00000026726	0	0	0	0	0	1	#NAME?	#NAME?	0.992434	1	down	no
ENSOARG00000026728	3	2	1	1	1	3	1.20631	0.270606	1	1	up	no
ENSOARG00000026730	0	0	0	0	1	1	#NAME?	#NAME?	0.511958	1	down	no
ENSOARG00000026734	1	0	0	0	0	0	Inf	Inf	1	1	up	no
ENSOARG00000026737	0	4	1	1	0	0	6.14306	2.61896	0.359508	1	up	no
ENSOARG00000026739	8	8	10	1	5	3	2.56059	1.35648	0.155125	1	up	no
ENSOARG00000026740	0	1	0	0	0	0	Inf	Inf	0.978044	1	up	no
ENSOARG00000026743	49	26	81	40	32	54	1.1858	0.245866	0.598791	1	up	no
ENSOARG00000026744	0	2	2	0	0	0	Inf	Inf	0.204383	1	up	no
ENSOARG00000026747	19	12	9	13	11	5	1.32213	0.402869	0.588723	1	up	no
ENSOARG00000026749	7	23	9	14	13	15	0.945759	-0.0804556	0.978868	1	down	no
ENSOARG00000026751	0	0	0	2	0	0	#NAME?	#NAME?	0.463979	1	down	no
ENSOARG00000026753	1	0	0	0	0	0	Inf	Inf	1	1	up	no
ENSOARG00000026757	3	3	5	4	3	3	1.06498	0.0908326	1	1	up	no
ENSOARG00000026759	5	1	7	8	3	0	1.139	0.187767	0.934503	1	up	no
ENSOARG00000026765	1	0	0	2	0	1	0.352887	-1.50272	0.678854	1	down	no
ENSOARG00000026767	0	0	1	2	1	0	0.304716	-1.71446	0.683554	1	down	no
ENSOARG00000026768	0	0	0	0	2	0	#NAME?	#NAME?	0.427821	1	down	no
ENSOARG00000026769	35	39	59	56	39	72	0.787194	-0.345208	0.543782	1	down	no
ENSOARG00000026770	58	16	11	15	17	9	1.92491	0.944791	0.138787	1	up	no
ENSOARG00000026771	0	0	0	0	0	1	#NAME?	#NAME?	0.992434	1	down	no
ENSOARG00000026772	2	1	1	0	0	2	2.08455	1.05974	0.849349	1	up	no
ENSOARG00000026773	0	0	0	2	0	0	#NAME?	#NAME?	0.463979	1	down	no
ENSOARG00000026774	6	3	4	10	7	1	0.685419	-0.544942	0.719343	1	down	no
ENSOARG00000026775	0	3	0	0	0	0	Inf	Inf	0.273122	1	up	no
ENSOARG00000026776	0	0	0	1	0	0	#NAME?	#NAME?	0.992434	1	down	no
ENSOARG00000026777	1	8	7	1	1	3	3.27719	1.71246	0.210602	1	up	no
ENSOARG00000026779	1	0	0	0	0	0	Inf	Inf	1	1	up	no
ENSOARG00000026780	2	6	9	13	23	13	0.319408	-1.64653	0.0884569	1	down	no
ENSOARG00000026782	0	0	0	0	1	0	#NAME?	#NAME?	0.935164	1	down	no
ENSOARG00000026785	3	0	6	1	2	0	2.45473	1.29556	0.366542	1	up	no
ENSOARG00000026789	7	0	2	0	1	0	6.70372	2.74496	0.128935	1	up	no
ENSOARG00000026790	0	0	0	0	0	1	#NAME?	#NAME?	0.992434	1	down	no
ENSOARG00000026793	0	0	0	0	2	0	#NAME?	#NAME?	0.427821	1	down	no
ENSOARG00000026794	0	0	2	0	0	0	Inf	Inf	0.466858	1	up	no
ENSOARG00000026801	1	0	0	1	0	0	1.08637	0.119513	1	1	up	no
ENSOARG00000026813	13	10	20	15	5	9	1.49835	0.583378	0.513839	1	up	no
ENSOARG00000026815	1	0	0	0	0	0	Inf	Inf	1	1	up	no
ENSOARG00000026817	0	0	3	2	0	1	1.02381	0.0339471	1	1	up	no
ENSOARG00000026818	40	17	24	36	18	16	1.13862	0.18729	0.773887	1	up	no
ENSOARG00000026821	1	1	0	0	0	0	Inf	Inf	0.503104	1	up	no
ENSOARG00000026822	1	0	0	2	0	0	0.543184	-0.880487	0.92671	1	down	no
ENSOARG00000026831	2	1	0	5	1	1	0.457839	-1.12709	0.537256	1	down	no
ENSOARG00000026832	34	23	45	37	20	16	1.36392	0.447758	0.453638	1	up	no
ENSOARG00000026835	0	0	0	1	0	0	#NAME?	#NAME?	0.992434	1	down	no
ENSOARG00000026837	1	1	3	1	0	0	5.5113	2.46239	0.367104	1	up	no
ENSOARG00000026842	0	1	3	4	0	6	0.422585	-1.24269	0.418088	1	down	no
ENSOARG00000026843	4	8	0	2	1	1	3.21019	1.68266	0.291559	1	up	no
ENSOARG00000026846	3	0	1	1	3	2	0.57459	-0.799396	0.837907	1	down	no
ENSOARG00000026847	1	1	1	0	0	0	Inf	Inf	0.303906	1	up	no
ENSOARG00000026850	0	1	0	1	0	0	1.27311	0.348362	1	1	up	no
ENSOARG00000026853	1	0	3	4	1	1	0.649397	-0.622828	0.833932	1	down	no
ENSOARG00000026855	27	17	23	22	33	26	0.768137	-0.380565	0.711193	1	down	no
ENSOARG00000026856	117	53	69	68	64	69	1.1361	0.184087	0.615566	1	up	no
ENSOARG00000026858	36	39	45	55	48	45	0.786216	-0.347002	0.60487	1	down	no
ENSOARG00000026863	0	0	0	0	1	0	#NAME?	#NAME?	0.935164	1	down	no
ENSOARG00000026867	0	0	1	0	1	0	0.725646	-0.462662	1	1	down	no
ENSOARG00000026872	3	0	0	0	0	0	Inf	Inf	0.284149	1	up	no
ENSOARG00000026874	0	2	0	4	1	1	0.390147	-1.35791	0.586736	1	down	no
ENSOARG00000026878	60	46	37	56	29	47	1.09376	0.129302	0.856918	1	up	no
ENSOARG00000026879	12	3	2	11	0	4	1.23788	0.30787	0.973566	1	up	no
ENSOARG00000026881	0	0	0	0	1	0	#NAME?	#NAME?	0.935164	1	down	no
ENSOARG00000026885	0	0	0	0	0	1	#NAME?	#NAME?	0.992434	1	down	no
ENSOARG00000026889	0	0	1	0	1	0	0.725646	-0.462662	1	1	down	no
ENSOARG00000026892	53	59	83	65	42	50	1.22342	0.290926	0.555844	1	up	no
ENSOARG00000026894	10	5	3	9	4	11	0.764625	-0.387176	0.711768	1	down	no
ENSOARG00000026895	1	0	0	0	0	0	Inf	Inf	1	1	up	no
ENSOARG00000026896	3	3	17	4	5	6	1.40816	0.493807	0.57696	1	up	no
ENSOARG00000026897	6	8	7	5	2	4	1.97035	0.978449	0.415664	1	up	no
ENSOARG00000026898	26	13	41	50	39	71	0.480064	-1.0587	0.0892812	1	down	no
ENSOARG00000026900	0	0	1	0	1	0	0.725646	-0.462662	1	1	down	no
ENSOARG00000026902	0	0	1	0	0	0	Inf	Inf	1	1	up	no
ENSOARG00000026904	0	0	0	1	0	0	#NAME?	#NAME?	0.992434	1	down	no
ENSOARG00000026905	0	0	0	0	0	1	#NAME?	#NAME?	0.992434	1	down	no
ENSOARG00000026908	1	1	0	0	1	0	1.62968	0.704588	1	1	up	no
ENSOARG00000026914	21	16	22	38	11	13	0.975718	-0.0354639	0.928501	1	down	no
ENSOARG00000026915	1	0	0	0	0	0	Inf	Inf	1	1	up	no
ENSOARG00000026916	0	0	0	0	1	0	#NAME?	#NAME?	0.935164	1	down	no
ENSOARG00000026918	53	48	77	56	46	67	1.02424	0.0345518	0.904516	1	up	no
ENSOARG00000026920	0	2	4	3	3	3	0.637928	-0.648535	0.761508	1	down	no
ENSOARG00000026921	2	0	2	0	1	2	1.18561	0.245627	1	1	up	no
ENSOARG00000026923	199	122	196	194	101	153	1.14287	0.192658	0.645144	1	up	no
ENSOARG00000026924	20	20	7	22	5	6	1.5274	0.611081	0.604274	1	up	no
ENSOARG00000026925	305	287	322	442	306	311	0.848064	-0.237756	0.508667	1	down	no
ENSOARG00000026926	105	90	111	115	52	92	1.19259	0.254094	0.628696	1	up	no
ENSOARG00000026929	0	1	0	0	0	1	1.18043	0.239311	1	1	up	no
ENSOARG00000026930	69	51	59	90	41	69	0.902115	-0.148616	0.738766	1	down	no
ENSOARG00000026931	72	87	77	92	55	73	1.07794	0.108282	0.847715	1	up	no
ENSOARG00000026932	5	7	6	12	5	2	0.965	-0.0513991	1	1	down	no
ENSOARG00000026937	1	2	3	5	2	1	0.755994	-0.403553	0.870783	1	down	no
ENSOARG00000026938	1	0	3	2	1	2	0.756163	-0.403231	0.993248	1	down	no
ENSOARG00000026939	33	25	50	46	19	33	1.10182	0.139889	0.852606	1	up	no
ENSOARG00000026940	93	85	90	139	115	105	0.725507	-0.462939	0.354296	1	down	no
ENSOARG00000026941	2	5	2	0	1	1	4.21144	2.07431	0.233488	1	up	no
ENSOARG00000026942	0	2	0	0	0	0	Inf	Inf	0.436544	1	up	no
ENSOARG00000026943	48	54	75	51	42	53	1.1818	0.24099	0.605779	1	up	no
ENSOARG00000026944	18	16	10	15	9	7	1.41738	0.50323	0.543759	1	up	no
ENSOARG00000026946	19	24	18	36	16	17	0.904602	-0.144644	0.814641	1	down	no
ENSOARG00000026947	1	0	1	2	0	0	1.06849	0.095569	1	1	up	no
ENSOARG00000026948	1	0	0	1	4	1	0.138043	-2.85681	0.273285	1	down	no
ENSOARG00000026950	0	0	0	2	0	0	#NAME?	#NAME?	0.463979	1	down	no
ENSOARG00000026952	2	2	2	1	0	0	6.82018	2.76981	0.27583	1	up	no
ENSOARG00000026954	4	3	4	9	3	6	0.624149	-0.680039	0.565498	1	down	no
ENSOARG00000026956	0	0	2	0	1	2	0.582883	-0.778721	1	1	down	no
ENSOARG00000026957	0	0	0	0	0	1	#NAME?	#NAME?	0.992434	1	down	no
ENSOARG00000026959	3	1	4	3	1	0	1.9638	0.97365	0.59902	1	up	no
ENSOARG00000026960	7	0	0	0	1	1	3.01012	1.58982	0.350195	1	up	no
ENSOARG00000026965	1	0	0	0	0	0	Inf	Inf	1	1	up	no
ENSOARG00000026969	4	1	2	3	0	4	1.05547	0.0778878	1	1	up	no
ENSOARG00000026971	2	0	1	1	2	1	0.648017	-0.625896	0.995125	1	down	no
ENSOARG00000026978	0	0	0	0	1	1	#NAME?	#NAME?	0.511958	1	down	no
ENSOARG00000026980	3	2	3	3	3	4	0.768357	-0.380151	0.893413	1	down	no
ENSOARG00000026989	9	5	7	8	3	1	1.75065	0.807887	0.483896	1	up	no
ENSOARG00000026990	2	0	0	0	0	0	Inf	Inf	0.460077	1	up	no
ENSOARG00000026991	6	3	6	16	8	7	0.473673	-1.07804	0.294922	1	down	no
ENSOARG00000026992	9	6	21	38	9	14	0.59699	-0.744222	0.344821	1	down	no
ENSOARG00000026993	0	0	0	2	1	0	#NAME?	#NAME?	0.301432	1	down	no
ENSOARG00000026997	0	2	0	0	0	0	Inf	Inf	0.436544	1	up	no
ENSOARG00000026998	1	0	3	6	3	1	0.371055	-1.43029	0.41867	1	down	no
ENSOARG00000026999	352	254	147	332	266	378	0.764768	-0.386905	0.312054	1	down	no
ENSOARG00000027005	2	0	0	1	3	0	0.406616	-1.29826	0.838935	1	down	no
ENSOARG00000027007	0	0	1	5	0	0	0.210121	-2.25071	0.361608	1	down	no
ENSOARG00000027008	0	0	0	0	1	1	#NAME?	#NAME?	0.511958	1	down	no
ENSOARG00000027009	5	1	5	6	6	2	0.709927	-0.494257	0.83456	1	down	no
ENSOARG00000027010	9	15	7	9	9	6	1.2711	0.346078	0.696359	1	up	no
ENSOARG00000027014	3	4	0	7	0	7	0.574005	-0.800864	0.469073	1	down	no
ENSOARG00000027016	0	1	0	0	0	0	Inf	Inf	0.978044	1	up	no
ENSOARG00000027019	0	1	0	0	0	2	0.590214	-0.760689	0.907152	1	down	no
ENSOARG00000027023	1	1	2	1	2	1	0.896773	-0.157185	1	1	down	no
ENSOARG00000027025	0	0	0	0	3	2	#NAME?	#NAME?	0.143494	1	down	no
ENSOARG00000027027	4	4	0	0	0	1	8.75083	3.12942	0.15974	1	up	no
ENSOARG00000027028	0	0	0	1	0	0	#NAME?	#NAME?	0.992434	1	down	no
ENSOARG00000027032	0	0	0	2	0	0	#NAME?	#NAME?	0.463979	1	down	no
ENSOARG00000027033	0	0	0	0	0	1	#NAME?	#NAME?	0.992434	1	down	no
ENSOARG00000027034	4	0	0	1	2	2	0.717942	-0.47806	1	1	down	no
ENSOARG00000027036	0	0	0	0	0	1	#NAME?	#NAME?	0.992434	1	down	no
ENSOARG00000027038	0	0	0	1	0	0	#NAME?	#NAME?	0.992434	1	down	no
ENSOARG00000027040	10	4	12	7	8	12	0.906062	-0.142319	1	1	down	no
ENSOARG00000027049	0	5	1	5	4	1	0.624794	-0.678548	0.800048	1	down	no
ENSOARG00000027056	0	1	1	1	0	0	2.32372	1.21644	1	1	up	no
ENSOARG00000027057	235	241	164	223	146	191	1.14685	0.197673	0.614593	1	up	no
MSTRG.100013	739	688	748	905	522	533	1.10242	0.140673	0.654219	1	up	no
MSTRG.100014	417	238	386	392	262	324	1.03639	0.0515629	0.831491	1	up	no
MSTRG.100034	2	7	3	19	3	9	0.43075	-1.21508	0.181786	1	down	no
MSTRG.100061	0	5	0	23	1	1	0.249373	-2.00362	0.329842	1	down	no
MSTRG.100112	2	1	26	1	1	10	2.32461	1.21699	0.450958	1	up	no
MSTRG.10013	2	0	13	0	0	6	2.44635	1.29063	0.618913	1	up	no
MSTRG.10019	12	4	10	15	19	15	0.487932	-1.03525	0.281502	1	down	no
MSTRG.100202	2	0	0	0	1	3	0.463925	-1.10804	0.842638	1	down	no
MSTRG.100225	11	5	9	1	5	6	1.88788	0.916765	0.319005	1	up	no
MSTRG.100260	19	4	58	1	4	27	2.41341	1.27107	0.400498	1	up	no
MSTRG.100273	0	1	23	3	9	13	0.846459	-0.240488	1	1	down	no
MSTRG.100372	3	0	8	1	6	1	1.08346	0.115649	0.883406	1	up	no
MSTRG.100473	18	0	1	3	7	3	1.2587	0.33193	0.566833	1	up	no
MSTRG.100495	316	187	217	368	171	243	0.922166	-0.116901	0.689284	1	down	no
MSTRG.100510	787	423	1335	964	528	939	1.02002	0.0285979	0.964552	1	up	no
MSTRG.100544	2	0	5	0	0	0	Inf	Inf	0.0744685	1	up	no
MSTRG.100545	2	0	10	0	8	1	1.0014	0.00201649	0.948924	1	up	no
MSTRG.100610	12	16	62	35	24	24	1.03045	0.0432694	0.860411	1	up	no
MSTRG.100612	72	56	138	65	60	94	1.16287	0.217688	0.574526	1	up	no
MSTRG.100621	365	272	865	586	335	600	0.961269	-0.0569886	0.851314	1	down	no
MSTRG.100635	529	323	716	657	351	574	0.974154	-0.0377787	0.879729	1	down	no
MSTRG.100639	19	10	6	7	14	11	1.01387	0.0198656	0.897117	1	up	no
MSTRG.100640	68	25	78	100	27	64	0.90165	-0.14936	0.748563	1	down	no
MSTRG.100655	9	9	52	21	15	25	1.08878	0.122719	0.792796	1	up	no
MSTRG.100662	226	214	140	273	236	248	0.75389	-0.407574	0.305639	1	down	no
MSTRG.100670	8	15	44	16	12	23	1.27217	0.347286	0.602615	1	up	no
MSTRG.100671	0	0	13	3	0	0	4.55262	2.1867	0.363446	1	up	no
MSTRG.100674	0	1	17	10	2	8	0.888942	-0.169838	1	1	down	no
MSTRG.100676	495	389	442	525	300	428	1.05377	0.0755646	0.841471	1	up	no
MSTRG.100677	342	142	664	394	209	625	0.911907	-0.133042	0.839534	1	down	no
MSTRG.100691	5	0	11	4	2	2	1.87663	0.908142	0.454868	1	up	no
MSTRG.1007	78	120	55	61	54	80	1.30972	0.389255	0.420914	1	up	no
MSTRG.100705	16	7	32	16	10	23	1.08373	0.116005	0.859896	1	up	no
MSTRG.100714	16	10	1	14	8	0	1.21816	0.284703	0.850359	1	up	no
MSTRG.100744	1	1	14	10	1	4	1.08286	0.114849	0.959943	1	up	no
MSTRG.100764	2	4	5	9	0	3	1.0231	0.0329499	0.963575	1	up	no
MSTRG.100778	13	2	4	5	0	1	3.43364	1.77974	0.293319	1	up	no
MSTRG.10080	19	5	58	13	18	55	0.893904	-0.161808	0.976257	1	down	no
MSTRG.100800	9	4	6	1	2	13	1.18179	0.240974	0.969114	1	up	no
MSTRG.100802	8	5	13	5	3	14	1.17476	0.232369	0.853026	1	up	no
MSTRG.10084	143	90	306	124	74	271	1.12991	0.176212	0.800464	1	up	no
MSTRG.10085	94	66	286	138	71	232	0.991051	-0.0129694	1	1	down	no
MSTRG.100869	8	2	14	4	13	5	0.919594	-0.120932	0.994606	1	down	no
MSTRG.10093	6	2	39	27	2	43	0.656048	-0.608127	0.667821	1	down	no
MSTRG.100941	21	0	48	3	12	30	1.38903	0.474079	0.581571	1	up	no
MSTRG.100995	8	0	51	1	4	13	2.99211	1.58116	0.178917	1	up	no
MSTRG.101003	2	0	6	1	10	0	0.547633	-0.86872	0.674378	1	down	no
MSTRG.101037	1	0	9	0	0	1	9.77435	3.289	0.111725	1	up	no
MSTRG.101069	17	14	18	32	20	22	0.651869	-0.617346	0.406098	1	down	no
MSTRG.101070	8	2	2	3	12	17	0.344584	-1.53707	0.166891	1	down	no
MSTRG.10108	1	7	13	4	10	12	0.752887	-0.409494	0.796318	1	down	no
MSTRG.101080	89	102	82	127	87	86	0.90449	-0.144823	0.774286	1	down	no
MSTRG.101094	13	0	19	9	3	11	1.35217	0.435273	0.651501	1	up	no
MSTRG.10110	4	4	12	2	8	11	0.866343	-0.20699	1	1	down	no
MSTRG.101104	58	82	261	141	50	148	1.18391	0.243561	0.713411	1	up	no
MSTRG.101106	21	10	39	13	1	36	1.43631	0.522363	0.68165	1	up	no
MSTRG.10111	8	20	78	16	6	43	1.63376	0.708199	0.529194	1	up	no
MSTRG.101130	145	28	61	77	69	52	1.10419	0.142991	0.639182	1	up	no
MSTRG.101132	2	0	2	1	1	5	0.545118	-0.875361	0.701526	1	down	no
MSTRG.101134	1	0	1	4	4	10	0.103855	-3.26735	0.0383281	1	down	yes
MSTRG.101145	3	4	8	9	2	2	1.1924	0.253868	0.928891	1	up	no
MSTRG.101146	5	4	14	9	0	3	2.06225	1.04422	0.509825	1	up	no
MSTRG.101165	0	0	0	0	1	0	#NAME?	#NAME?	0.935164	1	down	no
MSTRG.101169	0	0	0	0	9	0	#NAME?	#NAME?	0.0323981	1	down	yes
MSTRG.10117	3	9	17	1	1	0	13.3087	3.7343	0.00408157	1	up	yes
MSTRG.101242	1	6	0	3	0	0	2.90835	1.5402	0.67875	1	up	no
MSTRG.101247	0	1	6	10	1	4	0.4807	-1.05679	0.50227	1	down	no
MSTRG.101258	509	153	387	354	223	499	0.950033	-0.0739509	0.874175	1	down	no
MSTRG.101271	431	170	737	419	302	559	0.999874	-0.000181265	0.957383	1	down	no
MSTRG.101291	3	0	13	0	0	0	Inf	Inf	0.00863323	1	up	yes
MSTRG.101292	1	4	14	0	1	0	14.4267	3.85067	0.0131456	1	up	yes
MSTRG.101295	8	9	13	16	10	14	0.741745	-0.431005	0.643896	1	down	no
MSTRG.101296	77	315	574	338	61	288	1.47603	0.561719	0.520655	1	up	no
MSTRG.101316	0	1	12	1	0	0	13.8804	3.79498	0.0592495	1	up	no
MSTRG.101327	1	0	8	2	2	12	0.532082	-0.910279	0.692666	1	down	no
MSTRG.101337	594	489	842	373	495	627	1.2189	0.285585	0.361781	1	up	no
MSTRG.101339	16	3	30	18	8	27	0.898077	-0.15509	0.898456	1	down	no
MSTRG.101340	8	8	19	12	1	16	1.26489	0.339013	0.827835	1	up	no
MSTRG.101341	2	0	0	1	0	3	0.512975	-0.963038	0.828512	1	down	no
MSTRG.101342	10	12	33	16	5	14	1.58617	0.665544	0.415134	1	up	no
MSTRG.101343	26	18	24	26	17	39	0.824128	-0.27906	0.689779	1	down	no
MSTRG.101346	14	9	46	50	23	10	0.797098	-0.327171	0.776042	1	down	no
MSTRG.101360	179	131	56	98	110	131	1.05401	0.0758891	0.764476	1	up	no
MSTRG.101370	482	423	608	852	426	775	0.738049	-0.438212	0.108468	1	down	no
MSTRG.101373	4	8	24	33	17	26	0.464015	-1.10776	0.194157	1	down	no
MSTRG.101377	0	0	0	11	0	3	#NAME?	#NAME?	0.014853	1	down	yes
MSTRG.101388	26	0	1	28	4	16	0.573899	-0.80113	0.548694	1	down	no
MSTRG.101391	1	4	1	2	4	0	0.927887	-0.107978	1	1	down	no
MSTRG.101430	11	7	29	16	7	17	1.15426	0.206968	0.805393	1	up	no
MSTRG.101459	8	1	0	0	1	3	2.12754	1.08918	0.482343	1	up	no
MSTRG.101485	2	0	2	3	4	3	0.355368	-1.49262	0.419173	1	down	no
MSTRG.101492	570	200	964	430	331	540	1.26482	0.338928	0.265835	1	up	no
MSTRG.101494	1218	509	1204	823	822	930	1.07294	0.101575	0.530085	1	up	no
MSTRG.101501	62	43	52	65	77	61	0.729471	-0.455078	0.494374	1	down	no
MSTRG.101509	419	362	706	491	330	590	1.03282	0.0465861	0.86764	1	up	no
MSTRG.101511	2	2	6	8	4	2	0.691145	-0.53294	0.743411	1	down	no
MSTRG.101586	121	96	119	245	115	122	0.697305	-0.520138	0.222928	1	down	no
MSTRG.101602	4	0	6	4	5	8	0.536013	-0.89966	0.547053	1	down	no
MSTRG.101610	115	94	181	127	100	131	1.05253	0.0738555	0.797092	1	up	no
MSTRG.101692	13	3	15	36	0	32	0.477946	-1.06508	0.216242	1	down	no
MSTRG.101693	74	19	66	80	19	70	0.950359	-0.0734552	0.858904	1	down	no
MSTRG.101694	8	5	15	8	4	4	1.70202	0.767244	0.429954	1	up	no
MSTRG.101695	8	6	6	9	5	17	0.654634	-0.611239	0.518762	1	down	no
MSTRG.101696	12	5	20	23	8	20	0.719715	-0.474503	0.556066	1	down	no
MSTRG.101759	1	0	6	17	4	2	0.296212	-1.7553	0.293805	1	down	no
MSTRG.101770	0	1	0	1	1	3	0.224007	-2.15839	0.361279	1	down	no
MSTRG.101772	0	0	0	0	0	4	#NAME?	#NAME?	0.195629	1	down	no
MSTRG.101776	3	10	6	14	4	1	1.06824	0.0952311	1	1	up	no
MSTRG.101777	420	262	447	439	323	457	0.899911	-0.152146	0.686642	1	down	no
MSTRG.10178	4	0	26	0	0	9	3.2618	1.70567	0.480168	1	up	no
MSTRG.101783	1	0	0	0	0	0	Inf	Inf	1	1	up	no
MSTRG.101784	155	69	304	159	133	266	0.901589	-0.149458	0.835678	1	down	no
MSTRG.101785	35	19	51	38	31	50	0.846388	-0.240609	0.759897	1	down	no
MSTRG.101789	8	2	8	6	2	8	1.12088	0.164628	0.940623	1	up	no
MSTRG.101794	114	119	161	152	72	103	1.21007	0.275086	0.557996	1	up	no
MSTRG.101795	53	31	93	81	30	61	1.02379	0.0339249	0.994157	1	up	no
MSTRG.101805	18	12	26	14	13	14	1.29688	0.375046	0.560314	1	up	no
MSTRG.101815	4	0	6	0	0	0	Inf	Inf	0.0315167	1	up	yes
MSTRG.101816	28	20	92	35	15	34	1.63338	0.70786	0.262349	1	up	no
MSTRG.101828	265	157	517	351	208	457	0.900352	-0.151439	0.703974	1	down	no
MSTRG.101847	78	66	107	114	69	99	0.876834	-0.189624	0.703198	1	down	no
MSTRG.101864	6	0	0	0	0	2	3.02183	1.59542	0.529884	1	up	no
MSTRG.101865	128	187	134	133	88	95	1.42727	0.513255	0.219856	1	up	no
MSTRG.101869	230	218	281	298	153	301	0.974499	-0.0372677	0.854061	1	down	no
MSTRG.101872	281	274	288	328	222	346	0.935549	-0.0961146	0.773046	1	down	no
MSTRG.101886	88	132	282	131	96	203	1.1452	0.195598	0.635587	1	up	no
MSTRG.101891	66	17	50	30	11	35	1.74335	0.801864	0.187879	1	up	no
MSTRG.101898	8	4	12	5	1	13	1.28933	0.366618	0.832508	1	up	no
MSTRG.101929	1	0	2	0	4	6	0.259948	-1.94371	0.299678	1	down	no
MSTRG.101940	7	24	27	22	13	17	1.12457	0.169375	0.846437	1	up	no
MSTRG.101949	4	6	22	14	23	9	0.615675	-0.69976	0.631613	1	down	no
MSTRG.10195	21	0	22	8	13	21	0.928371	-0.107226	0.973921	1	down	no
MSTRG.101952	2	1	1	0	1	1	1.77983	0.83174	0.774701	1	up	no
MSTRG.101963	0	1	8	4	0	0	2.41949	1.2747	0.683202	1	up	no
MSTRG.101967	0	0	5	0	9	3	0.322946	-1.63063	0.669573	1	down	no
MSTRG.101970	0	0	2	0	1	3	0.448653	-1.15633	0.834607	1	down	no
MSTRG.101973	1	1	4	7	4	12	0.254995	-1.97146	0.109574	1	down	no
MSTRG.101975	5	12	50	17	30	15	0.955974	-0.0649561	0.832147	1	down	no
MSTRG.101976	1	2	24	6	1	17	1.11886	0.162028	0.893938	1	up	no
MSTRG.101977	4	4	42	25	6	26	0.867726	-0.204688	0.850995	1	down	no
MSTRG.10198	143	69	250	150	52	270	0.9794	-0.0300303	0.942072	1	down	no
MSTRG.101983	28	17	75	31	53	51	0.804089	-0.314572	0.847256	1	down	no
MSTRG.101984	12	14	58	20	42	40	0.740587	-0.433259	0.800414	1	down	no
MSTRG.101985	529	351	1314	677	987	777	0.815911	-0.293517	0.829903	1	down	no
MSTRG.101988	1284	690	2184	1073	807	1534	1.1725	0.229587	0.479303	1	up	no
MSTRG.101995	8	4	7	2	3	2	2.48664	1.3142	0.240245	1	up	no
MSTRG.101996	618	277	1361	735	365	899	1.09891	0.136067	0.788089	1	up	no
MSTRG.102001	22	27	5	14	1	18	1.82229	0.865754	0.481552	1	up	no
MSTRG.102013	0	12	0	1	0	1	7.35013	2.87777	0.107392	1	up	no
MSTRG.10202	72	39	249	90	39	186	1.12217	0.16629	0.836724	1	up	no
MSTRG.102022	83	171	92	59	106	122	1.17579	0.233625	0.617496	1	up	no
MSTRG.102036	2	2	0	7	3	11	0.203341	-2.29803	0.0691477	1	down	no
MSTRG.102038	0	0	12	1	1	0	5.1504	2.36469	0.140966	1	up	no
MSTRG.102049	9	14	20	25	23	15	0.65272	-0.615465	0.473289	1	down	no
MSTRG.102061	9	4	11	13	4	9	0.92731	-0.108877	0.939093	1	down	no
MSTRG.102077	307	519	260	526	388	430	0.81689	-0.291786	0.443445	1	down	no
MSTRG.102079	5	4	18	25	4	11	0.690076	-0.535172	0.547444	1	down	no
MSTRG.102129	21	8	15	12	7	20	1.11561	0.157829	0.863153	1	up	no
MSTRG.102134	191	95	276	263	60	180	1.13678	0.184949	0.786388	1	up	no
MSTRG.10215	5	8	31	20	5	24	0.907046	-0.140752	0.875412	1	down	no
MSTRG.102166	563	379	439	504	528	582	0.820269	-0.28583	0.452723	1	down	no
MSTRG.102169	6	6	2	4	2	4	1.45036	0.53641	0.744157	1	up	no
MSTRG.10219	13	5	23	2	2	35	1.0471	0.0663982	1	1	up	no
MSTRG.102194	2	4	0	5	1	5	0.613593	-0.704646	0.576892	1	down	no
MSTRG.102217	51	51	32	47	37	27	1.18709	0.24743	0.627196	1	up	no
MSTRG.102230	159	109	139	228	221	145	0.649583	-0.622414	0.219635	1	down	no
MSTRG.102237	58	66	35	63	34	19	1.38494	0.469823	0.474811	1	up	no
MSTRG.102239	2	22	12	15	6	11	1.20359	0.267349	0.827997	1	up	no
MSTRG.102245	6	1	6	13	2	16	0.425162	-1.23391	0.215374	1	down	no
MSTRG.102249	82	66	127	113	51	171	0.825648	-0.276401	0.575035	1	down	no
MSTRG.10228	2	0	13	9	4	24	0.38919	-1.36145	0.397226	1	down	no
MSTRG.102280	145	134	204	242	154	214	0.779635	-0.35913	0.368501	1	down	no
MSTRG.102281	270	233	381	324	202	260	1.1041	0.142866	0.66216	1	up	no
MSTRG.102288	7	19	12	4	7	1	2.91857	1.54526	0.139182	1	up	no
MSTRG.102298	881	757	489	530	367	617	1.40989	0.495578	0.0887156	1	up	no
MSTRG.102331	56	48	54	75	53	47	0.882692	-0.180018	0.78947	1	down	no
MSTRG.102334	7	8	28	8	9	21	1.08075	0.112035	0.850425	1	up	no
MSTRG.102336	132	34	301	91	51	196	1.33674	0.418716	0.580062	1	up	no
MSTRG.102338	59	12	124	73	41	68	1.01919	0.0274291	0.915289	1	up	no
MSTRG.102339	226	89	580	204	134	315	1.31235	0.392157	0.411696	1	up	no
MSTRG.102347	14	4	0	2	5	0	2.19736	1.13577	0.413288	1	up	no
MSTRG.102355	90	76	164	41	343	310	0.420703	-1.24913	0.0302605	1	down	yes
MSTRG.10236	14	19	77	28	10	71	1.01043	0.0149718	1	1	up	no
MSTRG.102363	24	8	19	24	29	20	0.642086	-0.639161	0.478768	1	down	no
MSTRG.102384	63	50	75	84	103	90	0.638696	-0.646799	0.263591	1	down	no
MSTRG.102393	1374	783	2577	1317	995	1497	1.18865	0.249325	0.312274	1	up	no
MSTRG.10251	495	488	1167	741	534	1672	0.718959	-0.476018	0.423874	1	down	no
MSTRG.102518	238	430	404	449	169	419	1.07407	0.103094	0.948187	1	up	no
MSTRG.10253	13	4	51	13	14	32	1.07397	0.102958	0.791733	1	up	no
MSTRG.102538	6	2	3	4	1	2	1.60638	0.683809	0.696073	1	up	no
MSTRG.102539	841	343	1587	968	593	1071	1.01207	0.017302	0.968636	1	up	no
MSTRG.102543	346	179	721	507	217	482	1.01509	0.0216059	1	1	up	no
MSTRG.10255	57	14	140	43	59	131	0.841028	-0.249775	0.885344	1	down	no
MSTRG.102559	19	37	60	20	9	33	1.90585	0.930438	0.165952	1	up	no
MSTRG.10256	1	11	16	0	1	9	2.85986	1.51595	0.397228	1	up	no
MSTRG.10257	3	9	17	23	7	33	0.47402	-1.07698	0.152029	1	down	no
MSTRG.10258	0	0	3	6	1	3	0.295021	-1.76111	0.445655	1	down	no
MSTRG.102587	41	13	28	3	12	11	2.80755	1.48931	0.0445063	1	up	yes
MSTRG.10263	1	0	1	1	0	4	0.402135	-1.31425	0.588238	1	down	no
MSTRG.102630	67	66	65	68	42	34	1.36031	0.443936	0.376505	1	up	no
MSTRG.102635	123	84	102	104	136	103	0.844015	-0.244659	0.756412	1	down	no
MSTRG.102649	8	1	1	4	1	0	2.02185	1.01567	0.545209	1	up	no
MSTRG.102658	151	155	165	145	131	112	1.17403	0.231475	0.486928	1	up	no
MSTRG.102659	1	4	5	4	0	12	0.674755	-0.567564	0.606582	1	down	no
MSTRG.102665	0	1	0	2	0	0	0.636557	-0.651638	0.921466	1	down	no
MSTRG.102681	23	5	5	6	12	12	1.00796	0.0114354	0.861643	1	up	no
MSTRG.102686	0	0	0	3	3	0	#NAME?	#NAME?	0.101484	1	down	no
MSTRG.102702	10	7	33	12	2	14	1.81516	0.860095	0.336381	1	up	no
MSTRG.10271	4	5	1	4	3	8	0.693019	-0.529033	0.673963	1	down	no
MSTRG.10272	5	0	16	2	2	7	1.78715	0.837658	0.441729	1	up	no
MSTRG.102724	227	197	335	330	163	332	0.91916	-0.121612	0.675503	1	down	no
MSTRG.102727	13	8	25	35	8	13	0.83449	-0.261034	0.723802	1	down	no
MSTRG.102733	98	83	91	158	125	111	0.670901	-0.575828	0.232259	1	down	no
MSTRG.102741	19	10	34	12	14	12	1.5282	0.611837	0.327243	1	up	no
MSTRG.102745	43	30	46	31	22	21	1.55829	0.639962	0.260609	1	up	no
MSTRG.102764	932	314	1015	529	336	660	1.43497	0.521025	0.0893495	1	up	no
MSTRG.102765	86	33	58	58	51	45	1.08872	0.122639	0.715107	1	up	no
MSTRG.102785	287	192	259	235	143	253	1.15866	0.212461	0.569877	1	up	no
MSTRG.102788	153	146	146	164	124	97	1.12793	0.173678	0.612893	1	up	no
MSTRG.102810	0	2	3	1	0	2	1.80487	0.851896	0.819199	1	up	no
MSTRG.102817	4	21	3	23	9	37	0.450812	-1.1494	0.231985	1	down	no
MSTRG.102818	17	37	20	23	23	16	1.17714	0.235281	0.695122	1	up	no
MSTRG.102843	375	388	769	878	367	836	0.739627	-0.43513	0.204676	1	down	no
MSTRG.102863	143	72	285	190	94	184	1.04174	0.0589965	0.910334	1	up	no
MSTRG.102864	42	43	168	77	35	99	1.18096	0.239963	0.684156	1	up	no
MSTRG.102865	10	0	14	7	1	9	1.40859	0.494248	0.675091	1	up	no
MSTRG.102866	51	44	166	83	63	83	1.08377	0.116058	0.734976	1	up	no
MSTRG.102867	642	316	1226	673	404	685	1.19587	0.258058	0.413553	1	up	no
MSTRG.102868	535	226	1052	607	374	583	1.11079	0.151589	0.631114	1	up	no
MSTRG.102869	2589	1809	6277	3314	1935	4104	1.11085	0.151663	0.696351	1	up	no
MSTRG.102870	105	37	198	158	72	239	0.709976	-0.494158	0.451173	1	down	no
MSTRG.102873	1375	584	2480	1717	878	1868	0.967998	-0.0469243	0.845867	1	down	no
MSTRG.102875	527	265	1156	768	411	789	0.959524	-0.0596092	0.80757	1	down	no
MSTRG.102877	479	175	895	522	285	593	1.06941	0.0968171	0.818548	1	up	no
MSTRG.102879	1646	761	3006	1879	1065	2722	0.93054	-0.10386	0.844975	1	down	no
MSTRG.102882	28	8	36	18	6	23	1.52303	0.606942	0.406316	1	up	no
MSTRG.102883	47	13	107	58	38	64	0.988916	-0.0160804	0.952914	1	down	no
MSTRG.102886	869	415	1796	940	557	1223	1.09585	0.132048	0.745057	1	up	no
MSTRG.102888	596	146	938	346	277	441	1.48758	0.572963	0.0708255	1	up	no
MSTRG.102889	189	80	457	258	107	313	1.04904	0.0690736	0.926344	1	up	no
MSTRG.102890	551	175	1204	477	332	593	1.3062	0.385376	0.227829	1	up	no
MSTRG.102891	59	19	141	49	26	79	1.37577	0.460235	0.45346	1	up	no
MSTRG.102892	187	84	397	211	150	303	0.963202	-0.0540901	0.946035	1	down	no
MSTRG.102893	62	31	123	77	51	77	1.00924	0.0132691	0.921757	1	up	no
MSTRG.102894	586	211	1039	546	319	773	1.08431	0.116783	0.794158	1	up	no
MSTRG.102920	24	20	19	47	45	19	0.539012	-0.89161	0.229359	1	down	no
MSTRG.102929	561	507	516	510	371	447	1.17512	0.232804	0.410062	1	up	no
MSTRG.102959	11	28	28	28	8	27	1.12098	0.164761	0.930599	1	up	no
MSTRG.102972	1	2	10	8	2	6	0.814122	-0.296684	0.876559	1	down	no
MSTRG.102985	3	0	1	8	1	1	0.409422	-1.28834	0.426353	1	down	no
MSTRG.102995	35	60	25	22	35	47	1.14032	0.189442	0.700145	1	up	no
MSTRG.10300	14	4	0	1	0	1	9.76735	3.28797	0.0407224	1	up	yes
MSTRG.103022	2	1	0	2	1	1	0.761289	-0.393484	0.9942	1	down	no
MSTRG.10303	0	0	5	5	1	0	0.814698	-0.295663	1	1	down	no
MSTRG.103030	8	0	1	0	4	0	1.68211	0.750269	0.721788	1	up	no
MSTRG.103034	46	18	28	56	33	36	0.717409	-0.479132	0.456875	1	down	no
MSTRG.103042	28	37	34	22	27	20	1.36997	0.454148	0.397249	1	up	no
MSTRG.10306	88	113	76	115	40	102	1.12861	0.174547	0.846878	1	up	no
MSTRG.103064	4	0	6	2	0	2	2.56171	1.3571	0.427775	1	up	no
MSTRG.103079	744	479	1226	799	617	955	0.994061	-0.00859411	0.948004	1	down	no
MSTRG.103086	0	0	4	0	0	0	Inf	Inf	0.200806	1	up	no
MSTRG.103087	6	0	0	0	3	4	0.752894	-0.409481	1	1	down	no
MSTRG.103100	227	1270	568	1014	211	212	1.58914	0.668246	0.626995	1	up	no
MSTRG.103102	1	1	1	4	5	1	0.276846	-1.85284	0.299692	1	down	no
MSTRG.103104	0	4	8	2	0	2	3.24686	1.69904	0.300514	1	up	no
MSTRG.103107	190	164	171	176	147	190	1.00186	0.00268519	0.944724	1	up	no
MSTRG.103142	609	606	463	629	479	553	1.00032	0.000457924	1	1	up	no
MSTRG.103151	4	1	19	5	3	11	1.2062	0.27047	0.766374	1	up	no
MSTRG.103162	43	64	96	57	64	39	1.1947	0.256649	0.522161	1	up	no
MSTRG.103169	2	13	2	9	4	9	0.850048	-0.234384	0.892498	1	down	no
MSTRG.103176	349	275	317	468	242	394	0.854406	-0.227006	0.445251	1	down	no
MSTRG.103183	102	35	69	113	112	120	0.563205	-0.828268	0.115019	1	down	no
MSTRG.103187	120	66	119	135	57	146	0.905123	-0.143813	0.695335	1	down	no
MSTRG.103190	2	6	0	2	0	1	3.18706	1.67223	0.435457	1	up	no
MSTRG.103219	28	4	50	53	14	18	0.949918	-0.0741258	0.950785	1	down	no
MSTRG.103230	49	17	104	83	38	100	0.748927	-0.417103	0.476347	1	down	no
MSTRG.103236	6	4	26	36	15	6	0.60644	-0.721564	0.540588	1	down	no
MSTRG.103238	2	2	5	4	1	6	0.836652	-0.257301	0.896665	1	down	no
MSTRG.103244	0	1	11	0	2	6	1.36971	0.453875	0.684073	1	up	no
MSTRG.103250	52	14	71	27	21	75	1.07675	0.106689	0.875322	1	up	no
MSTRG.103254	21	9	6	7	4	2	2.71438	1.44062	0.123423	1	up	no
MSTRG.103266	7	6	8	17	3	10	0.736044	-0.442136	0.600147	1	down	no
MSTRG.103312	65	38	43	19	22	32	1.92314	0.943465	0.0847267	1	up	no
MSTRG.103366	0	1	0	5	0	1	0.209445	-2.25536	0.275444	1	down	no
MSTRG.103376	97	76	70	105	78	94	0.86335	-0.211983	0.689852	1	down	no
MSTRG.103382	48	121	89	83	41	47	1.55242	0.63452	0.222819	1	up	no
MSTRG.103399	2	4	32	13	0	6	2.09976	1.07022	0.463684	1	up	no
MSTRG.103406	0	4	2	6	4	7	0.371941	-1.42686	0.252902	1	down	no
MSTRG.103407	0	5	6	1	0	4	2.38408	1.25344	0.532421	1	up	no
MSTRG.103416	16	19	45	5	3	12	3.98679	1.99523	0.00956212	1	up	yes
MSTRG.103418	20	14	28	14	11	5	1.95274	0.965497	0.168355	1	up	no
MSTRG.103444	85	81	50	140	33	65	0.961657	-0.0564056	0.793452	1	down	no
MSTRG.103446	2	0	13	3	0	14	0.874655	-0.193214	0.955299	1	down	no
MSTRG.103450	13	6	10	18	14	14	0.604615	-0.725912	0.433552	1	down	no
MSTRG.103465	47	16	150	29	34	74	1.44916	0.535218	0.37303	1	up	no
MSTRG.103468	12	1	17	25	1	4	1.04577	0.0645636	0.988554	1	up	no
MSTRG.103469	24	7	85	31	12	20	1.77693	0.829388	0.226442	1	up	no
MSTRG.103487	13	8	22	18	2	25	0.990857	-0.0132517	0.945225	1	down	no
MSTRG.103490	60	39	50	127	85	77	0.502427	-0.993014	0.0578934	1	down	no
MSTRG.103541	1	0	9	16	10	1	0.334059	-1.58182	0.410137	1	down	no
MSTRG.103569	158	145	288	232	140	175	1.05676	0.0796485	0.812765	1	up	no
MSTRG.103570	11	6	20	30	14	6	0.715552	-0.482872	0.602164	1	down	no
MSTRG.103571	4	0	1	0	0	0	Inf	Inf	0.143017	1	up	no
MSTRG.103582	2	2	2	14	2	0	0.403665	-1.30877	0.317099	1	down	no
MSTRG.103584	29	69	84	77	48	35	1.12677	0.172195	0.726694	1	up	no
MSTRG.103606	150	141	106	181	187	197	0.68326	-0.549493	0.217297	1	down	no
MSTRG.103610	40	34	33	41	10	18	1.62115	0.69702	0.38255	1	up	no
MSTRG.103611	16	3	61	16	14	7	1.94637	0.960785	0.155076	1	up	no
MSTRG.103620	0	0	0	0	9	0	#NAME?	#NAME?	0.0323981	1	down	yes
MSTRG.103621	0	0	6	2	2	7	0.506508	-0.981342	0.781473	1	down	no
MSTRG.103627	354	278	436	499	362	384	0.83253	-0.264425	0.465803	1	down	no
MSTRG.103629	55	32	57	65	33	38	1.04301	0.0607471	0.91448	1	up	no
MSTRG.103666	84	54	38	66	72	54	0.875015	-0.19262	0.836165	1	down	no
MSTRG.103697	31	10	6	8	16	7	1.36155	0.445253	0.506462	1	up	no
MSTRG.103702	55	33	51	111	29	36	0.80987	-0.304238	0.597836	1	down	no
MSTRG.103703	2	0	4	7	9	5	0.250764	-1.9956	0.14385	1	down	no
MSTRG.103712	5	1	1	0	0	0	Inf	Inf	0.0744749	1	up	no
MSTRG.103716	18	9	25	0	9	24	1.47188	0.557656	0.606214	1	up	no
MSTRG.103720	90	91	219	8	58	71	2.63253	1.39645	0.0558512	1	up	no
MSTRG.103724	64	100	101	93	73	53	1.18408	0.243769	0.554177	1	up	no
MSTRG.103729	136	113	109	133	97	101	1.06213	0.0869549	0.803879	1	up	no
MSTRG.103756	155	218	100	337	191	241	0.630812	-0.664719	0.0952572	1	down	no
MSTRG.103791	93	76	95	114	53	81	1.07013	0.0977822	0.883424	1	up	no
MSTRG.103801	399	549	572	452	270	399	1.36137	0.445056	0.15783	1	up	no
MSTRG.103802	12	10	32	15	5	13	1.63782	0.711773	0.378237	1	up	no
MSTRG.103811	233	133	217	175	161	223	1.00281	0.00404401	0.899607	1	up	no
MSTRG.103812	36	44	50	48	46	31	0.997452	-0.00368126	0.918884	1	down	no
MSTRG.103822	1489	1340	1409	1741	1095	1450	0.982345	-0.0256983	0.893415	1	down	no
MSTRG.103823	8	2	7	16	0	4	0.915199	-0.127843	0.851825	1	down	no
MSTRG.103853	54	72	245	207	24	104	1.15205	0.204204	0.893744	1	up	no
MSTRG.103857	0	4	1	16	0	0	0.383941	-1.38104	0.334643	1	down	no
MSTRG.10386	1	0	0	0	0	10	0.100728	-3.31147	0.111663	1	down	no
MSTRG.103895	529	239	600	604	292	546	0.9342	-0.0981962	0.710211	1	down	no
MSTRG.103910	1294	473	524	512	378	538	1.56049	0.642003	0.0307789	1	up	no
MSTRG.103919	245	172	524	259	65	418	1.28824	0.365401	0.651081	1	up	no
MSTRG.103922	60	74	162	66	12	100	1.72357	0.785399	0.328436	1	up	no
MSTRG.103955	210	211	320	232	84	234	1.37454	0.458949	0.348025	1	up	no
MSTRG.103987	0	0	0	0	0	2	#NAME?	#NAME?	0.449731	1	down	no
MSTRG.103996	21	5	34	15	21	17	1.01821	0.0260386	0.817887	1	up	no
MSTRG.104041	614	409	468	497	437	657	0.913579	-0.130399	0.726395	1	down	no
MSTRG.104050	732	503	1575	1005	639	1080	0.998496	-0.00217186	1	1	down	no
MSTRG.104069	0	0	4	0	0	0	Inf	Inf	0.200806	1	up	no
MSTRG.10407	0	2	2	4	0	0	1.16186	0.216436	1	1	up	no
MSTRG.104070	2365	1552	5823	3707	1733	3542	1.06244	0.0873766	0.879114	1	up	no
MSTRG.104073	105	53	338	166	76	161	1.19341	0.255092	0.611905	1	up	no
MSTRG.104086	63	41	82	55	21	59	1.3875	0.472487	0.408925	1	up	no
MSTRG.10409	1	2	8	0	0	2	5.58054	2.48041	0.247015	1	up	no
MSTRG.104093	622	385	718	572	523	777	0.886022	-0.174585	0.641799	1	down	no
MSTRG.104094	12	20	11	15	8	20	1.03951	0.0559011	1	1	up	no
MSTRG.104099	0	4	0	0	0	0	Inf	Inf	0.184603	1	up	no
MSTRG.104131	3	7	14	22	10	4	0.658933	-0.601796	0.529592	1	down	no
MSTRG.104154	122	25	118	135	21	111	1.01128	0.0161838	0.969332	1	up	no
MSTRG.10421	5416	2500	5103	4148	3562	4208	1.0422	0.0596377	0.644232	1	up	no
MSTRG.104220	0	0	0	12	4	0	#NAME?	#NAME?	0.00784499	1	down	yes
MSTRG.104231	8	15	14	7	7	19	1.12942	0.175579	0.871076	1	up	no
MSTRG.104238	9	5	10	26	10	25	0.395144	-1.33955	0.0964443	1	down	no
MSTRG.104239	457	262	619	412	249	513	1.11658	0.15909	0.6162	1	up	no
MSTRG.104242	25	11	18	58	21	34	0.480311	-1.05796	0.100459	1	down	no
MSTRG.10425	190	47	223	164	80	146	1.14462	0.194872	0.666039	1	up	no
MSTRG.10428	16	16	16	12	28	14	0.806665	-0.309958	0.819054	1	down	no
MSTRG.104289	12	17	18	23	29	26	0.576064	-0.795698	0.313543	1	down	no
MSTRG.104290	6	8	15	17	8	7	0.898429	-0.154524	0.907752	1	down	no
MSTRG.104296	4	5	34	4	0	9	3.38752	1.76023	0.211852	1	up	no
MSTRG.104302	4	0	0	0	0	0	Inf	Inf	0.198114	1	up	no
MSTRG.10431	24	13	17	14	6	10	1.80699	0.853585	0.286932	1	up	no
MSTRG.10432	2	2	6	2	3	0	1.73763	0.797122	0.542139	1	up	no
MSTRG.10433	524	174	439	312	175	366	1.30402	0.382962	0.27717	1	up	no
MSTRG.10434	18	10	26	23	5	1	1.90313	0.928374	0.464986	1	up	no
MSTRG.10435	93	25	99	85	33	69	1.14322	0.193101	0.730904	1	up	no
MSTRG.104356	2	0	6	6	0	4	0.821825	-0.283096	0.896996	1	down	no
MSTRG.10436	43	18	93	41	22	31	1.57439	0.654796	0.252404	1	up	no
MSTRG.104371	25	10	14	33	19	9	0.777592	-0.362915	0.679678	1	down	no
MSTRG.104385	0	1	1	0	0	2	1.07727	0.107385	1	1	up	no
MSTRG.104388	159	148	412	241	146	293	1.03334	0.0473098	0.906599	1	up	no
MSTRG.10439	7	9	17	23	6	24	0.641341	-0.640836	0.387316	1	down	no
MSTRG.104390	104	57	243	119	53	204	1.06036	0.0845537	0.909392	1	up	no
MSTRG.104398	4	6	4	17	3	11	0.487442	-1.0367	0.253478	1	down	no
MSTRG.10440	123	49	161	104	45	108	1.27841	0.354345	0.45222	1	up	no
MSTRG.10441	64	22	47	29	14	59	1.30126	0.379905	0.619691	1	up	no
MSTRG.10442	4	5	15	8	1	12	1.18223	0.241508	0.906207	1	up	no
MSTRG.10443	59	16	71	36	24	57	1.20295	0.266582	0.604785	1	up	no
MSTRG.104437	76	125	73	89	68	79	1.16777	0.223754	0.63371	1	up	no
MSTRG.10444	10	6	7	9	8	7	0.919111	-0.121689	1	1	down	no
MSTRG.104445	21	1	8	16	5	2	1.27939	0.355462	0.753241	1	up	no
MSTRG.104447	0	0	0	0	0	1	#NAME?	#NAME?	0.992434	1	down	no
MSTRG.104452	14	26	5	15	41	28	0.512276	-0.965006	0.344987	1	down	no
MSTRG.10448	206	62	225	142	103	207	1.04808	0.0677515	0.825001	1	up	no
MSTRG.104503	93	60	36	97	72	58	0.815933	-0.293477	0.606942	1	down	no
MSTRG.10451	95	30	118	87	58	85	1.01036	0.0148757	0.9148	1	up	no
MSTRG.10452	87	32	126	86	50	79	1.09867	0.135761	0.748598	1	up	no
MSTRG.10453	85	31	135	50	32	55	1.75806	0.813983	0.100261	1	up	no
MSTRG.104537	105	99	102	149	121	165	0.691575	-0.532042	0.240085	1	down	no
MSTRG.10455	24	3	10	8	3	2	2.78599	1.47819	0.124394	1	up	no
MSTRG.104559	682	652	1533	561	341	1051	1.45394	0.539966	0.345543	1	up	no
MSTRG.104564	136	140	104	82	55	206	1.13403	0.181455	0.879346	1	up	no
MSTRG.104565	6	10	73	6	22	14	1.81192	0.857519	0.269968	1	up	no
MSTRG.10457	26	16	17	18	30	47	0.592871	-0.754209	0.30943	1	down	no
MSTRG.104578	13	15	5	10	21	11	0.736064	-0.442097	0.706237	1	down	no
MSTRG.10458	19	0	7	9	12	2	0.981226	-0.0273431	0.85208	1	down	no
MSTRG.10459	5	4	1	1	0	3	2.73279	1.45038	0.421338	1	up	no
MSTRG.10460	15	1	3	6	2	26	0.560966	-0.834016	0.581179	1	down	no
MSTRG.10461	84	24	65	36	44	110	0.870651	-0.199833	0.803109	1	down	no
MSTRG.10462	81	17	46	80	33	79	0.741693	-0.431105	0.445484	1	down	no
MSTRG.104627	13	4	4	3	1	5	2.37974	1.25081	0.29653	1	up	no
MSTRG.10463	46	18	33	25	24	47	0.97393	-0.0381096	1	1	down	no
MSTRG.104639	14	13	46	20	11	35	1.08705	0.120418	0.868271	1	up	no
MSTRG.10464	75	19	44	68	45	73	0.716871	-0.480214	0.434168	1	down	no
MSTRG.104689	0	0	5	0	1	0	3.62823	1.85927	0.345836	1	up	no
MSTRG.104692	5	1	10	0	2	1	4.33073	2.11461	0.0968679	1	up	no
MSTRG.104704	0	7	14	7	9	1	1.11897	0.162174	0.817564	1	up	no
MSTRG.104758	94	72	217	171	71	85	1.15403	0.206686	0.691707	1	up	no
MSTRG.104759	1	3	0	4	0	11	0.309241	-1.6932	0.207981	1	down	no
MSTRG.104760	32	24	88	53	28	47	1.0939	0.129475	0.80673	1	up	no
MSTRG.104778	1616	683	1913	1316	987	1675	1.01832	0.0261957	0.866464	1	up	no
MSTRG.104780	18	32	38	19	18	10	1.79453	0.843607	0.171585	1	up	no
MSTRG.104781	609	174	1375	368	185	428	2.121	1.08475	0.00648747	1	up	yes
MSTRG.104783	2207	848	6248	1740	821	2225	1.88452	0.914196	0.0741224	1	up	no
MSTRG.104785	71	21	155	33	20	40	2.53776	1.34356	0.0140323	1	up	yes
MSTRG.104789	2	0	1	3	1	3	0.419522	-1.25318	0.537119	1	down	no
MSTRG.104793	126	38	275	116	30	111	1.69865	0.764385	0.262521	1	up	no
MSTRG.104794	21	4	126	72	16	55	1.03754	0.0531625	0.974694	1	up	no
MSTRG.104807	0	0	4	0	0	0	Inf	Inf	0.200806	1	up	no
MSTRG.104808	12	6	12	40	17	12	0.429144	-1.22046	0.117667	1	down	no
MSTRG.104812	10	10	6	14	11	2	0.931908	-0.101741	1	1	down	no
MSTRG.104890	135	130	216	221	190	226	0.728674	-0.456655	0.290676	1	down	no
MSTRG.104891	510	413	603	652	807	440	0.746581	-0.421628	0.361515	1	down	no
MSTRG.104905	6	5	19	5	2	12	1.57623	0.656479	0.526826	1	up	no
MSTRG.104925	541	273	1186	611	420	622	1.15418	0.206863	0.481278	1	up	no
MSTRG.104931	91	21	199	65	37	98	1.49228	0.57752	0.279551	1	up	no
MSTRG.104937	0	0	0	1	0	0	#NAME?	#NAME?	0.992434	1	down	no
MSTRG.104942	14	2	8	2	5	3	2.09707	1.06837	0.250898	1	up	no
MSTRG.104943	12	9	1	5	0	8	1.87443	0.906454	0.558789	1	up	no
MSTRG.104986	143	79	154	174	43	151	1.04662	0.0657402	0.988831	1	up	no
MSTRG.105012	11	1	4	4	0	0	4.3564	2.12314	0.356684	1	up	no
MSTRG.10502	258	292	272	347	262	345	0.853771	-0.228079	0.521657	1	down	no
MSTRG.105059	58	46	68	27	0	48	2.45038	1.29301	0.210626	1	up	no
MSTRG.1051	84	66	79	94	63	74	0.97455	-0.0371914	0.979283	1	down	no
MSTRG.105119	0	0	4	0	0	3	1.29883	0.377207	0.992785	1	up	no
MSTRG.105181	227	146	495	250	121	422	1.08203	0.113735	0.865285	1	up	no
MSTRG.105203	231	87	406	252	128	258	1.10157	0.139557	0.752869	1	up	no
MSTRG.105204	38	17	91	53	25	52	1.09121	0.125935	0.827251	1	up	no
MSTRG.105205	2624	908	3994	2033	1360	2761	1.17521	0.232914	0.509072	1	up	no
MSTRG.105206	39	13	84	40	34	67	0.911343	-0.133934	0.936332	1	down	no
MSTRG.105211	25	10	46	8	15	24	1.58661	0.665946	0.256773	1	up	no
MSTRG.105212	51	28	71	51	16	54	1.25105	0.323135	0.621802	1	up	no
MSTRG.105213	24	6	34	13	7	24	1.41643	0.502256	0.481879	1	up	no
MSTRG.105217	178	107	345	221	110	235	1.09207	0.12706	0.783835	1	up	no
MSTRG.105218	47	10	36	27	13	4	2.02674	1.01916	0.193621	1	up	no
MSTRG.105219	55	11	58	25	43	55	0.918914	-0.121998	1	1	down	no
MSTRG.10524	14	0	5	13	3	11	0.700588	-0.513362	0.699643	1	down	no
MSTRG.105253	80	35	164	118	72	100	0.920244	-0.119912	0.883661	1	down	no
MSTRG.105256	12	32	24	50	20	21	0.777426	-0.363223	0.525687	1	down	no
MSTRG.105266	1	1	0	2	0	3	0.450665	-1.14987	0.591792	1	down	no
MSTRG.105299	152	105	53	16	20	34	4.34282	2.11863	1.97995e-05	0.0332731	up	yes
MSTRG.10530	14	16	14	11	9	17	1.187	0.247319	0.773357	1	up	no
MSTRG.105303	97	90	99	82	107	129	0.861512	-0.215057	0.754312	1	down	no
MSTRG.105309	16	17	12	0	3	7	4.34135	2.11814	0.0553374	1	up	no
MSTRG.105336	230	417	268	254	192	221	1.37903	0.463656	0.186095	1	up	no
MSTRG.105340	0	0	2	1	0	8	0.218236	-2.19604	0.332198	1	down	no
MSTRG.105342	3	14	33	10	21	22	0.869348	-0.201995	1	1	down	no
MSTRG.105343	2	10	20	22	5	9	0.922205	-0.11684	0.874319	1	down	no
MSTRG.105344	42	19	58	49	29	56	0.86371	-0.211381	0.751059	1	down	no
MSTRG.105345	10	35	18	43	9	39	0.75779	-0.40013	0.484216	1	down	no
MSTRG.105347	294	80	215	197	72	259	1.11461	0.156543	0.81952	1	up	no
MSTRG.105348	3	0	3	0	0	1	5.94419	2.57148	0.276108	1	up	no
MSTRG.105390	260	148	288	222	157	277	1.03395	0.0481609	0.865107	1	up	no
MSTRG.105409	974	1006	1352	1525	1098	1264	0.839512	-0.252378	0.350305	1	down	no
MSTRG.10543	130	53	311	135	87	179	1.17935	0.237988	0.577211	1	up	no
MSTRG.105445	10	0	16	7	11	4	1.01591	0.0227663	0.813344	1	up	no
MSTRG.105452	38	30	61	31	22	37	1.3971	0.482438	0.38709	1	up	no
MSTRG.105476	62	105	50	88	52	53	1.15021	0.2019	0.722998	1	up	no
MSTRG.10553	152	81	107	97	104	120	1.00973	0.0139745	0.85786	1	up	no
MSTRG.105542	20	12	51	20	31	32	0.91137	-0.133892	1	1	down	no
MSTRG.105551	8	1	0	4	0	0	2.49101	1.31673	0.684986	1	up	no
MSTRG.105573	6	0	0	0	2	0	2.25104	1.17059	0.569065	1	up	no
MSTRG.105632	1821	1236	1088	2256	1328	2125	0.72558	-0.462794	0.0501962	1	down	no
MSTRG.105637	210	131	226	265	137	230	0.888871	-0.169954	0.633332	1	down	no
MSTRG.105640	234	83	222	222	109	147	1.10171	0.13975	0.721819	1	up	no
MSTRG.105642	5	10	0	12	7	2	0.747701	-0.419467	0.777978	1	down	no
MSTRG.105643	189	108	158	208	103	90	1.12027	0.16384	0.730684	1	up	no
MSTRG.105652	383	335	512	393	220	278	1.36499	0.448892	0.16473	1	up	no
MSTRG.10569	3	7	1	2	8	6	0.659306	-0.600979	0.698962	1	down	no
MSTRG.105722	425	289	583	621	435	566	0.774826	-0.368056	0.260085	1	down	no
MSTRG.105723	11	10	23	37	14	11	0.706536	-0.501164	0.511997	1	down	no
MSTRG.105732	6	10	12	6	0	3	3.44935	1.78632	0.160821	1	up	no
MSTRG.105741	0	0	0	8	0	0	#NAME?	#NAME?	0.0682474	1	down	no
MSTRG.105746	35	31	42	45	37	22	0.994424	-0.00806666	0.936046	1	down	no
MSTRG.105753	0	6	10	5	5	8	0.869532	-0.201689	0.943141	1	down	no
MSTRG.10576	1	5	11	1	0	1	9.14526	3.19302	0.0441919	1	up	yes
MSTRG.105799	28	42	19	6	30	31	1.25319	0.325611	0.680559	1	up	no
MSTRG.105806	26	23	15	44	31	11	0.727435	-0.459109	0.550667	1	down	no
MSTRG.105813	1847	2983	1595	2952	2944	3075	0.71029	-0.493521	0.172171	1	down	no
MSTRG.105819	209	60	194	217	89	139	1.02317	0.0330407	0.976449	1	up	no
MSTRG.105827	537	511	627	782	665	559	0.806183	-0.31082	0.390089	1	down	no
MSTRG.105838	216	104	412	277	92	308	1.07749	0.107672	0.892403	1	up	no
MSTRG.105842	463	240	604	422	237	526	1.08306	0.115109	0.75199	1	up	no
MSTRG.105852	48	19	96	48	48	33	1.15747	0.210974	0.556909	1	up	no
MSTRG.105857	3	5	3	16	0	6	0.568574	-0.81458	0.415855	1	down	no
MSTRG.105904	8	3	3	10	2	1	1.12079	0.164517	1	1	up	no
MSTRG.105913	10	7	2	8	5	5	1.06034	0.0845324	0.996363	1	up	no
MSTRG.105916	2	2	0	3	0	4	0.64519	-0.632205	0.701287	1	down	no
MSTRG.105933	33	48	27	38	37	53	0.842636	-0.247018	0.697222	1	down	no
MSTRG.10599	0	0	1	5	0	0	0.210121	-2.25071	0.361608	1	down	no
MSTRG.105991	19	38	50	17	5	52	1.51328	0.597677	0.623574	1	up	no
MSTRG.106030	31	15	60	31	0	37	1.63331	0.707802	0.487776	1	up	no
MSTRG.106039	0	1	2	3	0	0	1.12478	0.169637	1	1	up	no
MSTRG.106048	85	49	180	95	57	135	1.06408	0.0896117	0.843659	1	up	no
MSTRG.106049	121	81	375	115	96	209	1.31111	0.390794	0.419156	1	up	no
MSTRG.106050	341	183	885	378	189	384	1.43857	0.52464	0.156111	1	up	no
MSTRG.106051	5	0	13	16	3	7	0.684388	-0.547113	0.668349	1	down	no
MSTRG.106085	1	0	0	5	0	0	0.217274	-2.20242	0.36037	1	down	no
MSTRG.106093	1230	597	3063	1301	588	1518	1.40237	0.487865	0.319185	1	up	no
MSTRG.10610	3	0	1	0	0	0	Inf	Inf	0.20027	1	up	no
MSTRG.106107	19	1	28	9	1	3	3.75134	1.90741	0.0754503	1	up	no
MSTRG.106109	6	5	9	7	0	5	1.80263	0.850101	0.547944	1	up	no
MSTRG.106110	33	1	31	21	7	23	1.24582	0.317096	0.688009	1	up	no
MSTRG.106111	348	112	499	288	94	274	1.45203	0.538075	0.326466	1	up	no
MSTRG.106113	8	8	25	15	4	6	1.6558	0.727526	0.422932	1	up	no
MSTRG.106114	39	19	115	93	25	60	0.966327	-0.049417	0.911765	1	down	no
MSTRG.106121	239	95	294	257	174	209	0.938903	-0.0909516	0.899273	1	down	no
MSTRG.106122	464	276	630	523	278	498	1.03743	0.0530088	0.889793	1	up	no
MSTRG.106123	69	41	120	81	46	47	1.27707	0.352834	0.442511	1	up	no
MSTRG.106125	4	2	21	10	0	7	1.64986	0.722343	0.603666	1	up	no
MSTRG.106129	12	23	12	35	1	21	0.929414	-0.105607	0.740077	1	down	no
MSTRG.106151	1	0	16	9	0	7	1.08136	0.112843	0.948394	1	up	no
MSTRG.106179	2	4	28	2	0	7	3.84121	1.94156	0.228718	1	up	no
MSTRG.10618	6	0	0	0	0	0	Inf	Inf	0.107035	1	up	no
MSTRG.106191	0	0	4	2	0	1	1.36508	0.448985	0.921808	1	up	no
MSTRG.106198	0	0	15	1	0	1	7.58188	2.92256	0.0872959	1	up	no
MSTRG.106202	7	13	18	15	8	10	1.15249	0.204754	0.836878	1	up	no
MSTRG.106221	6	5	11	12	0	2	1.72638	0.787751	0.734052	1	up	no
MSTRG.10626	1	0	6	0	0	0	Inf	Inf	0.0805524	1	up	no
MSTRG.10627	3	4	7	11	6	6	0.60042	-0.735957	0.520004	1	down	no
MSTRG.106278	3093	2265	6001	4561	2221	4351	1.00635	0.00913226	1	1	up	no
MSTRG.106283	4	9	23	10	0	12	1.74209	0.800819	0.531143	1	up	no
MSTRG.106285	2	14	4	2	0	10	1.89272	0.92046	0.738594	1	up	no
MSTRG.106291	446	241	1094	537	238	433	1.43907	0.525139	0.142019	1	up	no
MSTRG.106298	0	2	4	1	0	0	6.74865	2.7546	0.275908	1	up	no
MSTRG.106300	56	23	46	50	29	40	1.02456	0.0350027	0.935102	1	up	no
MSTRG.106318	153	137	130	106	61	120	1.47406	0.559791	0.205359	1	up	no
MSTRG.106326	2	2	0	3	4	0	0.536778	-0.897603	0.705609	1	down	no
MSTRG.106330	2	0	7	1	0	5	1.49031	0.575617	0.830325	1	up	no
MSTRG.106492	0	0	0	8	0	0	#NAME?	#NAME?	0.0682474	1	down	no
MSTRG.106509	0	1	1	6	0	0	0.387287	-1.36853	0.454807	1	down	no
MSTRG.106514	167	138	181	206	202	167	0.806506	-0.310242	0.543865	1	down	no
MSTRG.106538	70	61	45	83	67	62	0.814118	-0.29669	0.61099	1	down	no
MSTRG.106552	556	267	1101	682	289	744	1.10396	0.142689	0.800449	1	up	no
MSTRG.106559	0	0	0	1	0	11	#NAME?	#NAME?	0.0245744	1	down	yes
MSTRG.106591	62	77	99	100	71	90	0.898395	-0.154578	0.778864	1	down	no
MSTRG.10664	11	19	19	1	6	10	2.74035	1.45436	0.0992728	1	up	no
MSTRG.106655	9	10	14	26	15	14	0.59247	-0.755186	0.356023	1	down	no
MSTRG.106675	0	7	4	23	6	0	0.413869	-1.27276	0.279704	1	down	no
MSTRG.10671	2	7	1	8	0	3	1.08007	0.11112	0.983247	1	up	no
MSTRG.106728	2	13	0	6	8	6	0.778394	-0.361428	0.992381	1	down	no
MSTRG.106730	1	0	1	2	2	0	0.436505	-1.19593	0.76463	1	down	no
MSTRG.106735	0	0	0	0	1	0	#NAME?	#NAME?	0.935164	1	down	no
MSTRG.106745	6	3	4	8	2	4	0.955966	-0.0649684	0.994327	1	down	no
MSTRG.106753	3	10	20	4	0	8	2.93015	1.55097	0.236337	1	up	no
MSTRG.106758	495	281	626	159	268	189	2.06854	1.04861	0.0228261	1	up	yes
MSTRG.106772	45	16	32	39	25	36	0.902244	-0.148411	0.86783	1	down	no
MSTRG.106776	162	110	152	116	136	118	1.08078	0.112075	0.631901	1	up	no
MSTRG.106785	340	204	839	372	187	564	1.20744	0.27195	0.643125	1	up	no
MSTRG.106788	27	7	37	19	54	10	0.714253	-0.485492	0.645245	1	down	no
MSTRG.106812	8	4	7	8	8	4	0.884545	-0.176993	1	1	down	no
MSTRG.106850	190	180	303	226	250	232	0.899463	-0.152864	0.847253	1	down	no
MSTRG.106856	66	13	46	23	22	28	1.60585	0.683339	0.212106	1	up	no
MSTRG.106872	4	4	25	10	0	8	1.91662	0.938564	0.466624	1	up	no
MSTRG.106882	205	120	251	118	107	161	1.43135	0.517376	0.15192	1	up	no
MSTRG.106905	77	168	187	315	215	431	0.452742	-1.14324	0.00412793	1	down	yes
MSTRG.106907	117	99	78	95	61	138	1.00885	0.0127051	0.991765	1	up	no
MSTRG.106911	5	0	7	1	1	7	1.27893	0.354942	0.855046	1	up	no
MSTRG.106949	52	22	48	33	24	40	1.2168	0.283089	0.594602	1	up	no
MSTRG.107020	67	58	73	34	33	67	1.44977	0.535828	0.283133	1	up	no
MSTRG.107034	323	190	114	282	223	318	0.751776	-0.411626	0.333809	1	down	no
MSTRG.107035	62	62	38	43	19	93	1.09016	0.124538	0.989649	1	up	no
MSTRG.107046	56	13	30	76	31	26	0.731281	-0.451502	0.517172	1	down	no
MSTRG.107057	1734	1216	2314	2071	1120	1682	1.06471	0.0904629	0.739799	1	up	no
MSTRG.107068	5	0	0	2	7	1	0.41109	-1.28247	0.796369	1	down	no
MSTRG.107085	0	9	28	5	10	33	0.742246	-0.430031	0.803277	1	down	no
MSTRG.107089	0	0	0	0	1	0	#NAME?	#NAME?	0.935164	1	down	no
MSTRG.1071	18	16	11	33	8	16	0.832504	-0.26447	0.653287	1	down	no
MSTRG.107104	86	19	22	116	19	12	0.899517	-0.152778	0.821398	1	down	no
MSTRG.107147	26	27	6	4	4	21	2.12463	1.08721	0.372442	1	up	no
MSTRG.107204	22	3	18	6	9	18	1.21295	0.278521	0.66393	1	up	no
MSTRG.107205	8	8	34	10	4	16	1.65206	0.724262	0.394566	1	up	no
MSTRG.107213	117	31	167	96	22	61	1.76627	0.820703	0.224897	1	up	no
MSTRG.107231	12	5	7	10	1	5	1.58881	0.667947	0.602196	1	up	no
MSTRG.107240	15	33	18	17	8	10	1.96148	0.971945	0.208712	1	up	no
MSTRG.107276	81	2	101	13	1	27	4.51373	2.17432	0.0686285	1	up	no
MSTRG.107279	9	2	5	18	7	4	0.541671	-0.884512	0.395927	1	down	no
MSTRG.107281	0	16	0	10	0	1	1.83868	0.878669	0.77416	1	up	no
MSTRG.107283	3	0	5	2	0	0	4.25607	2.08952	0.370508	1	up	no
MSTRG.107287	46	30	44	35	42	36	0.998202	-0.00259674	0.884167	1	down	no
MSTRG.107309	1809	1214	1990	1311	1234	1138	1.29516	0.373126	0.115056	1	up	no
MSTRG.107312	1	0	0	0	6	0	0.125058	-2.99933	0.216347	1	down	no
MSTRG.107343	650	166	825	551	427	686	0.934598	-0.0975817	0.854472	1	down	no
MSTRG.107355	0	0	6	7	0	3	0.615856	-0.699334	0.808666	1	down	no
MSTRG.107394	7	2	4	7	3	2	1.06316	0.0883625	1	1	up	no
MSTRG.1074	41	52	164	98	44	81	1.13642	0.184501	0.743392	1	up	no
MSTRG.107406	449	412	479	618	300	378	1.03802	0.0538401	0.935649	1	up	no
MSTRG.107409	46	43	90	20	6	22	3.80185	1.9267	0.00126541	0.70551	up	yes
MSTRG.107411	1	0	5	0	1	1	2.50932	1.3273	0.468638	1	up	no
MSTRG.107430	6	1	5	10	8	2	0.549476	-0.863871	0.534736	1	down	no
MSTRG.107431	3	1	1	2	0	2	1.34298	0.42544	1	1	up	no
MSTRG.107439	1	8	8	14	1	10	0.750052	-0.414937	0.603243	1	down	no
MSTRG.107441	5	0	13	0	1	0	13.1851	3.72084	0.0179068	1	up	yes
MSTRG.107500	2	0	1	1	2	5	0.347035	-1.52685	0.441349	1	down	no
MSTRG.107515	0	0	6	3	2	0	1.0692	0.0965348	0.877411	1	up	no
MSTRG.107524	21	3	27	19	8	24	0.97401	-0.0379918	1	1	down	no
MSTRG.107544	32	7	13	17	9	13	1.30152	0.380198	0.614957	1	up	no
MSTRG.107575	0	2	0	1	6	6	0.157583	-2.66582	0.230763	1	down	no
MSTRG.107579	4	1	2	1	0	4	1.45271	0.538745	0.895715	1	up	no
MSTRG.107587	397	220	322	290	199	298	1.16693	0.222715	0.488565	1	up	no
MSTRG.107611	17	14	0	3	1	22	1.28808	0.365219	0.98571	1	up	no
MSTRG.107620	39	136	40	44	35	32	1.99353	0.995322	0.0640787	1	up	no
MSTRG.107623	41	87	53	124	85	116	0.566898	-0.818838	0.0961072	1	down	no
MSTRG.107624	2596	1282	4104	2999	1887	3557	0.916037	-0.126522	0.648891	1	down	no
MSTRG.107646	10	4	13	14	8	3	1.02762	0.0393037	0.951338	1	up	no
MSTRG.107651	158	100	115	208	133	197	0.68476	-0.54633	0.188807	1	down	no
MSTRG.107656	110	60	339	159	68	165	1.26788	0.342414	0.496807	1	up	no
MSTRG.107668	47	33	42	67	52	43	0.72721	-0.459557	0.467543	1	down	no
MSTRG.107726	3	6	4	3	4	2	1.37923	0.46386	0.723446	1	up	no
MSTRG.107728	2151	1660	2048	2088	1393	2391	0.987766	-0.0177582	0.915632	1	down	no
MSTRG.107729	0	0	0	2	0	4	#NAME?	#NAME?	0.0983852	1	down	no
MSTRG.107733	4594	2339	8809	3954	2859	7331	1.07646	0.106301	0.812332	1	up	no
MSTRG.10775	24	13	46	4	15	9	2.5675	1.36037	0.0876917	1	up	no
MSTRG.107761	169	137	300	246	175	221	0.912532	-0.132052	0.791683	1	down	no
MSTRG.107778	19	0	16	20	10	18	0.694927	-0.525067	0.625383	1	down	no
MSTRG.107780	6	1	3	30	1	21	0.202288	-2.30551	0.0219973	1	down	yes
MSTRG.107789	17	0	4	14	9	4	0.723276	-0.467383	0.870802	1	down	no
MSTRG.107793	4	0	0	6	3	1	0.380448	-1.39423	0.623799	1	down	no
MSTRG.107794	0	0	1	8	0	0	0.131326	-2.92878	0.183415	1	down	no
MSTRG.107800	2	2	1	1	5	5	0.423247	-1.24043	0.465954	1	down	no
MSTRG.107866	9	29	5	14	21	16	0.842527	-0.247205	0.953095	1	down	no
MSTRG.107870	82	61	73	52	46	53	1.38504	0.469928	0.30925	1	up	no
MSTRG.107871	106	39	58	56	47	59	1.2028	0.266396	0.537588	1	up	no
MSTRG.107872	39	14	30	12	20	3	2.07527	1.0533	0.230831	1	up	no
MSTRG.107879	147	62	158	120	43	178	1.08121	0.11265	0.88266	1	up	no
MSTRG.1079	510	142	719	478	299	559	0.984427	-0.0226445	1	1	down	no
MSTRG.10793	11	7	3	9	1	13	0.981409	-0.0270736	0.932589	1	down	no
MSTRG.107933	15	3	22	1	8	29	0.985604	-0.0209205	1	1	down	no
MSTRG.10798	287	324	232	323	225	350	0.943265	-0.0842651	0.780028	1	down	no
MSTRG.108009	746	341	816	413	749	904	0.850129	-0.234247	0.713921	1	down	no
MSTRG.108018	450	492	346	472	391	249	1.13171	0.178504	0.650905	1	up	no
MSTRG.108056	3	0	6	0	4	0	1.65123	0.723541	0.762809	1	up	no
MSTRG.10806	5	16	11	9	16	14	0.790412	-0.339323	0.780538	1	down	no
MSTRG.108160	0	1	2	6	0	3	0.365362	-1.4526	0.362577	1	down	no
MSTRG.108280	0	0	12	0	0	11	1.06268	0.0877007	1	1	up	no
MSTRG.10832	465	160	724	505	342	584	0.901527	-0.149557	0.709316	1	down	no
MSTRG.108356	484	257	1188	509	307	1016	1.0253	0.0360529	0.934222	1	up	no
MSTRG.108454	19	20	0	22	1	2	1.80057	0.848452	0.761589	1	up	no
MSTRG.108457	0	0	0	10	0	0	#NAME?	#NAME?	0.0433105	1	down	yes
MSTRG.108466	67	46	42	96	56	96	0.625323	-0.677327	0.17851	1	down	no
MSTRG.108489	526	840	578	489	304	467	1.56902	0.649861	0.0351456	1	up	no
MSTRG.108491	5	4	9	30	4	13	0.401103	-1.31796	0.143814	1	down	no
MSTRG.108492	70	56	15	47	22	44	1.29129	0.368817	0.580635	1	up	no
MSTRG.108502	3	15	7	20	4	12	0.767038	-0.382631	0.597606	1	down	no
MSTRG.108518	8	3	0	11	0	3	0.878806	-0.186384	0.827311	1	down	no
MSTRG.108538	1	0	0	1	0	9	0.101467	-3.30092	0.112066	1	down	no
MSTRG.108539	0	0	0	0	0	8	#NAME?	#NAME?	0.0628797	1	down	no
MSTRG.108542	3	10	9	7	3	12	1.04777	0.0673156	1	1	up	no
MSTRG.108546	14	19	5	28	5	23	0.743631	-0.427341	0.470352	1	down	no
MSTRG.108547	17	9	14	8	4	6	2.20284	1.13936	0.20095	1	up	no
MSTRG.108549	13	13	2	6	1	1	3.84391	1.94257	0.113583	1	up	no
MSTRG.108559	29	30	19	28	25	19	1.05871	0.0823116	0.863553	1	up	no
MSTRG.108627	37	17	62	41	27	11	1.38085	0.465559	0.425038	1	up	no
MSTRG.108628	314	264	546	385	214	471	1.03994	0.0564958	0.902318	1	up	no
MSTRG.108635	419	236	758	536	241	707	0.942071	-0.086093	0.845231	1	down	no
MSTRG.108637	139	72	209	190	55	244	0.867597	-0.204903	0.674616	1	down	no
MSTRG.108638	895	546	1805	914	487	1428	1.12805	0.173836	0.752154	1	up	no
MSTRG.108640	4237	3058	8996	5441	2898	8697	0.943771	-0.0834912	0.874611	1	down	no
MSTRG.108641	2771	1535	5244	3094	1683	4509	1.00772	0.0110907	0.981478	1	up	no
MSTRG.108642	1923	1270	4390	2791	1365	3707	0.948976	-0.0755567	0.866824	1	down	no
MSTRG.108645	127	88	268	160	112	260	0.882162	-0.180884	0.745775	1	down	no
MSTRG.108646	155	76	221	111	80	206	1.10763	0.147479	0.746435	1	up	no
MSTRG.108647	617	283	1003	546	282	878	1.09631	0.13266	0.812303	1	up	no
MSTRG.108648	3032	2298	6920	4003	2116	5995	0.99685	-0.00455223	0.987316	1	down	no
MSTRG.108649	718	550	1678	974	487	1363	1.02986	0.042448	0.949414	1	up	no
MSTRG.108650	501	262	1041	541	267	794	1.10516	0.144254	0.800673	1	up	no
MSTRG.108692	29	15	16	40	15	44	0.617475	-0.695547	0.265217	1	down	no
MSTRG.108699	192	85	316	172	123	351	0.890408	-0.167461	0.812338	1	down	no
MSTRG.108700	77	68	144	72	56	190	0.89808	-0.155085	0.782676	1	down	no
MSTRG.108704	2	0	0	1	0	3	0.512975	-0.963038	0.828512	1	down	no
MSTRG.108710	11	4	41	5	3	25	1.65583	0.727556	0.589224	1	up	no
MSTRG.108711	15	8	65	16	12	78	0.806563	-0.310141	0.824453	1	down	no
MSTRG.108713	4	0	2	0	0	8	0.747169	-0.420494	0.772791	1	down	no
MSTRG.108714	17	2	34	11	9	60	0.63933	-0.645368	0.584021	1	down	no
MSTRG.108723	19	11	6	10	3	19	1.1755	0.233274	0.898011	1	up	no
MSTRG.108731	13244	8883	26993	16654	8488	23329	0.999114	-0.00127869	0.985857	1	down	no
MSTRG.108752	20	21	37	70	31	42	0.545231	-0.875061	0.142193	1	down	no
MSTRG.108755	2	0	0	1	0	6	0.290818	-1.78181	0.457846	1	down	no
MSTRG.108777	30	13	23	47	32	39	0.541429	-0.885155	0.184824	1	down	no
MSTRG.108778	125	30	113	105	93	100	0.842327	-0.247548	0.749757	1	down	no
MSTRG.108779	8	0	10	32	7	3	0.423118	-1.24087	0.272128	1	down	no
MSTRG.108835	0	0	9	2	1	9	0.7188	-0.476337	0.967712	1	down	no
MSTRG.108849	1	0	3	2	1	0	1.22924	0.297762	1	1	up	no
MSTRG.108858	0	5	8	1	4	0	2.17491	1.12095	0.500695	1	up	no
MSTRG.108862	0	12	0	5	2	0	1.93491	0.952268	0.481188	1	up	no
MSTRG.108879	1	5	9	7	16	11	0.402281	-1.31373	0.231549	1	down	no
MSTRG.108896	3	0	21	8	3	21	0.723639	-0.466659	0.835088	1	down	no
MSTRG.108897	169	29	241	121	45	118	1.51144	0.595928	0.24156	1	up	no
MSTRG.108899	110	20	89	73	27	34	1.60302	0.680793	0.230495	1	up	no
MSTRG.108900	24	13	39	14	6	26	1.64793	0.720656	0.347181	1	up	no
MSTRG.108901	14	0	15	6	0	13	1.54681	0.629294	0.667919	1	up	no
MSTRG.108902	24	1	30	13	5	9	1.96569	0.975036	0.229963	1	up	no
MSTRG.108903	10	0	6	7	3	8	0.859586	-0.218286	0.938072	1	down	no
MSTRG.108904	81	37	162	74	23	58	1.79742	0.845929	0.117147	1	up	no
MSTRG.108906	204	67	235	159	54	175	1.30026	0.378798	0.495523	1	up	no
MSTRG.108907	112	62	236	148	53	210	0.994073	-0.00857558	0.969673	1	down	no
MSTRG.108908	166	46	189	117	47	93	1.53308	0.616435	0.187433	1	up	no
MSTRG.108909	203	124	343	191	95	288	1.15583	0.20893	0.691596	1	up	no
MSTRG.108910	174	41	232	102	41	116	1.69291	0.759506	0.134138	1	up	no
MSTRG.108911	138	61	194	60	60	98	1.70807	0.772364	0.0590736	1	up	no
MSTRG.108912	30	11	31	9	10	10	2.31046	1.20818	0.0767133	1	up	no
MSTRG.108913	65	3	74	35	13	36	1.64253	0.715924	0.264225	1	up	no
MSTRG.108917	14	1	40	19	5	10	1.58022	0.660125	0.446062	1	up	no
MSTRG.108918	41	5	39	28	9	15	1.60607	0.683534	0.331674	1	up	no
MSTRG.108944	117	77	364	239	126	126	1.09014	0.124513	0.746184	1	up	no
MSTRG.108978	10	19	2	18	2	14	1.0322	0.0457276	0.948645	1	up	no
MSTRG.108986	59	54	58	120	51	91	0.663663	-0.591477	0.206763	1	down	no
MSTRG.10905	3	1	0	7	0	0	0.64746	-0.627137	0.655728	1	down	no
MSTRG.109059	1	0	4	3	1	4	0.603613	-0.728305	0.747217	1	down	no
MSTRG.109060	2	2	16	6	1	3	2.01515	1.01089	0.424642	1	up	no
MSTRG.109061	24	13	45	23	10	31	1.26777	0.342295	0.622357	1	up	no
MSTRG.109071	188	193	180	193	175	147	1.05645	0.0792229	0.740969	1	up	no
MSTRG.109086	113	197	119	222	200	235	0.651732	-0.61765	0.150066	1	down	no
MSTRG.109088	111	61	121	183	163	217	0.498244	-1.00507	0.0261725	1	down	yes
MSTRG.109090	14	35	34	18	15	31	1.30536	0.384446	0.572525	1	up	no
MSTRG.109098	258	121	290	247	139	195	1.12216	0.166274	0.637309	1	up	no
MSTRG.10912	0	3	6	2	0	2	2.43514	1.28401	0.503904	1	up	no
MSTRG.109128	3	1	11	2	6	0	1.50547	0.590217	0.65546	1	up	no
MSTRG.109133	103	115	106	85	130	157	0.835325	-0.25959	0.677238	1	down	no
MSTRG.109144	2	0	2	11	4	0	0.254534	-1.97407	0.189055	1	down	no
MSTRG.109147	699	599	542	715	634	676	0.885435	-0.175541	0.622123	1	down	no
MSTRG.109155	11	14	22	29	10	75	0.425249	-1.23362	0.110392	1	down	no
MSTRG.10916	0	0	1	3	1	3	0.136737	-2.87052	0.206044	1	down	no
MSTRG.109163	22	15	41	43	14	17	1.05474	0.0768927	0.954407	1	up	no
MSTRG.109166	37	37	67	41	23	45	1.28378	0.360404	0.531651	1	up	no
MSTRG.109172	2	2	16	16	3	23	0.476832	-1.06845	0.366293	1	down	no
MSTRG.109173	12	0	10	2	1	0	6.82822	2.77151	0.0335032	1	up	yes
MSTRG.109174	3	10	17	4	10	2	1.64042	0.714069	0.487591	1	up	no
MSTRG.109193	8	15	24	10	5	10	1.89129	0.919374	0.275175	1	up	no
MSTRG.109200	206	197	281	298	162	286	0.915354	-0.127599	0.687284	1	down	no
MSTRG.109201	116	119	216	175	114	193	0.920184	-0.120006	0.782781	1	down	no
MSTRG.109206	3	18	32	14	8	26	1.11507	0.157134	0.866977	1	up	no
MSTRG.109211	213	167	264	255	174	249	0.930229	-0.104342	0.809894	1	down	no
MSTRG.109214	0	5	1	0	0	7	0.982323	-0.0257301	0.900029	1	down	no
MSTRG.109234	1	0	7	0	1	15	0.478883	-1.06225	0.595748	1	down	no
MSTRG.109248	41	46	38	50	47	80	0.699986	-0.514603	0.36504	1	down	no
MSTRG.109255	0	0	0	1	7	0	#NAME?	#NAME?	0.0493704	1	down	yes
MSTRG.109275	1	0	8	6	1	7	0.632855	-0.660053	0.764193	1	down	no
MSTRG.109359	65	46	63	54	50	61	1.01657	0.0237114	0.895476	1	up	no
MSTRG.10939	118	72	106	120	51	50	1.33683	0.418818	0.442016	1	up	no
MSTRG.10940	1359	876	1397	1049	1042	1282	1.03021	0.0429358	0.706993	1	up	no
MSTRG.109473	2	7	4	3	8	1	0.976111	-0.0348823	1	1	down	no
MSTRG.109492	239	79	373	255	179	164	1.08836	0.12215	0.654958	1	up	no
MSTRG.109514	1	7	28	1	0	16	2.15899	1.11035	0.637364	1	up	no
MSTRG.109533	2	0	7	3	0	0	3.17566	1.66706	0.527144	1	up	no
MSTRG.10954	36	15	19	49	11	48	0.669845	-0.578101	0.340914	1	down	no
MSTRG.109546	1402	1138	1339	1525	1403	2114	0.750247	-0.414562	0.145827	1	down	no
MSTRG.109547	330	263	826	760	526	716	0.680595	-0.555131	0.1324	1	down	no
MSTRG.109548	298	158	706	465	347	499	0.841285	-0.249333	0.57531	1	down	no
MSTRG.109549	110	85	335	213	121	217	0.931605	-0.102209	0.838	1	down	no
MSTRG.10955	11	8	0	15	2	4	0.996634	-0.00486375	0.925674	1	down	no
MSTRG.109550	113	111	415	247	168	297	0.863701	-0.211395	0.669195	1	down	no
MSTRG.109551	21	10	80	30	23	35	1.18353	0.243096	0.632246	1	up	no
MSTRG.109552	12	1	41	26	14	13	0.951802	-0.0712667	0.974579	1	down	no
MSTRG.109554	11	4	29	25	18	40	0.504345	-0.987517	0.259471	1	down	no
MSTRG.109556	10	23	30	41	22	36	0.641693	-0.640044	0.318033	1	down	no
MSTRG.109557	0	0	2	6	6	0	0.143067	-2.80524	0.213358	1	down	no
MSTRG.109559	42	33	54	23	26	43	1.34903	0.431925	0.408233	1	up	no
MSTRG.109560	14	12	56	48	25	49	0.65177	-0.617566	0.422075	1	down	no
MSTRG.109561	23	13	62	18	32	54	0.870313	-0.200394	0.939702	1	down	no
MSTRG.10958	1	8	4	12	2	7	0.689397	-0.536593	0.550243	1	down	no
MSTRG.109620	23	24	24	29	30	33	0.74756	-0.419738	0.582897	1	down	no
MSTRG.109621	0	0	12	1	1	3	2.21827	1.14944	0.400953	1	up	no
MSTRG.109626	1	0	5	0	0	1	5.87787	2.55529	0.280913	1	up	no
MSTRG.109639	33	8	62	15	18	5	2.39321	1.25895	0.0926616	1	up	no
MSTRG.109642	3	0	2	4	2	2	0.592125	-0.756027	0.734238	1	down	no
MSTRG.109653	41	30	65	43	21	60	1.09346	0.128903	0.853165	1	up	no
MSTRG.109656	0	0	0	0	0	5	#NAME?	#NAME?	0.142338	1	down	no
MSTRG.109660	12	2	22	9	3	10	1.60374	0.681436	0.459254	1	up	no
MSTRG.109663	57	10	150	50	46	70	1.209	0.273819	0.527784	1	up	no
MSTRG.109664	7	7	21	1	2	18	1.65512	0.726934	0.661134	1	up	no
MSTRG.109665	9	2	8	1	12	11	0.685518	-0.544733	0.75976	1	down	no
MSTRG.109666	7	2	8	4	4	13	0.779255	-0.359832	0.810514	1	down	no
MSTRG.109668	9	4	12	5	9	26	0.596395	-0.74566	0.467531	1	down	no
MSTRG.109670	45	18	130	58	35	94	0.992035	-0.0115374	0.985332	1	down	no
MSTRG.109672	7	4	47	1	12	18	1.64277	0.716127	0.395231	1	up	no
MSTRG.109673	1	1	7	9	12	11	0.254036	-1.97689	0.143347	1	down	no
MSTRG.109674	45	6	82	43	18	51	1.15	0.201633	0.75537	1	up	no
MSTRG.109675	42	10	108	33	47	44	1.15705	0.210445	0.532814	1	up	no
MSTRG.109677	40	5	46	26	31	43	0.837022	-0.256662	0.863454	1	down	no
MSTRG.109678	34	3	24	15	13	15	1.31942	0.399907	0.519849	1	up	no
MSTRG.109679	27	3	10	28	3	21	0.79388	-0.333007	0.702622	1	down	no
MSTRG.109788	15	7	33	47	4	33	0.67748	-0.56175	0.461254	1	down	no
MSTRG.10979	0	0	3	0	1	0	2.17694	1.1223	0.625267	1	up	no
MSTRG.109806	9	1	42	22	9	7	1.29582	0.373861	0.616991	1	up	no
MSTRG.109807	13	20	65	36	13	21	1.39246	0.477633	0.498134	1	up	no
MSTRG.109808	206	169	166	254	142	152	0.983679	-0.0237407	0.942282	1	down	no
MSTRG.109809	32	40	47	53	47	50	0.771927	-0.373463	0.565155	1	down	no
MSTRG.10983	0	8	0	0	0	0	Inf	Inf	0.0500573	1	up	no
MSTRG.109845	135	164	131	208	125	58	1.09202	0.126994	0.870341	1	up	no
MSTRG.109846	0	0	6	7	2	12	0.276017	-1.85717	0.353534	1	down	no
MSTRG.109853	7	5	6	9	0	6	1.31043	0.390038	0.886379	1	up	no
MSTRG.109868	391	475	596	663	264	399	1.12206	0.16615	0.751288	1	up	no
MSTRG.109877	32	48	92	159	48	82	0.607474	-0.719106	0.172097	1	down	no
MSTRG.109894	0	1	0	0	0	0	Inf	Inf	0.978044	1	up	no
MSTRG.109899	76	37	78	61	63	60	0.975534	-0.0357366	0.928718	1	down	no
MSTRG.10991	6	0	0	0	0	0	Inf	Inf	0.107035	1	up	no
MSTRG.109916	0	19	7	14	0	1	2.09194	1.06484	0.762315	1	up	no
MSTRG.109917	7	44	10	65	17	27	0.624323	-0.679636	0.432022	1	down	no
MSTRG.109918	7	27	4	4	1	22	1.58289	0.662558	0.812015	1	up	no
MSTRG.109947	137	175	214	282	205	193	0.757928	-0.399867	0.32632	1	down	no
MSTRG.109949	3	8	1	8	6	3	0.727551	-0.458879	0.745486	1	down	no
MSTRG.109957	1	0	0	23	0	0	0.0472334	-4.40405	0.0140831	1	down	yes
MSTRG.109965	3	0	1	4	2	0	0.62499	-0.678094	0.835607	1	down	no
MSTRG.110018	4	8	14	17	6	15	0.698413	-0.517847	0.541454	1	down	no
MSTRG.11002	8	0	1	2	5	4	0.718765	-0.476408	1	1	down	no
MSTRG.110026	19	55	23	94	73	57	0.439667	-1.18552	0.0764002	1	down	no
MSTRG.110028	3	4	11	3	6	1	1.55954	0.641121	0.516074	1	up	no
MSTRG.110032	47	62	22	61	39	42	0.940668	-0.0882426	0.867856	1	down	no
MSTRG.110037	228	250	217	305	233	163	0.970435	-0.0432972	0.962468	1	down	no
MSTRG.110039	87	107	112	148	90	146	0.799521	-0.322793	0.444615	1	down	no
MSTRG.110040	5	4	1	0	0	0	Inf	Inf	0.0305726	1	up	yes
MSTRG.110061	357	251	440	294	232	451	1.04779	0.067346	0.823538	1	up	no
MSTRG.110066	10	9	4	12	10	8	0.755537	-0.404426	0.715898	1	down	no
MSTRG.110082	66	96	174	240	105	52	0.840708	-0.250324	0.647049	1	down	no
MSTRG.110096	772	386	690	464	417	530	1.25355	0.326021	0.197084	1	up	no
MSTRG.110144	1	4	6	2	7	8	0.601191	-0.734105	0.630592	1	down	no
MSTRG.110150	10	2	4	3	1	7	1.46801	0.553858	0.695906	1	up	no
MSTRG.110172	16	24	15	17	12	11	1.37758	0.462132	0.543358	1	up	no
MSTRG.110192	23	6	41	14	4	16	2.04332	1.03091	0.176777	1	up	no
MSTRG.110205	3	9	4	7	2	7	1.08451	0.117042	1	1	up	no
MSTRG.110213	219	143	290	339	295	242	0.70552	-0.503241	0.229642	1	down	no
MSTRG.110245	13	27	4	12	17	19	0.922852	-0.115828	1	1	down	no
MSTRG.110248	1	3	0	14	5	1	0.219813	-2.18565	0.0979385	1	down	no
MSTRG.110249	4	5	1	9	0	0	1.30685	0.386094	1	1	up	no
MSTRG.110257	425	218	796	432	257	479	1.19295	0.254532	0.459624	1	up	no
MSTRG.110274	8	3	0	0	9	23	0.330642	-1.59666	0.23283	1	down	no
MSTRG.110288	1	6	15	10	3	12	0.897325	-0.156297	0.904314	1	down	no
MSTRG.110289	39	30	31	34	25	39	1.00778	0.0111739	0.982235	1	up	no
MSTRG.110316	1	9	10	7	8	0	1.24043	0.310846	0.804146	1	up	no
MSTRG.110333	909	389	555	627	400	265	1.38467	0.469541	0.267872	1	up	no
MSTRG.110335	38	19	47	52	31	29	0.896146	-0.158194	0.858578	1	down	no
MSTRG.110343	15	4	30	10	11	5	1.68929	0.756415	0.273394	1	up	no
MSTRG.11037	0	2	0	0	0	2	1.18043	0.239311	1	1	up	no
MSTRG.110385	18	38	19	50	16	31	0.824532	-0.278352	0.563772	1	down	no
MSTRG.110398	15	3	10	12	17	13	0.604754	-0.72558	0.509887	1	down	no
MSTRG.110402	20	8	0	55	24	12	0.310764	-1.68611	0.118118	1	down	no
MSTRG.110407	2	0	0	0	2	3	0.354374	-1.49666	0.68939	1	down	no
MSTRG.110415	145	104	213	168	72	143	1.20455	0.268495	0.558854	1	up	no
MSTRG.110417	92	46	148	99	16	109	1.30984	0.389386	0.601376	1	up	no
MSTRG.110418	205	152	290	374	181	267	0.780172	-0.358136	0.303184	1	down	no
MSTRG.110420	4	1	14	0	2	9	1.61296	0.689714	0.64829	1	up	no
MSTRG.110435	325	385	601	540	290	423	1.04135	0.0584515	0.893653	1	up	no
MSTRG.110443	29	43	16	45	19	31	0.972774	-0.0398232	0.877492	1	down	no
MSTRG.110445	1478	1937	1993	2244	1781	1591	0.942959	-0.0847325	0.811001	1	down	no
MSTRG.110450	3	21	11	13	4	7	1.57744	0.657584	0.544274	1	up	no
MSTRG.110459	78	145	74	140	82	65	1.05553	0.0779613	0.887121	1	up	no
MSTRG.110460	132	148	157	257	176	121	0.773398	-0.370718	0.427382	1	down	no
MSTRG.110463	10	21	18	22	12	8	1.17724	0.235411	0.788152	1	up	no
MSTRG.110466	263	321	280	366	271	194	1.02166	0.0309212	0.911484	1	up	no
MSTRG.110469	79	45	66	94	100	66	0.685412	-0.544957	0.377961	1	down	no
MSTRG.110477	7	0	1	0	8	0	0.74726	-0.420318	0.955385	1	down	no
MSTRG.110480	4	1	0	3	6	0	0.480759	-1.05662	0.622523	1	down	no
MSTRG.110487	37	6	30	19	32	19	0.924616	-0.113074	0.948593	1	down	no
MSTRG.110499	26	14	15	43	19	13	0.731441	-0.451186	0.527206	1	down	no
MSTRG.110506	828	668	1049	1651	951	959	0.702096	-0.51026	0.0913386	1	down	no
MSTRG.110510	3	0	1	0	0	0	Inf	Inf	0.20027	1	up	no
MSTRG.11052	8	3	5	1	0	8	1.84494	0.883571	0.71866	1	up	no
MSTRG.110539	2	12	9	5	5	10	1.16857	0.224748	0.876598	1	up	no
MSTRG.110543	455	430	426	537	386	341	1.01753	0.0250749	0.880205	1	up	no
MSTRG.110566	70	82	63	76	46	74	1.10889	0.149122	0.800098	1	up	no
MSTRG.110569	37	67	65	80	73	98	0.665042	-0.588483	0.262082	1	down	no
MSTRG.110595	27	21	32	48	43	38	0.593009	-0.753873	0.262658	1	down	no
MSTRG.110622	196	267	151	525	162	166	0.75805	-0.399635	0.348965	1	down	no
MSTRG.110756	13	8	20	26	8	7	1.00416	0.00598492	1	1	up	no
MSTRG.110774	8	27	6	12	28	10	0.779618	-0.35916	0.852862	1	down	no
MSTRG.110816	622	895	982	1008	521	763	1.1012	0.139079	0.693096	1	up	no
MSTRG.110833	4	2	1	0	32	12	0.133997	-2.89973	0.0118821	1	down	yes
MSTRG.110878	157	130	246	243	236	361	0.610364	-0.712258	0.074563	1	down	no
MSTRG.110894	3	7	16	22	13	18	0.481125	-1.05551	0.213282	1	down	no
MSTRG.110895	8	3	10	12	7	13	0.636593	-0.651556	0.528853	1	down	no
MSTRG.110904	20	34	10	12	21	13	1.3384	0.420512	0.48476	1	up	no
MSTRG.110931	8	4	8	10	8	4	0.8568	-0.222969	0.944918	1	down	no
MSTRG.110937	332	362	315	370	219	133	1.38767	0.472665	0.338706	1	up	no
MSTRG.110959	52	28	41	68	34	68	0.709538	-0.495049	0.362946	1	down	no
MSTRG.110988	37	37	25	69	47	48	0.601462	-0.733454	0.205995	1	down	no
MSTRG.110993	24	15	26	27	7	23	1.17024	0.226801	0.827869	1	up	no
MSTRG.111035	133	38	38	70	44	75	1.08479	0.117416	0.799369	1	up	no
MSTRG.111040	2	0	2	0	0	0	Inf	Inf	0.199771	1	up	no
MSTRG.111049	3	0	2	3	1	2	0.811572	-0.30121	0.993256	1	down	no
MSTRG.111052	24	12	35	21	12	22	1.25797	0.331095	0.619652	1	up	no
MSTRG.111077	0	0	0	5	0	0	#NAME?	#NAME?	0.148282	1	down	no
MSTRG.111078	3	11	41	17	13	14	1.18494	0.244813	0.674457	1	up	no
MSTRG.111079	21	38	11	41	27	6	0.955945	-0.0650008	0.923208	1	down	no
MSTRG.111104	4	0	0	3	14	0	0.186746	-2.42085	0.385969	1	down	no
MSTRG.111108	6	11	17	7	0	0	5.48325	2.45503	0.254601	1	up	no
MSTRG.111128	0	0	0	6	0	0	#NAME?	#NAME?	0.112507	1	down	no
MSTRG.111129	366	239	655	508	256	541	0.950696	-0.0729446	0.777078	1	down	no
MSTRG.111132	25	7	94	14	29	27	1.58422	0.663773	0.227252	1	up	no
MSTRG.111137	499	310	586	461	427	514	0.950318	-0.0735182	0.950315	1	down	no
MSTRG.111139	26	5	82	32	26	27	1.22273	0.290105	0.554904	1	up	no
MSTRG.111140	46	19	113	55	21	62	1.26668	0.341053	0.586001	1	up	no
MSTRG.111143	249	74	203	128	81	184	1.3026	0.38139	0.352717	1	up	no
MSTRG.111235	106	27	148	75	54	101	1.16369	0.218711	0.607205	1	up	no
MSTRG.111258	4	1	3	0	0	1	8.1319	3.02359	0.161668	1	up	no
MSTRG.111267	71	87	65	109	20	51	1.32764	0.408863	0.686283	1	up	no
MSTRG.111269	117	42	248	108	51	167	1.21874	0.285395	0.650514	1	up	no
MSTRG.111279	985	641	2158	1383	817	1572	0.974666	-0.0370199	0.861763	1	down	no
MSTRG.111313	0	1	0	4	0	0	0.318279	-1.65164	0.462998	1	down	no
MSTRG.111325	115	100	100	123	81	106	1.00764	0.0109754	0.978308	1	up	no
MSTRG.111336	6	1	15	27	2	2	0.734741	-0.444693	0.687668	1	down	no
MSTRG.111359	1	0	0	0	0	4	0.25182	-1.98954	0.456867	1	down	no
MSTRG.111388	3	22	1	0	5	14	1.44676	0.532825	0.684563	1	up	no
MSTRG.111390	903	520	1630	773	503	1059	1.26938	0.344129	0.350933	1	up	no
MSTRG.111393	10	3	2	4	0	0	4.19606	2.06903	0.395745	1	up	no
MSTRG.111422	356	340	305	547	266	313	0.897884	-0.155398	0.593105	1	down	no
MSTRG.111449	285	133	783	263	222	304	1.42671	0.512688	0.125995	1	up	no
MSTRG.111454	12	13	36	12	14	7	1.69287	0.759474	0.239305	1	up	no
MSTRG.111484	1	8	2	6	3	0	1.29285	0.37055	0.857028	1	up	no
MSTRG.111485	2	0	21	7	8	5	1.01086	0.0155787	0.790873	1	up	no
MSTRG.111517	0	4	4	1	5	1	0.997559	-0.00352534	1	1	down	no
MSTRG.111528	524	318	446	523	323	325	1.07569	0.105262	0.703908	1	up	no
MSTRG.111530	11	0	0	5	0	1	1.96595	0.975225	0.623857	1	up	no
MSTRG.111546	1	0	0	0	3	0	0.250116	-1.99933	0.569905	1	down	no
MSTRG.111552	5	0	4	8	15	4	0.283099	-1.82062	0.156794	1	down	no
MSTRG.111559	28	2	67	26	5	28	1.62924	0.704199	0.412754	1	up	no
MSTRG.111560	20	7	23	20	14	12	1.02991	0.0425135	0.905783	1	up	no
MSTRG.111561	103	33	98	74	93	104	0.800678	-0.320706	0.656703	1	down	no
MSTRG.111562	122	36	168	114	79	174	0.852973	-0.229429	0.67624	1	down	no
MSTRG.111563	80	77	177	138	108	134	0.845086	-0.24283	0.655251	1	down	no
MSTRG.111575	11	8	15	8	18	13	0.788121	-0.343511	0.858843	1	down	no
MSTRG.111578	11	2	34	31	16	28	0.595243	-0.74845	0.44899	1	down	no
MSTRG.111587	91	95	131	51	32	41	2.52516	1.33637	0.00485663	1	up	yes
MSTRG.111592	82	46	54	62	43	72	1.01223	0.0175314	0.963558	1	up	no
MSTRG.111599	0	18	13	5	1	4	3.39847	1.76488	0.11592	1	up	no
MSTRG.111607	2	16	0	11	1	0	1.81097	0.856759	0.783641	1	up	no
MSTRG.111630	121	51	124	147	39	102	1.04205	0.05942	0.984151	1	up	no
MSTRG.11168	2	1	1	0	0	1	4.1691	2.05974	0.498174	1	up	no
MSTRG.111682	550	501	554	488	292	384	1.37169	0.455951	0.133934	1	up	no
MSTRG.111683	91	24	112	55	32	81	1.30946	0.38897	0.439745	1	up	no
MSTRG.111687	0	0	0	6	1	2	#NAME?	#NAME?	0.0411567	1	down	yes
MSTRG.111700	40	14	135	44	37	96	1.00996	0.0142974	0.901562	1	up	no
MSTRG.111754	189	126	596	115	134	144	2.13626	1.09509	0.00269144	1	up	yes
MSTRG.111758	0	2	9	0	5	2	1.2773	0.353096	0.737737	1	up	no
MSTRG.111794	0	0	1	8	0	0	0.131326	-2.92878	0.183415	1	down	no
MSTRG.111809	4	1	7	3	4	7	0.793886	-0.332996	0.916779	1	down	no
MSTRG.111816	3	1	8	7	2	3	0.985216	-0.0214884	1	1	down	no
MSTRG.111923	0	0	2	0	1	4	0.364674	-1.45532	0.670907	1	down	no
MSTRG.111930	87	17	70	69	55	45	0.962143	-0.0556774	0.954592	1	down	no
MSTRG.11194	459	588	399	448	410	415	1.11901	0.162228	0.527978	1	up	no
MSTRG.11197	37	64	44	39	35	36	1.30662	0.385843	0.465578	1	up	no
MSTRG.111997	1	0	0	1	0	0	1.08637	0.119513	1	1	up	no
MSTRG.11201	29	24	12	71	56	23	0.422123	-1.24427	0.0676208	1	down	no
MSTRG.112029	1	0	4	1	3	4	0.547633	-0.868717	0.755851	1	down	no
MSTRG.112038	4	5	5	0	7	3	1.194	0.255797	0.869819	1	up	no
MSTRG.112042	139	214	147	148	104	90	1.46065	0.546608	0.170144	1	up	no
MSTRG.112067	827	385	664	697	511	582	1.01048	0.0150458	0.867617	1	up	no
MSTRG.112095	5	0	2	0	1	1	2.98181	1.57619	0.374216	1	up	no
MSTRG.112144	0	0	6	0	0	0	Inf	Inf	0.109966	1	up	no
MSTRG.11215	8	13	8	25	9	7	0.73818	-0.437954	0.571058	1	down	no
MSTRG.112162	283	194	335	202	177	237	1.26966	0.344447	0.277557	1	up	no
MSTRG.112183	0	0	18	9	0	3	1.54557	0.628138	0.69765	1	up	no
MSTRG.112186	2	1	7	1	4	3	1.07712	0.107177	0.894803	1	up	no
MSTRG.112221	14	15	22	38	13	33	0.621334	-0.686559	0.291326	1	down	no
MSTRG.112235	2	2	2	0	1	3	1.45625	0.54226	0.844374	1	up	no
MSTRG.11226	0	6	0	0	1	0	5.27599	2.39944	0.231437	1	up	no
MSTRG.112273	4	4	10	2	0	8	1.87652	0.908063	0.637087	1	up	no
MSTRG.112311	11	13	5	13	13	7	0.857314	-0.222104	0.88282	1	down	no
MSTRG.112320	63	44	114	72	33	83	1.1669	0.222686	0.683475	1	up	no
MSTRG.112321	1960	1396	3731	2164	1480	2292	1.15454	0.207324	0.395721	1	up	no
MSTRG.112337	146	118	237	169	60	127	1.41999	0.505882	0.270866	1	up	no
MSTRG.112339	40	40	53	19	19	32	1.85213	0.889182	0.118894	1	up	no
MSTRG.112341	2	12	6	14	12	11	0.549378	-0.86413	0.381369	1	down	no
MSTRG.112361	560	389	770	630	387	467	1.12905	0.175103	0.521557	1	up	no
MSTRG.112364	1	0	4	0	0	1	4.90375	2.29389	0.367587	1	up	no
MSTRG.112394	89	23	133	230	39	113	0.650684	-0.61997	0.391353	1	down	no
MSTRG.112398	4	0	7	2	0	10	0.915099	-0.128	0.932566	1	down	no
MSTRG.112401	0	0	6	1	1	1	1.78759	0.838012	0.61001	1	up	no
MSTRG.112402	16	3	31	48	5	26	0.645649	-0.631179	0.480334	1	down	no
MSTRG.112403	1	0	7	4	1	11	0.487571	-1.03631	0.586603	1	down	no
MSTRG.112404	0	0	0	0	4	0	#NAME?	#NAME?	0.171582	1	down	no
MSTRG.112405	67	61	70	51	35	71	1.25661	0.329538	0.528087	1	up	no
MSTRG.112411	25	32	61	49	22	50	0.979283	-0.0302021	0.94266	1	down	no
MSTRG.112414	35	22	68	41	35	42	1.00366	0.00526814	0.910351	1	up	no
MSTRG.11244	234	129	107	238	144	166	0.848664	-0.236734	0.560736	1	down	no
MSTRG.11245	9	0	4	6	1	0	1.87702	0.908447	0.632231	1	up	no
MSTRG.112455	169	89	152	251	154	186	0.67687	-0.563049	0.176228	1	down	no
MSTRG.112457	29	19	73	47	36	53	0.847104	-0.239388	0.788386	1	down	no
MSTRG.112458	141	99	143	201	113	116	0.87695	-0.189433	0.667696	1	down	no
MSTRG.11246	0	0	0	4	0	0	#NAME?	#NAME?	0.201172	1	down	no
MSTRG.112466	1	0	4	0	0	2	2.45188	1.29389	0.678895	1	up	no
MSTRG.112482	8	17	7	20	25	22	0.471556	-1.0845	0.171541	1	down	no
MSTRG.112486	8	4	13	15	13	14	0.560931	-0.834104	0.395387	1	down	no
MSTRG.112488	84	29	63	79	24	66	1.05101	0.0717778	0.971601	1	up	no
MSTRG.112495	57	18	41	21	35	3	1.70758	0.771957	0.368757	1	up	no
MSTRG.112504	1864	992	3831	2100	1482	2510	1.05178	0.0728377	0.758773	1	up	no
MSTRG.112516	48	22	37	40	12	35	1.2513	0.323433	0.660928	1	up	no
MSTRG.112524	108	123	183	154	115	134	1.0025	0.00359682	0.945343	1	up	no
MSTRG.112526	52	11	96	74	37	61	0.886194	-0.174306	0.821412	1	down	no
MSTRG.112541	18	18	11	14	9	4	1.72367	0.785479	0.3259	1	up	no
MSTRG.112648	153	93	264	160	112	217	1.01039	0.0149136	0.935534	1	up	no
MSTRG.112650	1332	488	1970	912	819	1066	1.27423	0.349625	0.149989	1	up	no
MSTRG.112664	514	192	407	391	284	366	1.028	0.0398345	0.826539	1	up	no
MSTRG.112711	12	6	30	16	5	9	1.58422	0.66377	0.42665	1	up	no
MSTRG.112714	0	3	13	8	9	12	0.51445	-0.958897	0.554759	1	down	no
MSTRG.112733	58	24	97	77	57	150	0.608374	-0.716969	0.255517	1	down	no
MSTRG.112734	214	109	390	303	160	292	0.919265	-0.121447	0.753874	1	down	no
MSTRG.112735	737	343	1389	779	538	1139	0.967794	-0.0472281	0.950226	1	down	no
MSTRG.112736	1295	756	2736	1718	1218	2312	0.877623	-0.188327	0.622749	1	down	no
MSTRG.112740	105	61	189	172	88	158	0.830739	-0.267532	0.550647	1	down	no
MSTRG.112741	1122	681	2654	1787	1021	2357	0.839324	-0.2527	0.5693	1	down	no
MSTRG.112748	150	98	484	366	198	415	0.723664	-0.466609	0.256626	1	down	no
MSTRG.112749	25	21	55	56	19	66	0.721943	-0.470044	0.394396	1	down	no
MSTRG.112751	1540	887	3231	2541	1408	3074	0.784908	-0.349405	0.357898	1	down	no
MSTRG.112752	149	42	251	108	81	160	1.20412	0.267976	0.510887	1	up	no
MSTRG.112754	1784	1043	3493	2889	1415	3144	0.832765	-0.264019	0.451352	1	down	no
MSTRG.112756	2	1	12	0	0	9	1.65382	0.725805	0.838927	1	up	no
MSTRG.112759	16	7	2	5	9	11	0.94985	-0.0742282	1	1	down	no
MSTRG.112812	567	264	1236	553	290	950	1.12674	0.172156	0.779471	1	up	no
MSTRG.112832	6	0	13	4	8	7	0.872208	-0.197256	1	1	down	no
MSTRG.112834	0	0	8	2	0	2	2.02183	1.01567	0.576287	1	up	no
MSTRG.112843	85	79	175	179	70	164	0.824044	-0.279206	0.462941	1	down	no
MSTRG.112862	403	456	696	636	453	577	0.91401	-0.129719	0.699443	1	down	no
MSTRG.112874	19	7	49	21	25	24	0.975355	-0.0360005	0.877623	1	down	no
MSTRG.112878	5	6	7	2	9	6	0.949923	-0.0741174	0.989377	1	down	no
MSTRG.112907	525	306	1186	760	485	1204	0.79904	-0.32366	0.570242	1	down	no
MSTRG.112920	7940	3367	13972	8050	5205	9545	1.06611	0.0923606	0.744867	1	up	no
MSTRG.112922	12	13	45	23	16	35	0.915995	-0.126588	0.933729	1	down	no
MSTRG.112924	132	72	396	261	110	377	0.787441	-0.344757	0.620411	1	down	no
MSTRG.112925	614	442	1399	1045	662	1498	0.74592	-0.422907	0.363875	1	down	no
MSTRG.112926	288	236	794	549	294	721	0.826076	-0.275653	0.554498	1	down	no
MSTRG.112927	169	79	309	176	141	360	0.792298	-0.335885	0.621213	1	down	no
MSTRG.112929	0	0	0	7	1	6	#NAME?	#NAME?	0.0114568	1	down	yes
MSTRG.112930	81	40	124	94	100	137	0.696425	-0.52196	0.340445	1	down	no
MSTRG.112931	163	123	404	353	179	412	0.717566	-0.478816	0.241441	1	down	no
MSTRG.112933	16	12	36	44	10	33	0.749246	-0.416489	0.488491	1	down	no
MSTRG.112934	139	83	392	329	113	374	0.746131	-0.422499	0.479038	1	down	no
MSTRG.112935	37	49	123	106	33	138	0.766002	-0.38458	0.522118	1	down	no
MSTRG.112936	27	36	55	51	20	81	0.794586	-0.331724	0.554509	1	down	no
MSTRG.112937	189	119	326	218	105	322	0.97493	-0.0366289	0.928116	1	down	no
MSTRG.112948	192	85	522	278	235	354	0.865185	-0.20892	0.722014	1	down	no
MSTRG.112949	151	68	186	64	54	118	1.65534	0.727124	0.110479	1	up	no
MSTRG.112951	14	13	15	13	27	37	0.516528	-0.95308	0.233092	1	down	no
MSTRG.112952	253	141	466	266	136	301	1.1986	0.26135	0.518582	1	up	no
MSTRG.112953	95	37	272	111	72	145	1.17342	0.230716	0.602789	1	up	no
MSTRG.112954	173	88	384	159	146	209	1.18063	0.239553	0.466284	1	up	no
MSTRG.112955	23	18	54	44	24	27	0.970033	-0.0438943	1	1	down	no
MSTRG.112956	7	20	62	28	4	35	1.37273	0.457049	0.674411	1	up	no
MSTRG.112957	49	27	70	24	20	45	1.58783	0.667057	0.222302	1	up	no
MSTRG.112958	253	133	631	242	173	286	1.38228	0.467048	0.195463	1	up	no
MSTRG.112959	205	110	472	213	142	247	1.25351	0.325971	0.389108	1	up	no
MSTRG.112960	249	138	458	186	81	197	1.79813	0.846501	0.0412134	1	up	yes
MSTRG.112961	81	29	139	60	64	110	0.99872	-0.0018478	0.884395	1	down	no
MSTRG.112962	32	31	110	48	37	61	1.13407	0.181511	0.685147	1	up	no
MSTRG.112963	187	142	438	134	173	256	1.27783	0.353691	0.363228	1	up	no
MSTRG.112964	32	4	94	38	19	38	1.30163	0.380315	0.538435	1	up	no
MSTRG.112965	41	31	82	53	42	55	0.982847	-0.0249616	0.971684	1	down	no
MSTRG.112966	29	12	73	50	28	76	0.715778	-0.482416	0.485707	1	down	no
MSTRG.112967	40	32	135	48	35	91	1.1484	0.199621	0.709977	1	up	no
MSTRG.112968	5	12	15	11	12	33	0.570129	-0.810639	0.322994	1	down	no
MSTRG.112969	27	8	96	31	16	48	1.32512	0.40612	0.525362	1	up	no
MSTRG.112970	4	10	23	21	13	21	0.66016	-0.599113	0.48367	1	down	no
MSTRG.112971	13	15	29	14	14	47	0.749614	-0.415781	0.602348	1	down	no
MSTRG.112972	6	10	53	15	5	14	2.00682	1.00491	0.217412	1	up	no
MSTRG.112975	91	46	190	123	48	149	1.01088	0.0156133	1	1	up	no
MSTRG.112976	81	41	183	81	70	134	1.01709	0.0244439	0.878745	1	up	no
MSTRG.112977	7	9	82	32	13	22	1.41132	0.49704	0.479469	1	up	no
MSTRG.112978	268	124	515	294	228	362	0.975898	-0.0351977	0.990327	1	down	no
MSTRG.112979	350	169	498	356	193	430	1.01764	0.0252332	0.967894	1	up	no
MSTRG.112980	275	170	557	464	184	546	0.834073	-0.261754	0.582189	1	down	no
MSTRG.112982	10	6	10	11	7	7	1.0113	0.0162069	0.999539	1	up	no
MSTRG.112983	28	12	105	46	28	50	1.11066	0.151422	0.754449	1	up	no
MSTRG.112984	36	19	121	56	40	106	0.83432	-0.261327	0.772537	1	down	no
MSTRG.112986	19	27	70	51	37	73	0.701345	-0.511803	0.436261	1	down	no
MSTRG.112988	97	41	167	80	59	143	1.04185	0.0591459	0.871426	1	up	no
MSTRG.112991	31	48	94	52	36	45	1.26785	0.342387	0.490698	1	up	no
MSTRG.112992	4	6	13	8	7	14	0.77156	-0.37415	0.752291	1	down	no
MSTRG.112993	2	4	19	13	2	1	1.60401	0.681682	0.693081	1	up	no
MSTRG.112995	147	77	75	70	61	52	1.5696	0.650393	0.130759	1	up	no
MSTRG.112996	22	17	47	30	21	44	0.880051	-0.18434	0.819654	1	down	no
MSTRG.112997	26	17	34	31	29	37	0.758328	-0.399107	0.609792	1	down	no
MSTRG.112998	30	30	50	93	22	43	0.720177	-0.473576	0.416131	1	down	no
MSTRG.113002	138	75	270	186	123	158	0.989856	-0.0147098	0.958275	1	down	no
MSTRG.113005	218	80	292	296	130	218	0.897295	-0.156346	0.672257	1	down	no
MSTRG.113006	284	188	657	508	244	539	0.858263	-0.220508	0.521646	1	down	no
MSTRG.113007	119	48	218	138	51	142	1.14913	0.200542	0.7386	1	up	no
MSTRG.113014	169	62	340	234	130	263	0.877977	-0.187745	0.673595	1	down	no
MSTRG.113015	110	45	142	70	64	98	1.21472	0.280624	0.464862	1	up	no
MSTRG.113016	149	30	212	116	61	128	1.2349	0.304398	0.518253	1	up	no
MSTRG.113048	244	243	374	286	198	300	1.07938	0.110204	0.73223	1	up	no
MSTRG.113049	77	50	90	70	74	109	0.820709	-0.285058	0.646592	1	down	no
MSTRG.113053	18	19	36	7	4	14	2.92449	1.54818	0.0400579	1	up	yes
MSTRG.113055	57	60	71	84	58	74	0.859228	-0.218888	0.691159	1	down	no
MSTRG.11306	1	0	0	1	0	1	0.522665	-0.936043	0.995689	1	down	no
MSTRG.113064	1054	625	1978	1258	926	1787	0.887943	-0.171461	0.687912	1	down	no
MSTRG.113076	1	7	6	9	9	16	0.414945	-1.26901	0.195417	1	down	no
MSTRG.113105	68	49	75	62	43	33	1.34535	0.427984	0.367912	1	up	no
MSTRG.113119	14	0	23	16	10	32	0.605825	-0.723026	0.474737	1	down	no
MSTRG.113122	10	6	6	22	2	4	0.849238	-0.235759	0.743559	1	down	no
MSTRG.113132	0	0	5	1	0	0	5.25303	2.39315	0.361573	1	up	no
MSTRG.113207	16	19	10	36	16	20	0.645034	-0.632553	0.349903	1	down	no
MSTRG.113237	77	47	90	66	24	63	1.41108	0.4968	0.369068	1	up	no
MSTRG.113283	4	1	4	9	0	7	0.593428	-0.752856	0.52182	1	down	no
MSTRG.113289	1313	745	3029	1506	747	2025	1.16465	0.219897	0.677393	1	up	no
MSTRG.113290	106	42	298	115	54	164	1.3017	0.380397	0.528336	1	up	no
MSTRG.113302	0	55	63	1	0	61	2.03938	1.02813	0.704067	1	up	no
MSTRG.113303	0	167	188	2	0	174	2.16239	1.11263	0.667382	1	up	no
MSTRG.113317	0	6	1	3	6	0	0.743506	-0.427584	0.993294	1	down	no
MSTRG.113324	139	126	210	60	86	216	1.27444	0.349866	0.576349	1	up	no
MSTRG.113325	32	13	59	36	12	39	1.18718	0.247541	0.727621	1	up	no
MSTRG.113329	12	0	1	5	6	0	1.02923	0.0415688	0.801413	1	up	no
MSTRG.113331	0	0	0	6	0	2	#NAME?	#NAME?	0.0552396	1	down	no
MSTRG.113336	164	115	127	162	105	181	0.899391	-0.15298	0.710458	1	down	no
MSTRG.113338	679	257	1096	556	482	750	1.07444	0.103591	0.641725	1	up	no
MSTRG.113343	32	9	75	52	13	35	1.15149	0.203504	0.813303	1	up	no
MSTRG.11335	2	0	1	0	0	2	1.49434	0.579506	1	1	up	no
MSTRG.113361	129	47	125	123	71	102	0.986598	-0.0194664	1	1	down	no
MSTRG.113368	5	2	5	3	10	4	0.607146	-0.719884	0.698375	1	down	no
MSTRG.11337	4	2	7	2	0	2	3.42695	1.77692	0.255309	1	up	no
MSTRG.113370	32	15	16	11	19	8	1.49926	0.58425	0.386573	1	up	no
MSTRG.113380	0	0	1	0	0	0	Inf	Inf	1	1	up	no
MSTRG.113385	0	0	2	1	0	0	2.10121	1.07122	0.931345	1	up	no
MSTRG.113398	30	16	90	36	36	45	1.07947	0.110328	0.726159	1	up	no
MSTRG.113400	394	46	601	175	221	285	1.39342	0.478632	0.19576	1	up	no
MSTRG.113406	0	0	2	0	0	0	Inf	Inf	0.466858	1	up	no
MSTRG.113410	1	1	3	10	5	4	0.255707	-1.96744	0.138767	1	down	no
MSTRG.113413	0	0	0	0	0	7	#NAME?	#NAME?	0.08126	1	down	no
MSTRG.113414	10	0	1	1	2	0	3.05836	1.61276	0.248851	1	up	no
MSTRG.113419	1	0	2	0	1	1	1.26174	0.335413	1	1	up	no
[truncated: 12,106 more rows]
