# Supplementary material for: Key mRNAs and lncRNAs of pituitary that affect the reproduction of FecB + + small tail han sheep
Source: BMC Genomics. 2024 Apr 22;25:392. doi: 10.1186/s12864-024-10191-8 (PMC11034058; doi:10.1186/s12864-024-10191-8)
Supplement: Supplementary file 4 — Supplementary Material 4 [file 12864_2024_10191_MOESM4_ESM.xlsx]

## Sheet: Overlapped DEGs
Table S4 The overlapped DEGs and DELs of two phase
Overlapped DEGs	Expression Trend in PF vs. MF	Expression Trend in PL vs. ML
ENSOARG00000000150	down	down
ENSOARG00000000707	up	up
ENSOARG00000001808	down	down
GAD2	down	down
RPL37	up	up
CCER2	up	up
ENSOARG00000006529	up	up
ENSOARG00000008765	up	up
IGFBP1	down	up
ACSM3	down	up
DDIT4L	up	up
COL5A2	down	down
ENSOARG00000016470	up	up
KRT78	down	down
ENSOARG00000016908	up	up
ENSOARG00000017481	down	up
VAV3	up	up
IGSF11	up	up

## Sheet: Overlapped DELs
Table S4 The overlapped DEGs and DELs of two phase
Overlapped DELs	Expression Trend in PF vs. MF	Expression Trend in PL vs. ML
ENSOARG00000026493	up	up
MSTRG.115231	up	up
MSTRG.13215	down	up
MSTRG.141065	down	down
MSTRG.142135	up	up
MSTRG.144590	down	up
MSTRG.150291	down	up
MSTRG.160776	up	up
MSTRG.162802	down	up
MSTRG.171630	up	up
MSTRG.173080	up	up
MSTRG.19721	down	up
MSTRG.23137	down	down
MSTRG.28391	down	up
MSTRG.28700	up	down
MSTRG.36947	down	up
MSTRG.39881	down	down
MSTRG.39973	down	up
MSTRG.52797	down	down
MSTRG.5381	up	down
MSTRG.53962	down	up
MSTRG.56170	down	down
MSTRG.56407	up	down
MSTRG.63987	down	down
MSTRG.66600	up	down
MSTRG.76353	up	down
MSTRG.82852	down	down
MSTRG.86999	up	up
MSTRG.92974	up	up
