# Supplementary material for: Key mRNAs and lncRNAs of pituitary that affect the reproduction of FecB + + small tail han sheep
Source: BMC Genomics. 2024 Apr 22;25:392. doi: 10.1186/s12864-024-10191-8 (PMC11034058; doi:10.1186/s12864-024-10191-8)
Supplement: Supplementary file 5 — Supplementary Material 5 [file 12864_2024_10191_MOESM5_ESM.xlsx]

## Sheet: PF vs. MF
Table S5 The results of GO analyses
Category	Term	Count	%	PValue	Genes	List Total	Pop Hits	Pop Total	Fold Enrichment	Bonferroni	Benjamini	FDR
GOTERM_CC_DIRECT	GO:0045277~respiratory chain complex IV	3	1.91083	0.000793185	ENSOARG00000000016, ENSOARG00000000019, ENSOARG00000000023	119	6	16003	67.2395	0.0915482	0.0959754	0.0959754
GOTERM_MF_DIRECT	GO:0004129~cytochrome-c oxidase activity	3	1.91083	0.00116411	ENSOARG00000000016, ENSOARG00000000019, ENSOARG00000000023	98	8	14775	56.537	0.170996	0.187422	0.187422
GOTERM_BP_DIRECT	GO:0019882~antigen processing and presentation	4	2.54777	0.00358429	ENSOARG00000009552, ENSOARG00000002875, ENSOARG00000001165, ENSOARG00000014493	107	38	13037	12.8254	0.70502	1	1
GOTERM_CC_DIRECT	GO:0005576~extracellular region	14	8.9172	0.006974	ENSOARG00000001842, ENSOARG00000006805, ENSOARG00000002168, ENSOARG00000004038, ENSOARG00000000517, ENSOARG00000001969, ENSOARG00000015632, ENSOARG00000012900, ENSOARG00000015457, ENSOARG00000015403, ENSOARG00000006730, ENSOARG00000007663, ENSOARG00000006156, ENSOARG00000006362	119	814	16003	2.31291	0.57122	0.421927	0.421927
GOTERM_MF_DIRECT	GO:0003735~structural constituent of ribosome	8	5.09554	0.00921756	ENSOARG00000010819, ENSOARG00000004877, ENSOARG00000019826, ENSOARG00000003488, ENSOARG00000005853, ENSOARG00000008765, ENSOARG00000019994, ENSOARG00000017111	98	358	14775	3.36906	0.774832	0.742014	0.742014
GOTERM_BP_DIRECT	GO:0006955~immune response	6	3.82166	0.0134224	ENSOARG00000009552, ENSOARG00000015457, ENSOARG00000002875, ENSOARG00000001165, ENSOARG00000014493, ENSOARG00000017123	107	173	13037	4.2257	0.989893	1	1
GOTERM_CC_DIRECT	GO:0070469~respiratory chain	3	1.91083	0.0156102	ENSOARG00000000016, ENSOARG00000000028, ENSOARG00000000019	119	26	16003	15.5168	0.850988	0.506998	0.506998
GOTERM_CC_DIRECT	GO:0045211~postsynaptic membrane	4	2.54777	0.0179638	ENSOARG00000007506, ENSOARG00000015357, ENSOARG00000000130, ENSOARG00000007440	119	75	16003	7.17221	0.888461	0.506998	0.506998
GOTERM_MF_DIRECT	GO:0020037~heme binding	5	3.18471	0.02025	ENSOARG00000000016, ENSOARG00000002336, ENSOARG00000013745, ENSOARG00000008940, ENSOARG00000000150	98	158	14775	4.77105	0.962884	1	1
GOTERM_CC_DIRECT	GO:0005743~mitochondrial inner membrane	5	3.18471	0.0209503	ENSOARG00000000016, ENSOARG00000000028, ENSOARG00000000019, ENSOARG00000000023, ENSOARG00000002336	119	142	16003	4.73518	0.922844	0.506998	0.506998
GOTERM_BP_DIRECT	GO:0007166~cell surface receptor signaling pathway	4	2.54777	0.0239322	ENSOARG00000004038, ENSOARG00000016547, ENSOARG00000000517, ENSOARG00000017123	107	76	13037	6.41269	0.999735	1	1
GOTERM_BP_DIRECT	GO:0007507~heart development	4	2.54777	0.02733	ENSOARG00000001811, ENSOARG00000016547, ENSOARG00000001804, ENSOARG00000018299	107	80	13037	6.09206	0.999919	1	1
GOTERM_BP_DIRECT	GO:0001501~skeletal system development	3	1.91083	0.0277201	ENSOARG00000012147, ENSOARG00000007663, ENSOARG00000016440	107	32	13037	11.4226	0.999929	1	1
GOTERM_BP_DIRECT	GO:0051965~positive regulation of synapse assembly	3	1.91083	0.0362609	ENSOARG00000014093, ENSOARG00000006912, ENSOARG00000003374	107	37	13037	9.87901	0.999996	1	1
GOTERM_MF_DIRECT	GO:0016491~oxidoreductase activity	4	2.54777	0.0365808	ENSOARG00000016627, ENSOARG00000002986, ENSOARG00000010953, ENSOARG00000013745	98	111	14775	5.43298	0.997521	1	1
GOTERM_BP_DIRECT	GO:0007156~homophilic cell adhesion via plasma membrane adhesion molecules	4	2.54777	0.0379271	ENSOARG00000006912, ENSOARG00000014358, ENSOARG00000013814, ENSOARG00000019655	107	91	13037	5.35565	0.999998	1	1
GOTERM_MF_DIRECT	GO:0005042~netrin receptor activity	2	1.27389	0.0387564	ENSOARG00000000586, ENSOARG00000004732	98	6	14775	50.2551	0.998277	1	1
GOTERM_MF_DIRECT	GO:0005509~calcium ion binding	9	5.73248	0.0413688	ENSOARG00000011034, ENSOARG00000015632, ENSOARG00000004038, ENSOARG00000015457, ENSOARG00000006912, ENSOARG00000014358, ENSOARG00000000366, ENSOARG00000000707, ENSOARG00000013814	98	594	14775	2.28432	0.998889	1	1
GOTERM_CC_DIRECT	GO:0016021~integral component of membrane	47	29.9363	0.059237	ENSOARG00000020461, ENSOARG00000003944, ENSOARG00000000016, ENSOARG00000000019, ENSOARG00000007506, ENSOARG00000002875, ENSOARG00000006778, ENSOARG00000014101, ENSOARG00000001808, ENSOARG00000019655, ENSOARG00000017398, ENSOARG00000000517, ENSOARG00000015198, ENSOARG00000012379, ENSOARG00000009552, ENSOARG00000014811, ENSOARG00000018713, ENSOARG00000010953, ENSOARG00000014358, ENSOARG00000013745,…	119	5093	16003	1.24102	0.999382	1	1
GOTERM_BP_DIRECT	GO:0002250~adaptive immune response	3	1.91083	0.08072	ENSOARG00000002846, ENSOARG00000015707	107	58	13037	6.30213	1	1	1
GOTERM_MF_DIRECT	GO:0005506~iron ion binding	4	2.54777	0.0807635	ENSOARG00000010953, ENSOARG00000002336, ENSOARG00000015870, ENSOARG00000000150	98	154	14775	3.91598	0.999999	1	1
GOTERM_BP_DIRECT	GO:0006915~apoptotic process	4	2.54777	0.0816848	ENSOARG00000007472, ENSOARG00000007506, ENSOARG00000000586, ENSOARG00000004732	107	125	13037	3.89892	1	1	1
GOTERM_BP_DIRECT	GO:0008284~positive regulation of cell proliferation	5	3.18471	0.0919199	ENSOARG00000011576, ENSOARG00000014016, ENSOARG00000004038, ENSOARG00000000130, ENSOARG00000004461	107	210	13037	2.90098	1	1	1

## Sheet: PL vs. ML
Table S5 The results of GO analyses
Category	Term	Count	%	PValue	Genes	List Total	Pop Hits	Pop Total	Fold Enrichment	Bonferroni	Benjamini	FDR
GOTERM_BP_DIRECT	GO:0006915~apoptotic process	7	3.60825	0.00082692	ENSOARG00000014422, ENSOARG00000001680, ENSOARG00000020888, ENSOARG00000000856	116	125	13037	6.29372	0.360807	0.283272	0.283272
GOTERM_MF_DIRECT	GO:0020037~heme binding	8	4.12371	0.000834774	ENSOARG00000005250, ENSOARG00000007090, ENSOARG00000013497, ENSOARG00000000856, ENSOARG00000000150	143	158	14775	5.23148	0.14387	0.124755	0.124755
GOTERM_BP_DIRECT	GO:0007156~homophilic cell adhesion via plasma membrane adhesion molecules	6	3.09278	0.001245	ENSOARG00000018742, ENSOARG00000014220, ENSOARG00000005103, ENSOARG00000012915, ENSOARG00000019655, ENSOARG00000013825	116	91	13037	7.41019	0.490316	0.283272	0.283272
GOTERM_MF_DIRECT	GO:0005432~calcium:sodium antiporter activity	3	1.54639	0.00134145	ENSOARG00000011168, ENSOARG00000007758, ENSOARG00000021191	143	6	14775	51.6608	0.220948	0.124755	0.124755
GOTERM_BP_DIRECT	GO:0010955~negative regulation of protein processing	3	1.54639	0.00157373	ENSOARG00000013159, ENSOARG00000009971, ENSOARG00000014152	116	7	13037	48.1663	0.573465	0.283272	0.283272
GOTERM_CC_DIRECT	GO:0070469~respiratory chain	4	2.06186	0.00165826	ENSOARG00000000856	147	26	16003	16.7483	0.190043	0.210599	0.210599
GOTERM_MF_DIRECT	GO:0009055~electron carrier activity	4	2.06186	0.0021469	ENSOARG00000000856	143	27	14775	15.3069	0.329514	0.133108	0.133108
GOTERM_MF_DIRECT	GO:0005509~calcium ion binding	14	7.21649	0.00476683	ENSOARG00000000951, ENSOARG00000008924, ENSOARG00000000674, ENSOARG00000018742, ENSOARG00000014220, ENSOARG00000000707, ENSOARG00000009917, ENSOARG00000003817, ENSOARG00000018609, ENSOARG00000011200, ENSOARG00000005620, ENSOARG00000005103, ENSOARG00000012915, ENSOARG00000013825	143	594	14775	2.43519	0.588831	0.221658	0.221658
GOTERM_CC_DIRECT	GO:0045211~postsynaptic membrane	5	2.57732	0.00489537	ENSOARG00000015669, ENSOARG00000002844, ENSOARG00000017805, ENSOARG00000009676, ENSOARG00000020802	147	75	16003	7.2576	0.463795	0.310856	0.310856
GOTERM_MF_DIRECT	GO:0005516~calmodulin binding	5	2.57732	0.0087163	ENSOARG00000011168, ENSOARG00000007758, ENSOARG00000021191, ENSOARG00000004213, ENSOARG00000003817	143	84	14775	6.1501	0.803745	0.27505	0.27505
GOTERM_MF_DIRECT	GO:0004970~ionotropic glutamate receptor activity	3	1.54639	0.00887258	ENSOARG00000002844, ENSOARG00000018241, ENSOARG00000020802	143	15	14775	20.6643	0.809416	0.27505	0.27505
GOTERM_CC_DIRECT	GO:0005758~mitochondrial intermembrane space	4	2.06186	0.00953361	ENSOARG00000000856	147	48	16003	9.072	0.703758	0.40359	0.40359
GOTERM_CC_DIRECT	GO:0005576~extracellular region	15	7.73196	0.0167914	ENSOARG00000001008, ENSOARG00000008924, ENSOARG00000008759, ENSOARG00000006109, ENSOARG00000015994, ENSOARG00000013182, ENSOARG00000012187, ENSOARG00000013347, ENSOARG00000012862, ENSOARG00000009971, ENSOARG00000012900, ENSOARG00000001680, ENSOARG00000005620, ENSOARG00000006323, ENSOARG00000009483	147	814	16003	2.00609	0.883587	0.533126	0.533126
GOTERM_BP_DIRECT	GO:0030534~adult behavior	3	1.54639	0.0172941	ENSOARG00000014253, ENSOARG00000011319, ENSOARG00000010939	116	23	13037	14.6593	0.99992	1	1
GOTERM_BP_DIRECT	GO:0009448~gamma-aminobutyric acid metabolic process	2	1.03093	0.017565	ENSOARG00000005228, ENSOARG00000020412	116	2	13037	112.388	0.999931	1	1
GOTERM_BP_DIRECT	GO:0007154~cell communication	3	1.54639	0.0187588	ENSOARG00000011168, ENSOARG00000007758, ENSOARG00000021191	116	24	13037	14.0485	0.999964	1	1
GOTERM_BP_DIRECT	GO:0009636~response to toxic substance	3	1.54639	0.0234515	ENSOARG00000001008, ENSOARG00000014253, ENSOARG00000007090	116	27	13037	12.4875	0.999997	1	1
GOTERM_BP_DIRECT	GO:0006564~L-serine biosynthetic process	2	1.03093	0.0262324	ENSOARG00000012354, ENSOARG00000020412	116	3	13037	74.9253	0.999999	1	1
GOTERM_MF_DIRECT	GO:0030246~carbohydrate binding	5	2.57732	0.0270522	ENSOARG00000013956, ENSOARG00000007847, ENSOARG00000008924, ENSOARG00000017314, ENSOARG00000019884	143	118	14775	4.37804	0.993909	0.658118	0.658118
GOTERM_CC_DIRECT	GO:0035976~transcription factor AP-1 complex	2	1.03093	0.0271226	ENSOARG00000001783, ENSOARG00000010854	147	3	16003	72.576	0.969565	0.688914	0.688914
GOTERM_MF_DIRECT	GO:0046872~metal ion binding	21	10.8247	0.0283062	ENSOARG00000018087, ENSOARG00000005978, ENSOARG00000005814, ENSOARG00000016470, ENSOARG00000004877, ENSOARG00000007758, ENSOARG00000000673, ENSOARG00000017314, ENSOARG00000000856, ENSOARG00000017791, ENSOARG00000010293, ENSOARG00000016440, ENSOARG00000011168, ENSOARG00000018811, ENSOARG00000021191, ENSOARG00000002342, ENSOARG00000008983, ENSOARG00000007100	143	1324	14775	1.63879	0.995208	0.658118	0.658118
GOTERM_BP_DIRECT	GO:0007218~neuropeptide signaling pathway	3	1.54639	0.0322101	ENSOARG00000015994, ENSOARG00000013182, ENSOARG00000005220	116	32	13037	10.5364	1	1	1
GOTERM_BP_DIRECT	GO:0098815~modulation of excitatory postsynaptic potential	2	1.03093	0.034824	ENSOARG00000011168, ENSOARG00000021191	116	4	13037	56.194	1	1	1
GOTERM_BP_DIRECT	GO:0007264~small GTPase mediated signal transduction	4	2.06186	0.0369246	ENSOARG00000000269, ENSOARG00000018811, ENSOARG00000013173, ENSOARG00000019441	116	83	13037	5.41629	1	1	1
GOTERM_BP_DIRECT	GO:0036336~dendritic cell migration	2	1.03093	0.0433405	ENSOARG00000002819, ENSOARG00000013173	116	5	13037	44.9552	1	1	1
GOTERM_MF_DIRECT	GO:0008199~ferric iron binding	3	1.54639	0.0467099	ENSOARG00000016630, ENSOARG00000002980	143	36	14775	8.61014	0.999863	0.965339	0.965339
GOTERM_BP_DIRECT	GO:0006826~iron ion transport	3	1.54639	0.0484095	ENSOARG00000016630, ENSOARG00000002980	116	40	13037	8.42909	1	1	1
GOTERM_BP_DIRECT	GO:0045475~locomotor rhythm	2	1.03093	0.0517825	ENSOARG00000016470, ENSOARG00000020795	116	6	13037	37.4626	1	1	1
GOTERM_BP_DIRECT	GO:0098712~L-glutamate import across plasma membrane	2	1.03093	0.0517825	ENSOARG00000014253, ENSOARG00000002141	116	6	13037	37.4626	1	1	1
GOTERM_BP_DIRECT	GO:0051775~response to redox state	2	1.03093	0.0517825	ENSOARG00000014253, ENSOARG00000003817	116	6	13037	37.4626	1	1	1
GOTERM_BP_DIRECT	GO:0000186~activation of MAPKK activity	2	1.03093	0.0517825	ENSOARG00000005220, ENSOARG00000002141	116	6	13037	37.4626	1	1	1
GOTERM_BP_DIRECT	GO:0043303~mast cell degranulation	2	1.03093	0.0601506	ENSOARG00000013347, ENSOARG00000010939	116	7	13037	32.1108	1	1	1
GOTERM_MF_DIRECT	GO:0005506~iron ion binding	5	2.57732	0.0612816	ENSOARG00000007090, ENSOARG00000002819, ENSOARG00000013497, ENSOARG00000009252, ENSOARG00000000150	143	154	14775	3.3546	0.999992	1	1
GOTERM_MF_DIRECT	GO:0005179~hormone activity	4	2.06186	0.0651563	ENSOARG00000001008, ENSOARG00000006109, ENSOARG00000006323, ENSOARG00000015994	143	96	14775	4.30507	0.999996	1	1
GOTERM_MF_DIRECT	GO:0016702~oxidoreductase activity, acting on single donors with incorporation of molecular oxygen, incorporation of two atoms of oxygen	2	1.03093	0.0743665	ENSOARG00000002819, ENSOARG00000009252	143	8	14775	25.8304	0.999999	1	1
GOTERM_BP_DIRECT	GO:0042493~response to drug	3	1.54639	0.0743844	ENSOARG00000001783, ENSOARG00000018811, ENSOARG00000001680	116	51	13037	6.61105	1	1	1
GOTERM_CC_DIRECT	GO:0005737~cytoplasm	23	11.8557	0.0798557	ENSOARG00000016470, ENSOARG00000006659, ENSOARG00000002819, ENSOARG00000013173, ENSOARG00000016510, ENSOARG00000012071, ENSOARG00000017791, ENSOARG00000010293, ENSOARG00000009156, ENSOARG00000013159, ENSOARG00000018811, ENSOARG00000018019, ENSOARG00000013734, ENSOARG00000008181, ENSOARG00000004288, ENSOARG00000005620, ENSOARG00000003044, ENSOARG00000004862, ENSOARG00000004213, ENSOARG00000009252,…	147	1764	16003	1.41943	0.999974	1	1
GOTERM_MF_DIRECT	GO:0030170~pyridoxal phosphate binding	3	1.54639	0.0833434	ENSOARG00000020992, ENSOARG00000005228, ENSOARG00000004862	143	50	14775	6.1993	1	1	1
GOTERM_MF_DIRECT	GO:0005525~GTP binding	8	4.12371	0.0894339	ENSOARG00000001645, ENSOARG00000001356, ENSOARG00000016510, ENSOARG00000006807, ENSOARG00000019441, ENSOARG00000015153	143	398	14775	2.07682	1	1	1
GOTERM_BP_DIRECT	GO:0010468~regulation of gene expression	3	1.54639	0.092739	ENSOARG00000011168, ENSOARG00000020412, ENSOARG00000011319	116	58	13037	5.81317	1	1	1
GOTERM_BP_DIRECT	GO:0035994~response to muscle stretch	2	1.03093	0.0928973	ENSOARG00000001783, ENSOARG00000003817	116	11	13037	20.4342	1	1	1
