# Supplementary material for: Key mRNAs and lncRNAs of pituitary that affect the reproduction of FecB + + small tail han sheep
Source: BMC Genomics. 2024 Apr 22;25:392. doi: 10.1186/s12864-024-10191-8 (PMC11034058; doi:10.1186/s12864-024-10191-8)
Supplement: Supplementary file 6 — Supplementary Material 6 [file 12864_2024_10191_MOESM6_ESM.xlsx]

## Sheet: PF vs. MF
Table S6 The results of KEGG analyses
#Term	Database	ID	Input number	Background number	P-Value	Corrected P-Value	Input	Hyperlink
Cell adhesion molecules (CAMs)	KEGG PATHWAY	oas04514	6	108	0.000157376	0.0234491	ENSOARG00000002875|ENSOARG00000019655|ENSOARG00000009176|ENSOARG00000013814|ENSOARG00000015707|ENSOARG00000015632	http://www.genome.jp/kegg-bin/show_pathway?oas04514/oas:101113217%09red/oas:100294605%09red/oas:101110963%09red/oas:101109639%09red/oas:101109492%09red/oas:101104446%09red
Neuroactive ligand-receptor interaction	KEGG PATHWAY	oas04080	7	236	0.00170263	0.0900113	ENSOARG00000015357|ENSOARG00000004038|ENSOARG00000016547|ENSOARG00000015403|ENSOARG00000007440|ENSOARG00000006362|ENSOARG00000017481	http://www.genome.jp/kegg-bin/show_pathway?oas04080/oas:101108471%09red/oas:101121012%09red/oas:101110429%09red/oas:443179%09red/oas:100307041%09red/oas:101115511%09red/oas:101120547%09red
cAMP signaling pathway	KEGG PATHWAY	oas04024	6	175	0.00181231	0.0900113	ENSOARG00000014016|ENSOARG00000007440|ENSOARG00000006362|ENSOARG00000001811|ENSOARG00000018811|ENSOARG00000001808	http://www.genome.jp/kegg-bin/show_pathway?oas04024/oas:101120709%09red/oas:101103280%09red/oas:443179%09red/oas:101109626%09red/oas:101121961%09red/oas:101120547%09red
Type I diabetes mellitus	KEGG PATHWAY	oas04940	3	38	0.00303762	0.113151	ENSOARG00000015707|ENSOARG00000004862|ENSOARG00000002875	http://www.genome.jp/kegg-bin/show_pathway?oas04940/oas:101109492%09red/oas:101113217%09red/oas:101106448%09red
Viral myocarditis	KEGG PATHWAY	oas05416	3	45	0.00475539	0.141711	ENSOARG00000015707|ENSOARG00000007472|ENSOARG00000002875	http://www.genome.jp/kegg-bin/show_pathway?oas05416/oas:101109492%09red/oas:443031%09red/oas:101113217%09red
Phenylalanine metabolism	KEGG PATHWAY	oas00360	2	16	0.00708141	0.143116	ENSOARG00000015870|ENSOARG00000003288	http://www.genome.jp/kegg-bin/show_pathway?oas00360/oas:101106659%09red/oas:101110405%09red
Histidine metabolism	KEGG PATHWAY	oas00340	2	16	0.00708141	0.143116	ENSOARG00000003288|ENSOARG00000012169	http://www.genome.jp/kegg-bin/show_pathway?oas00340/oas:101106659%09red/oas:101119036%09red
Drug metabolism - other enzymes	KEGG PATHWAY	oas00983	3	54	0.00768408	0.143116	ENSOARG00000019281|ENSOARG00000010953|ENSOARG00000018268	http://www.genome.jp/kegg-bin/show_pathway?oas00983/oas:101116756%09red/oas:101107401%09red/oas:780499%09red
Ribosome	KEGG PATHWAY	oas03010	4	128	0.0144336	0.232252	ENSOARG00000017111|ENSOARG00000010819|ENSOARG00000008765|ENSOARG00000019826	http://www.genome.jp/kegg-bin/show_pathway?oas03010/oas:101110546%09red/oas:101106855%09red/oas:101123533%09red/oas:101121371%09red
Butanoate metabolism	KEGG PATHWAY	oas00650	2	25	0.0155874	0.232252	ENSOARG00000013163|ENSOARG00000004862	http://www.genome.jp/kegg-bin/show_pathway?oas00650/oas:101121307%09red/oas:101106448%09red
Hematopoietic cell lineage	KEGG PATHWAY	oas04640	3	77	0.0192011	0.251749	ENSOARG00000012379|ENSOARG00000015707|ENSOARG00000017123	http://www.genome.jp/kegg-bin/show_pathway?oas04640/oas:101109492%09red/oas:101115115%09red/oas:101112331%09red
Graft-versus-host disease	KEGG PATHWAY	oas05332	2	29	0.0202751	0.251749	ENSOARG00000015707|ENSOARG00000002875	http://www.genome.jp/kegg-bin/show_pathway?oas05332/oas:101109492%09red/oas:101113217%09red
Nicotine addiction	KEGG PATHWAY	oas05033	2	33	0.0254736	0.271112	ENSOARG00000015357|ENSOARG00000007440	http://www.genome.jp/kegg-bin/show_pathway?oas05033/oas:101120547%09red/oas:101121012%09red
Allograft rejection	KEGG PATHWAY	oas05330	2	33	0.0254736	0.271112	ENSOARG00000015707|ENSOARG00000002875	http://www.genome.jp/kegg-bin/show_pathway?oas05330/oas:101109492%09red/oas:101113217%09red
Autoimmune thyroid disease	KEGG PATHWAY	oas05320	2	35	0.0282543	0.28066	ENSOARG00000015707|ENSOARG00000002875	http://www.genome.jp/kegg-bin/show_pathway?oas05320/oas:101109492%09red/oas:101113217%09red
Cocaine addiction	KEGG PATHWAY	oas05030	2	39	0.0341597	0.318112	ENSOARG00000003288|ENSOARG00000007440	http://www.genome.jp/kegg-bin/show_pathway?oas05030/oas:101106659%09red/oas:101120547%09red
Amyotrophic lateral sclerosis (ALS)	KEGG PATHWAY	oas05014	2	42	0.038875	0.340728	ENSOARG00000004281|ENSOARG00000007472	http://www.genome.jp/kegg-bin/show_pathway?oas05014/oas:101107472%09red/oas:443031%09red
Phenylalanine, tyrosine and tryptophan biosynthesis	KEGG PATHWAY	oas00400	1	5	0.0418341	0.346293	ENSOARG00000015870	http://www.genome.jp/kegg-bin/show_pathway?oas00400/oas:101110405%09red
Staphylococcus aureus infection	KEGG PATHWAY	oas05150	2	47	0.0472433	0.351963	ENSOARG00000001969|ENSOARG00000015707	http://www.genome.jp/kegg-bin/show_pathway?oas05150/oas:101109492%09red/oas:443356%09red
Drug metabolism - cytochrome P450	KEGG PATHWAY	oas00982	2	47	0.0472433	0.351963	ENSOARG00000019281|ENSOARG00000003288	http://www.genome.jp/kegg-bin/show_pathway?oas00982/oas:101106659%09red/oas:101107401%09red
Alcoholism	KEGG PATHWAY	oas05034	3	119	0.0558928	0.380644	ENSOARG00000003288|ENSOARG00000007440|ENSOARG00000020059	http://www.genome.jp/kegg-bin/show_pathway?oas05034/oas:101106659%09red/oas:101120547%09red/oas:101109129%09red
Amphetamine addiction	KEGG PATHWAY	oas05031	2	52	0.0562024	0.380644	ENSOARG00000003288|ENSOARG00000007440	http://www.genome.jp/kegg-bin/show_pathway?oas05031/oas:101106659%09red/oas:101120547%09red
Phagosome	KEGG PATHWAY	oas04145	3	122	0.059263	0.383921	ENSOARG00000017123|ENSOARG00000015707|ENSOARG00000002875	http://www.genome.jp/kegg-bin/show_pathway?oas04145/oas:101109492%09red/oas:101115115%09red/oas:101113217%09red
Antigen processing and presentation	KEGG PATHWAY	oas04612	2	58	0.0676619	0.409787	ENSOARG00000015707|ENSOARG00000002875	http://www.genome.jp/kegg-bin/show_pathway?oas04612/oas:101109492%09red/oas:101113217%09red
Taurine and hypotaurine metabolism	KEGG PATHWAY	oas00430	1	9	0.0687562	0.409787	ENSOARG00000004862	http://www.genome.jp/kegg-bin/show_pathway?oas00430/oas:101106448%09red
Biosynthesis of amino acids	KEGG PATHWAY	oas01230	2	63	0.0777462	0.429044	ENSOARG00000005506|ENSOARG00000015870	http://www.genome.jp/kegg-bin/show_pathway?oas01230/oas:443086%09red/oas:101110405%09red
Platinum drug resistance	KEGG PATHWAY	oas01524	2	63	0.0777462	0.429044	ENSOARG00000019281|ENSOARG00000007472	http://www.genome.jp/kegg-bin/show_pathway?oas01524/oas:101107401%09red/oas:443031%09red
Salivary secretion	KEGG PATHWAY	oas04970	2	65	0.081905	0.434609	ENSOARG00000001969|ENSOARG00000008940	http://www.genome.jp/kegg-bin/show_pathway?oas04970/oas:443004%09red/oas:443356%09red
Tuberculosis	KEGG PATHWAY	oas05152	3	144	0.0867485	0.434609	ENSOARG00000001969|ENSOARG00000007472|ENSOARG00000015707	http://www.genome.jp/kegg-bin/show_pathway?oas05152/oas:101109492%09red/oas:443031%09red/oas:443356%09red
Colorectal cancer	KEGG PATHWAY	oas05210	2	68	0.0882687	0.434609	ENSOARG00000007472|ENSOARG00000004732	http://www.genome.jp/kegg-bin/show_pathway?oas05210/oas:443031%09red/oas:101118654%09red
GABAergic synapse	KEGG PATHWAY	oas04727	2	69	0.090422	0.434609	ENSOARG00000015357|ENSOARG00000004862	http://www.genome.jp/kegg-bin/show_pathway?oas04727/oas:101106448%09red/oas:101121012%09red
Viral carcinogenesis	KEGG PATHWAY	oas05203	3	152	0.0978714	0.453162	ENSOARG00000007472|ENSOARG00000020059|ENSOARG00000002875	http://www.genome.jp/kegg-bin/show_pathway?oas05203/oas:443031%09red/oas:101113217%09red/oas:101109129%09red
ECM-receptor interaction	KEGG PATHWAY	oas04512	2	75	0.103656	0.453162	ENSOARG00000011573|ENSOARG00000017123	http://www.genome.jp/kegg-bin/show_pathway?oas04512/oas:101115115%09red/oas:101102992%09red
Regulation of actin cytoskeleton	KEGG PATHWAY	oas04810	3	159	0.108055	0.453162	ENSOARG00000014016|ENSOARG00000018811|ENSOARG00000004038	http://www.genome.jp/kegg-bin/show_pathway?oas04810/oas:100307041%09red/oas:101103280%09red/oas:101120709%09red
Natural killer cell mediated cytotoxicity	KEGG PATHWAY	oas04650	2	77	0.10818	0.453162	ENSOARG00000018811|ENSOARG00000007472	http://www.genome.jp/kegg-bin/show_pathway?oas04650/oas:101120709%09red/oas:443031%09red
Proteoglycans in cancer	KEGG PATHWAY	oas05205	3	161	0.111038	0.453162	ENSOARG00000014016|ENSOARG00000018811|ENSOARG00000007472	http://www.genome.jp/kegg-bin/show_pathway?oas05205/oas:101103280%09red/oas:101120709%09red/oas:443031%09red
Serotonergic synapse	KEGG PATHWAY	oas04726	2	80	0.115062	0.453162	ENSOARG00000003288|ENSOARG00000007472	http://www.genome.jp/kegg-bin/show_pathway?oas04726/oas:101106659%09red/oas:443031%09red
Epstein-Barr virus infection	KEGG PATHWAY	oas05169	3	164	0.115572	0.453162	ENSOARG00000015707|ENSOARG00000007472|ENSOARG00000002875	http://www.genome.jp/kegg-bin/show_pathway?oas05169/oas:101109492%09red/oas:443031%09red/oas:101113217%09red
Protein digestion and absorption	KEGG PATHWAY	oas04974	2	84	0.124408	0.475301	ENSOARG00000011573|ENSOARG00000016440	http://www.genome.jp/kegg-bin/show_pathway?oas04974/oas:101102992%09red/oas:101114493%09red
Pathways in cancer	KEGG PATHWAY	oas05200	5	383	0.141674	0.524471	ENSOARG00000019281|ENSOARG00000012379|ENSOARG00000007472|ENSOARG00000004038|ENSOARG00000004732	http://www.genome.jp/kegg-bin/show_pathway?oas05200/oas:100307041%09red/oas:101107401%09red/oas:101112331%09red/oas:443031%09red/oas:101118654%09red
Folate biosynthesis	KEGG PATHWAY	oas00790	1	21	0.145111	0.524471	ENSOARG00000015870	http://www.genome.jp/kegg-bin/show_pathway?oas00790/oas:101110405%09red
Toxoplasmosis	KEGG PATHWAY	oas05145	2	96	0.153436	0.524471	ENSOARG00000007472|ENSOARG00000015707	http://www.genome.jp/kegg-bin/show_pathway?oas05145/oas:101109492%09red/oas:443031%09red
Biosynthesis of unsaturated fatty acids	KEGG PATHWAY	oas01040	1	23	0.15722	0.524471	ENSOARG00000013745	http://www.genome.jp/kegg-bin/show_pathway?oas01040/oas:101109049%09red
Hippo signaling pathway - multiple species	KEGG PATHWAY	oas04392	1	23	0.15722	0.524471	ENSOARG00000014363	http://www.genome.jp/kegg-bin/show_pathway?oas04392/oas:101102984%09red
Systemic lupus erythematosus	KEGG PATHWAY	oas05322	2	98	0.158397	0.524471	ENSOARG00000020059|ENSOARG00000015707	http://www.genome.jp/kegg-bin/show_pathway?oas05322/oas:101109492%09red/oas:101109129%09red
Asthma	KEGG PATHWAY	oas05310	1	25	0.169159	0.53627	ENSOARG00000015707	http://www.genome.jp/kegg-bin/show_pathway?oas05310/oas:101109492%09red
Tyrosine metabolism	KEGG PATHWAY	oas00350	1	25	0.169159	0.53627	ENSOARG00000003288	http://www.genome.jp/kegg-bin/show_pathway?oas00350/oas:101106659%09red
Apoptosis - multiple species	KEGG PATHWAY	oas04215	1	27	0.18093	0.551403	ENSOARG00000007472	http://www.genome.jp/kegg-bin/show_pathway?oas04215/oas:443031%09red
Metabolic pathways	KEGG PATHWAY	oas01100	11	1128	0.18307	0.551403	ENSOARG00000015870|ENSOARG00000004862|ENSOARG00000003335|ENSOARG00000010953|ENSOARG00000015832|ENSOARG00000013745|ENSOARG00000019281|ENSOARG00000013163|ENSOARG00000003288|ENSOARG00000012169|ENSOARG00000005506	http://www.genome.jp/kegg-bin/show_pathway?oas01100/oas:101107401%09red/oas:101104795%09red/oas:101106448%09red/oas:443086%09red/oas:101110405%09red/oas:101120481%09red/oas:101106659%09red/oas:101119036%09red/oas:101121307%09red/oas:101109049%09red/oas:780499%09red
beta-Alanine metabolism	KEGG PATHWAY	oas00410	1	28	0.186754	0.551403	ENSOARG00000004862	http://www.genome.jp/kegg-bin/show_pathway?oas00410/oas:101106448%09red
Purine metabolism	KEGG PATHWAY	oas00230	2	110	0.188735	0.551403	ENSOARG00000010953|ENSOARG00000003335	http://www.genome.jp/kegg-bin/show_pathway?oas00230/oas:101104795%09red/oas:780499%09red
Alanine, aspartate and glutamate metabolism	KEGG PATHWAY	oas00250	1	30	0.198279	0.567218	ENSOARG00000004862	http://www.genome.jp/kegg-bin/show_pathway?oas00250/oas:101106448%09red
Antifolate resistance	KEGG PATHWAY	oas01523	1	33	0.215264	0.567218	ENSOARG00000001808	http://www.genome.jp/kegg-bin/show_pathway?oas01523/oas:101109626%09red
Fat digestion and absorption	KEGG PATHWAY	oas04975	1	35	0.226389	0.567218	ENSOARG00000017123	http://www.genome.jp/kegg-bin/show_pathway?oas04975/oas:101115115%09red
Herpes simplex virus 1 infection	KEGG PATHWAY	oas05168	3	231	0.231258	0.567218	ENSOARG00000015707|ENSOARG00000007472|ENSOARG00000002875	http://www.genome.jp/kegg-bin/show_pathway?oas05168/oas:101109492%09red/oas:443031%09red/oas:101113217%09red
Arginine and proline metabolism	KEGG PATHWAY	oas00330	1	36	0.231892	0.567218	ENSOARG00000003288	http://www.genome.jp/kegg-bin/show_pathway?oas00330/oas:101106659%09red
Glycine, serine and threonine metabolism	KEGG PATHWAY	oas00260	1	37	0.237357	0.567218	ENSOARG00000003288	http://www.genome.jp/kegg-bin/show_pathway?oas00260/oas:101106659%09red
NOD-like receptor signaling pathway	KEGG PATHWAY	oas04621	2	130	0.240738	0.567218	ENSOARG00000001969|ENSOARG00000000492	http://www.genome.jp/kegg-bin/show_pathway?oas04621/oas:101117610%09red/oas:443356%09red
Tryptophan metabolism	KEGG PATHWAY	oas00380	1	38	0.242784	0.567218	ENSOARG00000003288	http://www.genome.jp/kegg-bin/show_pathway?oas00380/oas:101106659%09red
Malaria	KEGG PATHWAY	oas05144	1	38	0.242784	0.567218	ENSOARG00000017123	http://www.genome.jp/kegg-bin/show_pathway?oas05144/oas:101115115%09red
Influenza A	KEGG PATHWAY	oas05164	2	131	0.243364	0.567218	ENSOARG00000007472|ENSOARG00000015707	http://www.genome.jp/kegg-bin/show_pathway?oas05164/oas:101109492%09red/oas:443031%09red
Sphingolipid metabolism	KEGG PATHWAY	oas00600	1	39	0.248172	0.567218	ENSOARG00000015832	http://www.genome.jp/kegg-bin/show_pathway?oas00600/oas:101120481%09red
Intestinal immune network for IgA production	KEGG PATHWAY	oas04672	1	39	0.248172	0.567218	ENSOARG00000015707	http://www.genome.jp/kegg-bin/show_pathway?oas04672/oas:101109492%09red
Kaposi sarcoma-associated herpesvirus infection	KEGG PATHWAY	oas05167	2	133	0.248621	0.567218	ENSOARG00000007472|ENSOARG00000002875	http://www.genome.jp/kegg-bin/show_pathway?oas05167/oas:443031%09red/oas:101113217%09red
Chemokine signaling pathway	KEGG PATHWAY	oas04062	2	134	0.251251	0.567218	ENSOARG00000014016|ENSOARG00000018811	http://www.genome.jp/kegg-bin/show_pathway?oas04062/oas:101103280%09red/oas:101120709%09red
Human papillomavirus infection	KEGG PATHWAY	oas05165	3	248	0.263532	0.570974	ENSOARG00000011573|ENSOARG00000007472|ENSOARG00000002875	http://www.genome.jp/kegg-bin/show_pathway?oas05165/oas:443031%09red/oas:101113217%09red/oas:101102992%09red
Glutathione metabolism	KEGG PATHWAY	oas00480	1	42	0.26411	0.570974	ENSOARG00000019281	http://www.genome.jp/kegg-bin/show_pathway?oas00480/oas:101107401%09red
Axon guidance	KEGG PATHWAY	oas04360	2	139	0.264411	0.570974	ENSOARG00000004732|ENSOARG00000000586	http://www.genome.jp/kegg-bin/show_pathway?oas04360/oas:101109148%09red/oas:101118654%09red
Cholesterol metabolism	KEGG PATHWAY	oas04979	1	43	0.269348	0.573327	ENSOARG00000017123	http://www.genome.jp/kegg-bin/show_pathway?oas04979/oas:101115115%09red
Ether lipid metabolism	KEGG PATHWAY	oas00565	1	44	0.274549	0.576167	ENSOARG00000015457	http://www.genome.jp/kegg-bin/show_pathway?oas00565/oas:101120171%09red
Legionellosis	KEGG PATHWAY	oas05134	1	45	0.279714	0.578852	ENSOARG00000007472	http://www.genome.jp/kegg-bin/show_pathway?oas05134/oas:443031%09red
Metabolism of xenobiotics by cytochrome P450	KEGG PATHWAY	oas00980	1	47	0.289934	0.581431	ENSOARG00000019281	http://www.genome.jp/kegg-bin/show_pathway?oas00980/oas:101107401%09red
Rap1 signaling pathway	KEGG PATHWAY	oas04015	2	150	0.293357	0.581431	ENSOARG00000014016|ENSOARG00000018811	http://www.genome.jp/kegg-bin/show_pathway?oas04015/oas:101103280%09red/oas:101120709%09red
ABC transporters	KEGG PATHWAY	oas02010	1	49	0.30001	0.581431	ENSOARG00000001808	http://www.genome.jp/kegg-bin/show_pathway?oas02010/oas:101109626%09red
Acute myeloid leukemia	KEGG PATHWAY	oas05221	1	49	0.30001	0.581431	ENSOARG00000012379	http://www.genome.jp/kegg-bin/show_pathway?oas05221/oas:101112331%09red
Fatty acid metabolism	KEGG PATHWAY	oas01212	1	50	0.304995	0.581431	ENSOARG00000013745	http://www.genome.jp/kegg-bin/show_pathway?oas01212/oas:101109049%09red
Human immunodeficiency virus 1 infection	KEGG PATHWAY	oas05170	2	155	0.306477	0.581431	ENSOARG00000007472|ENSOARG00000002875	http://www.genome.jp/kegg-bin/show_pathway?oas05170/oas:443031%09red/oas:101113217%09red
Central carbon metabolism in cancer	KEGG PATHWAY	oas05230	1	54	0.324587	0.581431	ENSOARG00000012379	http://www.genome.jp/kegg-bin/show_pathway?oas05230/oas:101112331%09red
Chemical carcinogenesis	KEGG PATHWAY	oas05204	1	54	0.324587	0.581431	ENSOARG00000019281	http://www.genome.jp/kegg-bin/show_pathway?oas05204/oas:101107401%09red
Human cytomegalovirus infection	KEGG PATHWAY	oas05163	2	163	0.327372	0.581431	ENSOARG00000007472|ENSOARG00000002875	http://www.genome.jp/kegg-bin/show_pathway?oas05163/oas:443031%09red/oas:101113217%09red
Focal adhesion	KEGG PATHWAY	oas04510	2	163	0.327372	0.581431	ENSOARG00000011573|ENSOARG00000018811	http://www.genome.jp/kegg-bin/show_pathway?oas04510/oas:101120709%09red/oas:101102992%09red
Glycolysis / Gluconeogenesis	KEGG PATHWAY	oas00010	1	55	0.329398	0.581431	ENSOARG00000005506	http://www.genome.jp/kegg-bin/show_pathway?oas00010/oas:443086%09red
Fc epsilon RI signaling pathway	KEGG PATHWAY	oas04664	1	55	0.329398	0.581431	ENSOARG00000018811	http://www.genome.jp/kegg-bin/show_pathway?oas04664/oas:101120709%09red
B cell receptor signaling pathway	KEGG PATHWAY	oas04662	1	58	0.343631	0.581431	ENSOARG00000018811	http://www.genome.jp/kegg-bin/show_pathway?oas04662/oas:101120709%09red
Ras signaling pathway	KEGG PATHWAY	oas04014	2	171	0.348105	0.581431	ENSOARG00000014016|ENSOARG00000012379	http://www.genome.jp/kegg-bin/show_pathway?oas04014/oas:101103280%09red/oas:101112331%09red
Cardiac muscle contraction	KEGG PATHWAY	oas04260	1	59	0.348308	0.581431	ENSOARG00000001811	http://www.genome.jp/kegg-bin/show_pathway?oas04260/oas:101121961%09red
p53 signaling pathway	KEGG PATHWAY	oas04115	1	59	0.348308	0.581431	ENSOARG00000007472	http://www.genome.jp/kegg-bin/show_pathway?oas04115/oas:443031%09red
Adipocytokine signaling pathway	KEGG PATHWAY	oas04920	1	60	0.352953	0.581431	ENSOARG00000017123	http://www.genome.jp/kegg-bin/show_pathway?oas04920/oas:101115115%09red
Inflammatory bowel disease (IBD)	KEGG PATHWAY	oas05321	1	60	0.352953	0.581431	ENSOARG00000015707	http://www.genome.jp/kegg-bin/show_pathway?oas05321/oas:101109492%09red
Human T-cell leukemia virus 1 infection	KEGG PATHWAY	oas05166	2	174	0.355828	0.581431	ENSOARG00000015707|ENSOARG00000002875	http://www.genome.jp/kegg-bin/show_pathway?oas05166/oas:101109492%09red/oas:101113217%09red
Pertussis	KEGG PATHWAY	oas05133	1	62	0.362144	0.581431	ENSOARG00000007472	http://www.genome.jp/kegg-bin/show_pathway?oas05133/oas:443031%09red
Leishmaniasis	KEGG PATHWAY	oas05140	1	64	0.371205	0.581431	ENSOARG00000015707	http://www.genome.jp/kegg-bin/show_pathway?oas05140/oas:101109492%09red
Complement and coagulation cascades	KEGG PATHWAY	oas04610	1	65	0.375688	0.581431	ENSOARG00000004038	http://www.genome.jp/kegg-bin/show_pathway?oas04610/oas:100307041%09red
Bile secretion	KEGG PATHWAY	oas04976	1	65	0.375688	0.581431	ENSOARG00000001808	http://www.genome.jp/kegg-bin/show_pathway?oas04976/oas:101109626%09red
PPAR signaling pathway	KEGG PATHWAY	oas03320	1	68	0.388948	0.581431	ENSOARG00000017123	http://www.genome.jp/kegg-bin/show_pathway?oas03320/oas:101115115%09red
Morphine addiction	KEGG PATHWAY	oas05032	1	68	0.388948	0.581431	ENSOARG00000015357	http://www.genome.jp/kegg-bin/show_pathway?oas05032/oas:101121012%09red
RNA degradation	KEGG PATHWAY	oas03018	1	68	0.388948	0.581431	ENSOARG00000005506	http://www.genome.jp/kegg-bin/show_pathway?oas03018/oas:443086%09red
IL-17 signaling pathway	KEGG PATHWAY	oas04657	1	68	0.388948	0.581431	ENSOARG00000007472	http://www.genome.jp/kegg-bin/show_pathway?oas04657/oas:443031%09red
Insulin secretion	KEGG PATHWAY	oas04911	1	69	0.393306	0.581431	ENSOARG00000006362	http://www.genome.jp/kegg-bin/show_pathway?oas04911/oas:443179%09red
Peroxisome	KEGG PATHWAY	oas04146	1	71	0.401929	0.581431	ENSOARG00000010953	http://www.genome.jp/kegg-bin/show_pathway?oas04146/oas:780499%09red
Small cell lung cancer	KEGG PATHWAY	oas05222	1	71	0.401929	0.581431	ENSOARG00000007472	http://www.genome.jp/kegg-bin/show_pathway?oas05222/oas:443031%09red
Fc gamma R-mediated phagocytosis	KEGG PATHWAY	oas04666	1	71	0.401929	0.581431	ENSOARG00000018811	http://www.genome.jp/kegg-bin/show_pathway?oas04666/oas:101120709%09red
Rheumatoid arthritis	KEGG PATHWAY	oas05323	1	75	0.418813	0.594316	ENSOARG00000015707	http://www.genome.jp/kegg-bin/show_pathway?oas05323/oas:101109492%09red
Th1 and Th2 cell differentiation	KEGG PATHWAY	oas04658	1	75	0.418813	0.594316	ENSOARG00000015707	http://www.genome.jp/kegg-bin/show_pathway?oas04658/oas:101109492%09red
Amoebiasis	KEGG PATHWAY	oas05146	1	76	0.42296	0.594538	ENSOARG00000007472	http://www.genome.jp/kegg-bin/show_pathway?oas05146/oas:443031%09red
Hypertrophic cardiomyopathy (HCM)	KEGG PATHWAY	oas05410	1	79	0.435225	0.605922	ENSOARG00000001811	http://www.genome.jp/kegg-bin/show_pathway?oas05410/oas:101121961%09red
Dilated cardiomyopathy (DCM)	KEGG PATHWAY	oas05414	1	80	0.439256	0.605922	ENSOARG00000001811	http://www.genome.jp/kegg-bin/show_pathway?oas05414/oas:101121961%09red
Glutamatergic synapse	KEGG PATHWAY	oas04724	1	81	0.443259	0.605922	ENSOARG00000007440	http://www.genome.jp/kegg-bin/show_pathway?oas04724/oas:101120547%09red
MAPK signaling pathway	KEGG PATHWAY	oas04010	2	217	0.462165	0.611877	ENSOARG00000012379|ENSOARG00000007472	http://www.genome.jp/kegg-bin/show_pathway?oas04010/oas:101112331%09red/oas:443031%09red
Leukocyte transendothelial migration	KEGG PATHWAY	oas04670	1	86	0.46285	0.611877	ENSOARG00000018811	http://www.genome.jp/kegg-bin/show_pathway?oas04670/oas:101120709%09red
T cell receptor signaling pathway	KEGG PATHWAY	oas04660	1	86	0.46285	0.611877	ENSOARG00000018811	http://www.genome.jp/kegg-bin/show_pathway?oas04660/oas:101120709%09red
Parkinson disease	KEGG PATHWAY	oas05012	1	87	0.466686	0.611877	ENSOARG00000007472	http://www.genome.jp/kegg-bin/show_pathway?oas05012/oas:443031%09red
AGE-RAGE signaling pathway in diabetic complications	KEGG PATHWAY	oas04933	1	89	0.474276	0.611877	ENSOARG00000007472	http://www.genome.jp/kegg-bin/show_pathway?oas04933/oas:443031%09red
Glucagon signaling pathway	KEGG PATHWAY	oas04922	1	90	0.478031	0.611877	ENSOARG00000006362	http://www.genome.jp/kegg-bin/show_pathway?oas04922/oas:443179%09red
HIF-1 signaling pathway	KEGG PATHWAY	oas04066	1	91	0.481759	0.611877	ENSOARG00000005506	http://www.genome.jp/kegg-bin/show_pathway?oas04066/oas:443086%09red
Th17 cell differentiation	KEGG PATHWAY	oas04659	1	92	0.485461	0.611877	ENSOARG00000015707	http://www.genome.jp/kegg-bin/show_pathway?oas04659/oas:101109492%09red
TNF signaling pathway	KEGG PATHWAY	oas04668	1	92	0.485461	0.611877	ENSOARG00000007472	http://www.genome.jp/kegg-bin/show_pathway?oas04668/oas:443031%09red
Sphingolipid signaling pathway	KEGG PATHWAY	oas04071	1	93	0.489137	0.611877	ENSOARG00000015832	http://www.genome.jp/kegg-bin/show_pathway?oas04071/oas:101120481%09red
Insulin resistance	KEGG PATHWAY	oas04931	1	94	0.492787	0.611877	ENSOARG00000017123	http://www.genome.jp/kegg-bin/show_pathway?oas04931/oas:101115115%09red
Dopaminergic synapse	KEGG PATHWAY	oas04728	1	96	0.500009	0.614328	ENSOARG00000003288	http://www.genome.jp/kegg-bin/show_pathway?oas04728/oas:101106659%09red
Platelet activation	KEGG PATHWAY	oas04611	1	98	0.50713	0.614328	ENSOARG00000004038	http://www.genome.jp/kegg-bin/show_pathway?oas04611/oas:100307041%09red
Yersinia infection	KEGG PATHWAY	oas05135	1	98	0.50713	0.614328	ENSOARG00000018811	http://www.genome.jp/kegg-bin/show_pathway?oas05135/oas:101120709%09red
Carbon metabolism	KEGG PATHWAY	oas01200	1	100	0.51415	0.61781	ENSOARG00000005506	http://www.genome.jp/kegg-bin/show_pathway?oas01200/oas:443086%09red
Vascular smooth muscle contraction	KEGG PATHWAY	oas04270	1	102	0.521071	0.618432	ENSOARG00000016547	http://www.genome.jp/kegg-bin/show_pathway?oas04270/oas:101115511%09red
AMPK signaling pathway	KEGG PATHWAY	oas04152	1	103	0.524495	0.618432	ENSOARG00000017123	http://www.genome.jp/kegg-bin/show_pathway?oas04152/oas:101115115%09red
Hippo signaling pathway	KEGG PATHWAY	oas04390	1	105	0.531271	0.618432	ENSOARG00000014363	http://www.genome.jp/kegg-bin/show_pathway?oas04390/oas:101102984%09red
Retrograde endocannabinoid signaling	KEGG PATHWAY	oas04723	1	105	0.531271	0.618432	ENSOARG00000015357	http://www.genome.jp/kegg-bin/show_pathway?oas04723/oas:101121012%09red
Apoptosis	KEGG PATHWAY	oas04210	1	107	0.53795	0.621354	ENSOARG00000007472	http://www.genome.jp/kegg-bin/show_pathway?oas04210/oas:443031%09red
Non-alcoholic fatty liver disease (NAFLD)	KEGG PATHWAY	oas04932	1	109	0.544536	0.623063	ENSOARG00000007472	http://www.genome.jp/kegg-bin/show_pathway?oas04932/oas:443031%09red
Measles	KEGG PATHWAY	oas05162	1	110	0.547794	0.623063	ENSOARG00000007472	http://www.genome.jp/kegg-bin/show_pathway?oas05162/oas:443031%09red
Phospholipase D signaling pathway	KEGG PATHWAY	oas04072	1	113	0.557429	0.624875	ENSOARG00000004038	http://www.genome.jp/kegg-bin/show_pathway?oas04072/oas:100307041%09red
PI3K-Akt signaling pathway	KEGG PATHWAY	oas04151	2	260	0.557774	0.624875	ENSOARG00000011573|ENSOARG00000012379	http://www.genome.jp/kegg-bin/show_pathway?oas04151/oas:101112331%09red/oas:101102992%09red
Hepatitis C	KEGG PATHWAY	oas05160	1	115	0.56374	0.626845	ENSOARG00000007472	http://www.genome.jp/kegg-bin/show_pathway?oas05160/oas:443031%09red
Fluid shear stress and atherosclerosis	KEGG PATHWAY	oas05418	1	117	0.569962	0.627815	ENSOARG00000019281	http://www.genome.jp/kegg-bin/show_pathway?oas05418/oas:101107401%09red
Adrenergic signaling in cardiomyocytes	KEGG PATHWAY	oas04261	1	118	0.573039	0.627815	ENSOARG00000001811	http://www.genome.jp/kegg-bin/show_pathway?oas04261/oas:101121961%09red
Cellular senescence	KEGG PATHWAY	oas04218	1	123	0.588104	0.639617	ENSOARG00000002875	http://www.genome.jp/kegg-bin/show_pathway?oas04218/oas:101113217%09red
Hepatocellular carcinoma	KEGG PATHWAY	oas05225	1	126	0.596889	0.639831	ENSOARG00000019281	http://www.genome.jp/kegg-bin/show_pathway?oas05225/oas:101107401%09red
Alzheimer disease	KEGG PATHWAY	oas05010	1	126	0.596889	0.639831	ENSOARG00000007472	http://www.genome.jp/kegg-bin/show_pathway?oas05010/oas:443031%09red
Transcriptional misregulation in cancer	KEGG PATHWAY	oas05202	1	128	0.602643	0.641384	ENSOARG00000012379	http://www.genome.jp/kegg-bin/show_pathway?oas05202/oas:101112331%09red
Tight junction	KEGG PATHWAY	oas04530	1	133	0.616673	0.645409	ENSOARG00000014016	http://www.genome.jp/kegg-bin/show_pathway?oas04530/oas:101103280%09red
Hepatitis B	KEGG PATHWAY	oas05161	1	133	0.616673	0.645409	ENSOARG00000007472	http://www.genome.jp/kegg-bin/show_pathway?oas05161/oas:443031%09red
Protein processing in endoplasmic reticulum	KEGG PATHWAY	oas04141	1	134	0.61942	0.645409	ENSOARG00000003944	http://www.genome.jp/kegg-bin/show_pathway?oas04141/oas:101104503%09red
Calcium signaling pathway	KEGG PATHWAY	oas04020	1	137	0.627543	0.649333	ENSOARG00000017481	http://www.genome.jp/kegg-bin/show_pathway?oas04020/oas:101110429%09red
Huntington disease	KEGG PATHWAY	oas05016	1	141	0.638108	0.655711	ENSOARG00000007472	http://www.genome.jp/kegg-bin/show_pathway?oas05016/oas:443031%09red
MicroRNAs in cancer	KEGG PATHWAY	oas05206	1	151	0.663241	0.676869	ENSOARG00000007472	http://www.genome.jp/kegg-bin/show_pathway?oas05206/oas:443031%09red
Thermogenesis	KEGG PATHWAY	oas04714	1	176	0.718764	0.728543	ENSOARG00000006362	http://www.genome.jp/kegg-bin/show_pathway?oas04714/oas:443179%09red
Endocytosis	KEGG PATHWAY	oas04144	1	190	0.745793	0.750832	ENSOARG00000002875	http://www.genome.jp/kegg-bin/show_pathway?oas04144/oas:101113217%09red
Cytokine-cytokine receptor interaction	KEGG PATHWAY	oas04060	1	206	0.773545	0.773545	ENSOARG00000000747	http://www.genome.jp/kegg-bin/show_pathway?oas04060/oas:101117554%09red

## Sheet: PL vs. ML
Table S6 The results of KEGG analyses
#Term	Database	ID	Input number	Background number	P-Value	Corrected P-Value	Input	Hyperlink
Neuroactive ligand-receptor interaction	KEGG PATHWAY	oas04080	11	236	8.3887e-06	0.00119958	ENSOARG00000015994|ENSOARG00000018241|ENSOARG00000017481|ENSOARG00000020802|ENSOARG00000002844|ENSOARG00000006109|ENSOARG00000007526|ENSOARG00000009676|ENSOARG00000005916|ENSOARG00000013182|ENSOARG00000019140	http://www.genome.jp/kegg-bin/show_pathway?oas04080/oas:443123%09red/oas:443413%09red/oas:101110429%09red/oas:100037696%09red/oas:443274%09red/oas:101108605%09red/oas:100294596%09red/oas:101118179%09red/oas:101110155%09red/oas:101107330%09red/oas:101117078%09red
cAMP signaling pathway	KEGG PATHWAY	oas04024	8	175	0.000170801	0.0122123	ENSOARG00000010036|ENSOARG00000001783|ENSOARG00000020802|ENSOARG00000002844|ENSOARG00000003817|ENSOARG00000018811|ENSOARG00000001808|ENSOARG00000000222	http://www.genome.jp/kegg-bin/show_pathway?oas04024/oas:101120709%09red/oas:443274%09red/oas:443218%09red/oas:101118500%09red/oas:101109626%09red/oas:101111396%09red/oas:101118179%09red/oas:105605961%09red
Butanoate metabolism	KEGG PATHWAY	oas00650	3	25	0.00169734	0.0809066	ENSOARG00000013163|ENSOARG00000004862|ENSOARG00000005228	http://www.genome.jp/kegg-bin/show_pathway?oas00650/oas:101121307%09red/oas:101105462%09red/oas:101106448%09red
Circadian entrainment	KEGG PATHWAY	oas04713	4	67	0.00315057	0.100689	ENSOARG00000003817|ENSOARG00000001783|ENSOARG00000020802|ENSOARG00000002844	http://www.genome.jp/kegg-bin/show_pathway?oas04713/oas:443218%09red/oas:443274%09red/oas:101118500%09red/oas:101118179%09red
Antifolate resistance	KEGG PATHWAY	oas01523	3	33	0.00352059	0.100689	ENSOARG00000009252|ENSOARG00000001808|ENSOARG00000000222	http://www.genome.jp/kegg-bin/show_pathway?oas01523/oas:101113685%09red/oas:101109626%09red/oas:105605961%09red
Ferroptosis	KEGG PATHWAY	oas04216	3	41	0.00621576	0.138304	ENSOARG00000007065|ENSOARG00000016630|ENSOARG00000014253	http://www.genome.jp/kegg-bin/show_pathway?oas04216/oas:100820755%09red/oas:101112726%09red/oas:101120002%09red
Protein digestion and absorption	KEGG PATHWAY	oas04974	4	84	0.00677015	0.138304	ENSOARG00000007758|ENSOARG00000021191|ENSOARG00000006737|ENSOARG00000016440	http://www.genome.jp/kegg-bin/show_pathway?oas04974/oas:101106359%09red/oas:101116716%09red/oas:101120753%09red/oas:101114493%09red
Amphetamine addiction	KEGG PATHWAY	oas05031	3	52	0.0115076	0.182843	ENSOARG00000001783|ENSOARG00000020802|ENSOARG00000002844	http://www.genome.jp/kegg-bin/show_pathway?oas05031/oas:443218%09red/oas:443274%09red/oas:101118179%09red
Arachidonic acid metabolism	KEGG PATHWAY	oas00590	3	52	0.0115076	0.182843	ENSOARG00000002819|ENSOARG00000009252|ENSOARG00000013497	http://www.genome.jp/kegg-bin/show_pathway?oas00590/oas:101113685%09red/oas:101117390%09red/oas:101120535%09red
Collecting duct acid secretion	KEGG PATHWAY	oas04966	2	20	0.0149142	0.206608	ENSOARG00000004873|ENSOARG00000011319	http://www.genome.jp/kegg-bin/show_pathway?oas04966/oas:101107683%09red/oas:101116166%09red
Cardiac muscle contraction	KEGG PATHWAY	oas04260	3	59	0.0158929	0.206608	ENSOARG00000003817|ENSOARG00000007758|ENSOARG00000021191	http://www.genome.jp/kegg-bin/show_pathway?oas04260/oas:101118500%09red/oas:101116716%09red/oas:101120753%09red
Arrhythmogenic right ventricular cardiomyopathy (ARVC)	KEGG PATHWAY	oas05412	3	65	0.020302	0.241932	ENSOARG00000003817|ENSOARG00000007758|ENSOARG00000021191	http://www.genome.jp/kegg-bin/show_pathway?oas05412/oas:101118500%09red/oas:101116716%09red/oas:101120753%09red
beta-Alanine metabolism	KEGG PATHWAY	oas00410	2	28	0.0268717	0.269136	ENSOARG00000004862|ENSOARG00000005228	http://www.genome.jp/kegg-bin/show_pathway?oas00410/oas:101105462%09red/oas:101106448%09red
Alanine, aspartate and glutamate metabolism	KEGG PATHWAY	oas00250	2	30	0.0303047	0.269136	ENSOARG00000004862|ENSOARG00000005228	http://www.genome.jp/kegg-bin/show_pathway?oas00250/oas:101105462%09red/oas:101106448%09red
Calcium signaling pathway	KEGG PATHWAY	oas04020	4	137	0.0325608	0.269136	ENSOARG00000003817|ENSOARG00000017481|ENSOARG00000007758|ENSOARG00000021191	http://www.genome.jp/kegg-bin/show_pathway?oas04020/oas:101110429%09red/oas:101118500%09red/oas:101116716%09red/oas:101120753%09red
Hypertrophic cardiomyopathy (HCM)	KEGG PATHWAY	oas05410	3	79	0.0329464	0.269136	ENSOARG00000003817|ENSOARG00000007758|ENSOARG00000021191	http://www.genome.jp/kegg-bin/show_pathway?oas05410/oas:101118500%09red/oas:101116716%09red/oas:101120753%09red
Serotonergic synapse	KEGG PATHWAY	oas04726	3	80	0.0339753	0.269136	ENSOARG00000002819|ENSOARG00000009252|ENSOARG00000013497	http://www.genome.jp/kegg-bin/show_pathway?oas04726/oas:101113685%09red/oas:101117390%09red/oas:101120535%09red
Dilated cardiomyopathy (DCM)	KEGG PATHWAY	oas05414	3	80	0.0339753	0.269136	ENSOARG00000003817|ENSOARG00000007758|ENSOARG00000021191	http://www.genome.jp/kegg-bin/show_pathway?oas05414/oas:101118500%09red/oas:101116716%09red/oas:101120753%09red
Nicotine addiction	KEGG PATHWAY	oas05033	2	33	0.0357593	0.269136	ENSOARG00000020802|ENSOARG00000002844	http://www.genome.jp/kegg-bin/show_pathway?oas05033/oas:443274%09red/oas:101118179%09red
Mineral absorption	KEGG PATHWAY	oas04978	2	35	0.0395899	0.27575	ENSOARG00000007758|ENSOARG00000021191	http://www.genome.jp/kegg-bin/show_pathway?oas04978/oas:101116716%09red/oas:101120753%09red
T cell receptor signaling pathway	KEGG PATHWAY	oas04660	3	86	0.0404948	0.27575	ENSOARG00000009256|ENSOARG00000001783|ENSOARG00000018811	http://www.genome.jp/kegg-bin/show_pathway?oas04660/oas:443218%09red/oas:101120709%09red/oas:443398%09red
Glycine, serine and threonine metabolism	KEGG PATHWAY	oas00260	2	37	0.0435685	0.283195	ENSOARG00000012354|ENSOARG00000020412	http://www.genome.jp/kegg-bin/show_pathway?oas00260/oas:101111328%09red/oas:101120382%09red
Endocrine and other factor-regulated calcium reabsorption	KEGG PATHWAY	oas04961	2	40	0.0498008	0.286679	ENSOARG00000007758|ENSOARG00000021191	http://www.genome.jp/kegg-bin/show_pathway?oas04961/oas:101116716%09red/oas:101120753%09red
Dopaminergic synapse	KEGG PATHWAY	oas04728	3	96	0.0526544	0.289599	ENSOARG00000001783|ENSOARG00000020802|ENSOARG00000002844	http://www.genome.jp/kegg-bin/show_pathway?oas04728/oas:443218%09red/oas:443274%09red/oas:101118179%09red
Cysteine and methionine metabolism	KEGG PATHWAY	oas00270	2	43	0.056333	0.298356	ENSOARG00000012354|ENSOARG00000020412	http://www.genome.jp/kegg-bin/show_pathway?oas00270/oas:101111328%09red/oas:101120382%09red
Apelin signaling pathway	KEGG PATHWAY	oas04371	3	104	0.0635038	0.324323	ENSOARG00000003817|ENSOARG00000007758|ENSOARG00000021191	http://www.genome.jp/kegg-bin/show_pathway?oas04371/oas:101118500%09red/oas:101116716%09red/oas:101120753%09red
Human T-cell leukemia virus 1 infection	KEGG PATHWAY	oas05166	4	174	0.0659594	0.325248	ENSOARG00000009256|ENSOARG00000001783|ENSOARG00000013159|ENSOARG00000019140	http://www.genome.jp/kegg-bin/show_pathway?oas05166/oas:443123%09red/oas:443218%09red/oas:443398%09red/oas:101103308%09red
ABC transporters	KEGG PATHWAY	oas02010	2	49	0.0702218	0.331742	ENSOARG00000001808|ENSOARG00000000222	http://www.genome.jp/kegg-bin/show_pathway?oas02010/oas:101109626%09red/oas:105605961%09red
Vitamin B6 metabolism	KEGG PATHWAY	oas00750	1	8	0.0742359	0.331742	ENSOARG00000012354	http://www.genome.jp/kegg-bin/show_pathway?oas00750/oas:101120382%09red
Taurine and hypotaurine metabolism	KEGG PATHWAY	oas00430	1	9	0.0821393	0.347662	ENSOARG00000004862	http://www.genome.jp/kegg-bin/show_pathway?oas00430/oas:101106448%09red
Adrenergic signaling in cardiomyocytes	KEGG PATHWAY	oas04261	3	118	0.0847374	0.347662	ENSOARG00000003817|ENSOARG00000007758|ENSOARG00000021191	http://www.genome.jp/kegg-bin/show_pathway?oas04261/oas:101118500%09red/oas:101116716%09red/oas:101120753%09red
Fc epsilon RI signaling pathway	KEGG PATHWAY	oas04664	2	55	0.0850921	0.347662	ENSOARG00000002819|ENSOARG00000018811	http://www.genome.jp/kegg-bin/show_pathway?oas04664/oas:101117390%09red/oas:101120709%09red
B cell receptor signaling pathway	KEGG PATHWAY	oas04662	2	58	0.0928539	0.368836	ENSOARG00000001783|ENSOARG00000018811	http://www.genome.jp/kegg-bin/show_pathway?oas04662/oas:443218%09red/oas:101120709%09red
Biosynthesis of amino acids	KEGG PATHWAY	oas01230	2	63	0.106221	0.410528	ENSOARG00000012354|ENSOARG00000020412	http://www.genome.jp/kegg-bin/show_pathway?oas01230/oas:101111328%09red/oas:101120382%09red
Bile secretion	KEGG PATHWAY	oas04976	2	65	0.111705	0.420364	ENSOARG00000001808|ENSOARG00000000222	http://www.genome.jp/kegg-bin/show_pathway?oas04976/oas:101109626%09red/oas:105605961%09red
GABAergic synapse	KEGG PATHWAY	oas04727	2	69	0.122888	0.45059	ENSOARG00000004862|ENSOARG00000005228	http://www.genome.jp/kegg-bin/show_pathway?oas04727/oas:101105462%09red/oas:101106448%09red
PD-L1 expression and PD-1 checkpoint pathway in cancer	KEGG PATHWAY	oas05235	2	73	0.13433	0.463961	ENSOARG00000009256|ENSOARG00000001783	http://www.genome.jp/kegg-bin/show_pathway?oas05235/oas:443218%09red/oas:443398%09red
Histidine metabolism	KEGG PATHWAY	oas00340	1	16	0.135621	0.463961	ENSOARG00000020992	http://www.genome.jp/kegg-bin/show_pathway?oas00340/oas:101108052%09red
Th1 and Th2 cell differentiation	KEGG PATHWAY	oas04658	2	75	0.140139	0.463961	ENSOARG00000009256|ENSOARG00000001783	http://www.genome.jp/kegg-bin/show_pathway?oas04658/oas:443218%09red/oas:443398%09red
Rheumatoid arthritis	KEGG PATHWAY	oas05323	2	75	0.140139	0.463961	ENSOARG00000001783|ENSOARG00000011319	http://www.genome.jp/kegg-bin/show_pathway?oas05323/oas:443218%09red/oas:101107683%09red
TGF-beta signaling pathway	KEGG PATHWAY	oas04350	2	77	0.146002	0.463961	ENSOARG00000010293|ENSOARG00000017723	http://www.genome.jp/kegg-bin/show_pathway?oas04350/oas:101105084%09red/oas:101111566%09red
Hematopoietic cell lineage	KEGG PATHWAY	oas04640	2	77	0.146002	0.463961	ENSOARG00000009256|ENSOARG00000013159	http://www.genome.jp/kegg-bin/show_pathway?oas04640/oas:101103308%09red/oas:443398%09red
Glutamatergic synapse	KEGG PATHWAY	oas04724	2	81	0.157874	0.490783	ENSOARG00000020802|ENSOARG00000002844	http://www.genome.jp/kegg-bin/show_pathway?oas04724/oas:443274%09red/oas:101118179%09red
Oxidative phosphorylation	KEGG PATHWAY	oas00190	2	86	0.172958	0.524341	ENSOARG00000004873|ENSOARG00000011319	http://www.genome.jp/kegg-bin/show_pathway?oas00190/oas:101107683%09red/oas:101116166%09red
Inflammatory mediator regulation of TRP channels	KEGG PATHWAY	oas04750	2	87	0.176003	0.524341	ENSOARG00000013497|ENSOARG00000009252	http://www.genome.jp/kegg-bin/show_pathway?oas04750/oas:101113685%09red/oas:101120535%09red
Chagas disease (American trypanosomiasis)	KEGG PATHWAY	oas05142	2	89	0.182118	0.529638	ENSOARG00000009256|ENSOARG00000001783	http://www.genome.jp/kegg-bin/show_pathway?oas05142/oas:443218%09red/oas:443398%09red
Osteoclast differentiation	KEGG PATHWAY	oas04380	2	90	0.185188	0.529638	ENSOARG00000001783|ENSOARG00000019483	http://www.genome.jp/kegg-bin/show_pathway?oas04380/oas:443218%09red/oas:101122588%09red
Th17 cell differentiation	KEGG PATHWAY	oas04659	2	92	0.19135	0.536531	ENSOARG00000009256|ENSOARG00000001783	http://www.genome.jp/kegg-bin/show_pathway?oas04659/oas:443218%09red/oas:443398%09red
Mucin type O-glycan biosynthesis	KEGG PATHWAY	oas00512	1	25	0.199865	0.549628	ENSOARG00000017314	http://www.genome.jp/kegg-bin/show_pathway?oas00512/oas:101114859%09red
Signaling pathways regulating pluripotency of stem cells	KEGG PATHWAY	oas04550	2	96	0.203754	0.54975	ENSOARG00000010293|ENSOARG00000017723	http://www.genome.jp/kegg-bin/show_pathway?oas04550/oas:101105084%09red/oas:101111566%09red
Yersinia infection	KEGG PATHWAY	oas05135	2	98	0.20999	0.556084	ENSOARG00000001783|ENSOARG00000018811	http://www.genome.jp/kegg-bin/show_pathway?oas05135/oas:443218%09red/oas:101120709%09red
Carbon metabolism	KEGG PATHWAY	oas01200	2	100	0.216245	0.562238	ENSOARG00000012354|ENSOARG00000020412	http://www.genome.jp/kegg-bin/show_pathway?oas01200/oas:101111328%09red/oas:101120382%09red
Linoleic acid metabolism	KEGG PATHWAY	oas00591	1	28	0.220209	0.56232	ENSOARG00000013497	http://www.genome.jp/kegg-bin/show_pathway?oas00591/oas:101120535%09red
Propanoate metabolism	KEGG PATHWAY	oas00640	1	31	0.240041	0.585569	ENSOARG00000005228	http://www.genome.jp/kegg-bin/show_pathway?oas00640/oas:101105462%09red
Cell adhesion molecules (CAMs)	KEGG PATHWAY	oas04514	2	108	0.241416	0.585569	ENSOARG00000019884|ENSOARG00000019655	http://www.genome.jp/kegg-bin/show_pathway?oas04514/oas:101118005%09red/oas:101104446%09red
Measles	KEGG PATHWAY	oas05162	2	110	0.247734	0.585569	ENSOARG00000009256|ENSOARG00000001783	http://www.genome.jp/kegg-bin/show_pathway?oas05162/oas:443218%09red/oas:443398%09red
Oxytocin signaling pathway	KEGG PATHWAY	oas04921	2	115	0.263553	0.585569	ENSOARG00000003817|ENSOARG00000001783	http://www.genome.jp/kegg-bin/show_pathway?oas04921/oas:443218%09red/oas:101118500%09red
Metabolic pathways	KEGG PATHWAY	oas01100	12	1128	0.265632	0.585569	ENSOARG00000013497|ENSOARG00000004873|ENSOARG00000004862|ENSOARG00000011319|ENSOARG00000020412|ENSOARG00000020992|ENSOARG00000013163|ENSOARG00000012354|ENSOARG00000009252|ENSOARG00000005228|ENSOARG00000002819|ENSOARG00000017314	http://www.genome.jp/kegg-bin/show_pathway?oas01100/oas:101117390%09red/oas:101105462%09red/oas:101107683%09red/oas:101114859%09red/oas:101106448%09red/oas:101108052%09red/oas:101120535%09red/oas:101111328%09red/oas:101113685%09red/oas:101121307%09red/oas:101120382%09red/oas:101116166%09red
Fluid shear stress and atherosclerosis	KEGG PATHWAY	oas05418	2	117	0.269884	0.585569	ENSOARG00000001783|ENSOARG00000013159	http://www.genome.jp/kegg-bin/show_pathway?oas05418/oas:443218%09red/oas:101103308%09red
Basal transcription factors	KEGG PATHWAY	oas03022	1	37	0.278215	0.585569	ENSOARG00000001522	http://www.genome.jp/kegg-bin/show_pathway?oas03022/oas:101105219%09red
Type I diabetes mellitus	KEGG PATHWAY	oas04940	1	38	0.28439	0.585569	ENSOARG00000004862	http://www.genome.jp/kegg-bin/show_pathway?oas04940/oas:101106448%09red
Cocaine addiction	KEGG PATHWAY	oas05030	1	39	0.290513	0.585569	ENSOARG00000020802	http://www.genome.jp/kegg-bin/show_pathway?oas05030/oas:101118179%09red
Ovarian steroidogenesis	KEGG PATHWAY	oas04913	1	39	0.290513	0.585569	ENSOARG00000002819	http://www.genome.jp/kegg-bin/show_pathway?oas04913/oas:101117390%09red
cGMP-PKG signaling pathway	KEGG PATHWAY	oas04022	2	125	0.295182	0.585569	ENSOARG00000007758|ENSOARG00000021191	http://www.genome.jp/kegg-bin/show_pathway?oas04022/oas:101116716%09red/oas:101120753%09red
Basal cell carcinoma	KEGG PATHWAY	oas05217	1	41	0.302602	0.585569	ENSOARG00000010036	http://www.genome.jp/kegg-bin/show_pathway?oas05217/oas:101111396%09red
Hedgehog signaling pathway	KEGG PATHWAY	oas04340	1	41	0.302602	0.585569	ENSOARG00000010036	http://www.genome.jp/kegg-bin/show_pathway?oas04340/oas:101111396%09red
Transcriptional misregulation in cancer	KEGG PATHWAY	oas05202	2	128	0.304644	0.585569	ENSOARG00000012862|ENSOARG00000013159	http://www.genome.jp/kegg-bin/show_pathway?oas05202/oas:100286737%09red/oas:101103308%09red
Steroid hormone biosynthesis	KEGG PATHWAY	oas00140	1	42	0.30857	0.585569	ENSOARG00000013497	http://www.genome.jp/kegg-bin/show_pathway?oas00140/oas:101120535%09red
Amyotrophic lateral sclerosis (ALS)	KEGG PATHWAY	oas05014	1	42	0.30857	0.585569	ENSOARG00000020802	http://www.genome.jp/kegg-bin/show_pathway?oas05014/oas:101118179%09red
Cholesterol metabolism	KEGG PATHWAY	oas04979	1	43	0.314488	0.585569	ENSOARG00000019140	http://www.genome.jp/kegg-bin/show_pathway?oas04979/oas:443123%09red
Retinol metabolism	KEGG PATHWAY	oas00830	1	44	0.320355	0.585569	ENSOARG00000013497	http://www.genome.jp/kegg-bin/show_pathway?oas00830/oas:101120535%09red
Valine, leucine and isoleucine degradation	KEGG PATHWAY	oas00280	1	44	0.320355	0.585569	ENSOARG00000005228	http://www.genome.jp/kegg-bin/show_pathway?oas00280/oas:101105462%09red
Kaposi sarcoma-associated herpesvirus infection	KEGG PATHWAY	oas05167	2	133	0.320362	0.585569	ENSOARG00000001783|ENSOARG00000014023	http://www.genome.jp/kegg-bin/show_pathway?oas05167/oas:101113281%09red/oas:443218%09red
Chemokine signaling pathway	KEGG PATHWAY	oas04062	2	134	0.323496	0.585569	ENSOARG00000018811|ENSOARG00000014023	http://www.genome.jp/kegg-bin/show_pathway?oas04062/oas:101113281%09red/oas:101120709%09red
Metabolism of xenobiotics by cytochrome P450	KEGG PATHWAY	oas00980	1	47	0.337659	0.603566	ENSOARG00000007090	http://www.genome.jp/kegg-bin/show_pathway?oas00980/oas:101121539%09red
Long-term depression	KEGG PATHWAY	oas04730	1	49	0.348952	0.616051	ENSOARG00000018241	http://www.genome.jp/kegg-bin/show_pathway?oas04730/oas:101117078%09red
Long-term potentiation	KEGG PATHWAY	oas04720	1	52	0.365534	0.637456	ENSOARG00000020802	http://www.genome.jp/kegg-bin/show_pathway?oas04720/oas:101118179%09red
Rap1 signaling pathway	KEGG PATHWAY	oas04015	2	150	0.373058	0.640701	ENSOARG00000018811|ENSOARG00000020802	http://www.genome.jp/kegg-bin/show_pathway?oas04015/oas:101120709%09red/oas:101118179%09red
Chemical carcinogenesis	KEGG PATHWAY	oas05204	1	54	0.376356	0.640701	ENSOARG00000013497	http://www.genome.jp/kegg-bin/show_pathway?oas05204/oas:101120535%09red
Human immunodeficiency virus 1 infection	KEGG PATHWAY	oas05170	2	155	0.388264	0.652223	ENSOARG00000009256|ENSOARG00000001783	http://www.genome.jp/kegg-bin/show_pathway?oas05170/oas:443218%09red/oas:443398%09red
Gastric acid secretion	KEGG PATHWAY	oas04971	1	57	0.392246	0.652223	ENSOARG00000004873	http://www.genome.jp/kegg-bin/show_pathway?oas04971/oas:101116166%09red
p53 signaling pathway	KEGG PATHWAY	oas04115	1	59	0.402615	0.66177	ENSOARG00000012862	http://www.genome.jp/kegg-bin/show_pathway?oas04115/oas:100286737%09red
Synaptic vesicle cycle	KEGG PATHWAY	oas04721	1	60	0.407734	0.662568	ENSOARG00000011319	http://www.genome.jp/kegg-bin/show_pathway?oas04721/oas:101107683%09red
Pertussis	KEGG PATHWAY	oas05133	1	62	0.417842	0.663474	ENSOARG00000001783	http://www.genome.jp/kegg-bin/show_pathway?oas05133/oas:443218%09red
Prolactin signaling pathway	KEGG PATHWAY	oas04917	1	63	0.422831	0.663474	ENSOARG00000001783	http://www.genome.jp/kegg-bin/show_pathway?oas04917/oas:443218%09red
Leishmaniasis	KEGG PATHWAY	oas05140	1	64	0.427778	0.663474	ENSOARG00000001783	http://www.genome.jp/kegg-bin/show_pathway?oas05140/oas:443218%09red
Viral protein interaction with cytokine and cytokine receptor	KEGG PATHWAY	oas04061	1	64	0.427778	0.663474	ENSOARG00000014023	http://www.genome.jp/kegg-bin/show_pathway?oas04061/oas:101113281%09red
Salmonella infection	KEGG PATHWAY	oas05132	1	65	0.432683	0.663474	ENSOARG00000001783	http://www.genome.jp/kegg-bin/show_pathway?oas05132/oas:443218%09red
PPAR signaling pathway	KEGG PATHWAY	oas03320	1	68	0.447149	0.663474	ENSOARG00000008181	http://www.genome.jp/kegg-bin/show_pathway?oas03320/oas:101120755%09red
Colorectal cancer	KEGG PATHWAY	oas05210	1	68	0.447149	0.663474	ENSOARG00000001783	http://www.genome.jp/kegg-bin/show_pathway?oas05210/oas:443218%09red
IL-17 signaling pathway	KEGG PATHWAY	oas04657	1	68	0.447149	0.663474	ENSOARG00000001783	http://www.genome.jp/kegg-bin/show_pathway?oas04657/oas:443218%09red
Insulin secretion	KEGG PATHWAY	oas04911	1	69	0.45189	0.663474	ENSOARG00000003817	http://www.genome.jp/kegg-bin/show_pathway?oas04911/oas:101118500%09red
Fc gamma R-mediated phagocytosis	KEGG PATHWAY	oas04666	1	71	0.46125	0.663474	ENSOARG00000018811	http://www.genome.jp/kegg-bin/show_pathway?oas04666/oas:101120709%09red
Melanogenesis	KEGG PATHWAY	oas04916	1	72	0.46587	0.663474	ENSOARG00000009483	http://www.genome.jp/kegg-bin/show_pathway?oas04916/oas:100127221%09red
Cholinergic synapse	KEGG PATHWAY	oas04725	1	75	0.479497	0.663474	ENSOARG00000001783	http://www.genome.jp/kegg-bin/show_pathway?oas04725/oas:443218%09red
Amoebiasis	KEGG PATHWAY	oas05146	1	76	0.483962	0.663474	ENSOARG00000013159	http://www.genome.jp/kegg-bin/show_pathway?oas05146/oas:101103308%09red
Endocrine resistance	KEGG PATHWAY	oas01522	1	76	0.483962	0.663474	ENSOARG00000001783	http://www.genome.jp/kegg-bin/show_pathway?oas01522/oas:443218%09red
Natural killer cell mediated cytotoxicity	KEGG PATHWAY	oas04650	1	77	0.48839	0.663474	ENSOARG00000018811	http://www.genome.jp/kegg-bin/show_pathway?oas04650/oas:101120709%09red
Toll-like receptor signaling pathway	KEGG PATHWAY	oas04620	1	77	0.48839	0.663474	ENSOARG00000001783	http://www.genome.jp/kegg-bin/show_pathway?oas04620/oas:443218%09red
Prostate cancer	KEGG PATHWAY	oas05215	1	77	0.48839	0.663474	ENSOARG00000013159	http://www.genome.jp/kegg-bin/show_pathway?oas05215/oas:101103308%09red
GnRH signaling pathway	KEGG PATHWAY	oas04912	1	78	0.492779	0.663474	ENSOARG00000007526	http://www.genome.jp/kegg-bin/show_pathway?oas04912/oas:443413%09red
Choline metabolism in cancer	KEGG PATHWAY	oas05231	1	81	0.505725	0.663474	ENSOARG00000001783	http://www.genome.jp/kegg-bin/show_pathway?oas05231/oas:443218%09red
Pancreatic secretion	KEGG PATHWAY	oas04972	1	81	0.505725	0.663474	ENSOARG00000003817	http://www.genome.jp/kegg-bin/show_pathway?oas04972/oas:101118500%09red
Parathyroid hormone synthesis, secretion and action	KEGG PATHWAY	oas04928	1	81	0.505725	0.663474	ENSOARG00000001783	http://www.genome.jp/kegg-bin/show_pathway?oas04928/oas:443218%09red
Leukocyte transendothelial migration	KEGG PATHWAY	oas04670	1	86	0.526578	0.684551	ENSOARG00000018811	http://www.genome.jp/kegg-bin/show_pathway?oas04670/oas:101120709%09red
Cytokine-cytokine receptor interaction	KEGG PATHWAY	oas04060	2	206	0.532306	0.685763	ENSOARG00000013159|ENSOARG00000014023	http://www.genome.jp/kegg-bin/show_pathway?oas04060/oas:101113281%09red/oas:101103308%09red
TNF signaling pathway	KEGG PATHWAY	oas04668	1	92	0.550452	0.699905	ENSOARG00000001783	http://www.genome.jp/kegg-bin/show_pathway?oas04668/oas:443218%09red
Insulin resistance	KEGG PATHWAY	oas04931	1	94	0.558142	0.699905	ENSOARG00000001892	http://www.genome.jp/kegg-bin/show_pathway?oas04931/oas:101110321%09red
Toxoplasmosis	KEGG PATHWAY	oas05145	1	96	0.565701	0.699905	ENSOARG00000002819	http://www.genome.jp/kegg-bin/show_pathway?oas05145/oas:101117390%09red
Systemic lupus erythematosus	KEGG PATHWAY	oas05322	1	98	0.573132	0.699905	ENSOARG00000020802	http://www.genome.jp/kegg-bin/show_pathway?oas05322/oas:101118179%09red
Breast cancer	KEGG PATHWAY	oas05224	1	100	0.580437	0.699905	ENSOARG00000001783	http://www.genome.jp/kegg-bin/show_pathway?oas05224/oas:443218%09red
Relaxin signaling pathway	KEGG PATHWAY	oas04926	1	102	0.587618	0.699905	ENSOARG00000001783	http://www.genome.jp/kegg-bin/show_pathway?oas04926/oas:443218%09red
Vascular smooth muscle contraction	KEGG PATHWAY	oas04270	1	102	0.587618	0.699905	ENSOARG00000006109	http://www.genome.jp/kegg-bin/show_pathway?oas04270/oas:100294596%09red
Wnt signaling pathway	KEGG PATHWAY	oas04310	1	105	0.598162	0.699905	ENSOARG00000001680	http://www.genome.jp/kegg-bin/show_pathway?oas04310/oas:100302355%09red
Retrograde endocannabinoid signaling	KEGG PATHWAY	oas04723	1	105	0.598162	0.699905	ENSOARG00000002844	http://www.genome.jp/kegg-bin/show_pathway?oas04723/oas:443274%09red
Apoptosis	KEGG PATHWAY	oas04210	1	107	0.605042	0.699905	ENSOARG00000001783	http://www.genome.jp/kegg-bin/show_pathway?oas04210/oas:443218%09red
Estrogen signaling pathway	KEGG PATHWAY	oas04915	1	108	0.608438	0.699905	ENSOARG00000001783	http://www.genome.jp/kegg-bin/show_pathway?oas04915/oas:443218%09red
mTOR signaling pathway	KEGG PATHWAY	oas04150	1	108	0.608438	0.699905	ENSOARG00000011319	http://www.genome.jp/kegg-bin/show_pathway?oas04150/oas:101107683%09red
Insulin signaling pathway	KEGG PATHWAY	oas04910	1	109	0.611805	0.699905	ENSOARG00000001892	http://www.genome.jp/kegg-bin/show_pathway?oas04910/oas:101110321%09red
Ubiquitin mediated proteolysis	KEGG PATHWAY	oas04120	1	109	0.611805	0.699905	ENSOARG00000001369	http://www.genome.jp/kegg-bin/show_pathway?oas04120/oas:101120352%09red
Alcoholism	KEGG PATHWAY	oas05034	1	119	0.643937	0.730817	ENSOARG00000020802	http://www.genome.jp/kegg-bin/show_pathway?oas05034/oas:101118179%09red
Phagosome	KEGG PATHWAY	oas04145	1	122	0.653052	0.732918	ENSOARG00000011319	http://www.genome.jp/kegg-bin/show_pathway?oas04145/oas:101107683%09red
Cellular senescence	KEGG PATHWAY	oas04218	1	123	0.656038	0.732918	ENSOARG00000012862	http://www.genome.jp/kegg-bin/show_pathway?oas04218/oas:100286737%09red
Alzheimer disease	KEGG PATHWAY	oas05010	1	126	0.664846	0.737	ENSOARG00000020802	http://www.genome.jp/kegg-bin/show_pathway?oas05010/oas:101118179%09red
Ribosome	KEGG PATHWAY	oas03010	1	128	0.670593	0.737652	ENSOARG00000008765	http://www.genome.jp/kegg-bin/show_pathway?oas03010/oas:101110546%09red
NOD-like receptor signaling pathway	KEGG PATHWAY	oas04621	1	130	0.676242	0.738188	ENSOARG00000015153	http://www.genome.jp/kegg-bin/show_pathway?oas04621/oas:101119773%09red
Hepatitis B	KEGG PATHWAY	oas05161	1	133	0.684537	0.741582	ENSOARG00000001783	http://www.genome.jp/kegg-bin/show_pathway?oas05161/oas:443218%09red
Huntington disease	KEGG PATHWAY	oas05016	1	141	0.70564	0.758695	ENSOARG00000020802	http://www.genome.jp/kegg-bin/show_pathway?oas05016/oas:101118179%09red
Viral carcinogenesis	KEGG PATHWAY	oas05203	1	152	0.732388	0.781578	ENSOARG00000014023	http://www.genome.jp/kegg-bin/show_pathway?oas05203/oas:101113281%09red
Regulation of actin cytoskeleton	KEGG PATHWAY	oas04810	1	159	0.74814	0.786319	ENSOARG00000018811	http://www.genome.jp/kegg-bin/show_pathway?oas04810/oas:101120709%09red
Proteoglycans in cancer	KEGG PATHWAY	oas05205	1	161	0.752469	0.786319	ENSOARG00000018811	http://www.genome.jp/kegg-bin/show_pathway?oas05205/oas:101120709%09red
Focal adhesion	KEGG PATHWAY	oas04510	1	163	0.756724	0.786319	ENSOARG00000018811	http://www.genome.jp/kegg-bin/show_pathway?oas04510/oas:101120709%09red
Epstein-Barr virus infection	KEGG PATHWAY	oas05169	1	164	0.758825	0.786319	ENSOARG00000009256	http://www.genome.jp/kegg-bin/show_pathway?oas05169/oas:443398%09red
Ras signaling pathway	KEGG PATHWAY	oas04014	1	171	0.773033	0.795278	ENSOARG00000020802	http://www.genome.jp/kegg-bin/show_pathway?oas04014/oas:101118179%09red
Olfactory transduction	KEGG PATHWAY	oas04740	2	381	0.842545	0.853797	ENSOARG00000007758|ENSOARG00000021191	http://www.genome.jp/kegg-bin/show_pathway?oas04740/oas:101116716%09red/oas:101120753%09red
Pathways in cancer	KEGG PATHWAY	oas05200	2	383	0.844655	0.853797	ENSOARG00000001783|ENSOARG00000010036	http://www.genome.jp/kegg-bin/show_pathway?oas05200/oas:443218%09red/oas:101111396%09red
MAPK signaling pathway	KEGG PATHWAY	oas04010	1	217	0.847826	0.853797	ENSOARG00000001783	http://www.genome.jp/kegg-bin/show_pathway?oas04010/oas:443218%09red
Human papillomavirus infection	KEGG PATHWAY	oas05165	1	248	0.883855	0.883855	ENSOARG00000011319	http://www.genome.jp/kegg-bin/show_pathway?oas05165/oas:101107683%09red
