# Supplementary material for: Key mRNAs and lncRNAs of pituitary that affect the reproduction of FecB + + small tail han sheep
Source: BMC Genomics. 2024 Apr 22;25:392. doi: 10.1186/s12864-024-10191-8 (PMC11034058; doi:10.1186/s12864-024-10191-8)
Supplement: Supplementary file 7 — Supplementary Material 7 [file 12864_2024_10191_MOESM7_ESM.xlsx]

## Sheet: PF vs. MF
Table S7 Target genes of DELs
LncRNA	Cis/Trans	Distance	Correlation	Target
MSTRG.24831	Cis	14950	Null	ENSOARG00000000122
MSTRG.141502	Cis	9212	Null	ENSOARG00000000146
MSTRG.31861	Cis	1591	Null	ENSOARG00000000230
MSTRG.68839	Cis	28117	Null	ENSOARG00000000248
MSTRG.78196	Cis	34143	Null	ENSOARG00000000253
MSTRG.24831	Cis	29217	Null	ENSOARG00000000274
MSTRG.31861	Cis	16033	Null	ENSOARG00000000326
MSTRG.31861	Cis	25790	Null	ENSOARG00000000422
MSTRG.42088	Cis	47197	Null	ENSOARG00000000473
MSTRG.42090	Cis	42615	Null	ENSOARG00000000473
MSTRG.42088	Cis	15411	Null	ENSOARG00000000517
MSTRG.42090	Cis	24610	Null	ENSOARG00000000517
MSTRG.42088	Cis	32132	Null	ENSOARG00000000616
MSTRG.42090	Cis	41331	Null	ENSOARG00000000616
MSTRG.150291	Cis	35474	Null	ENSOARG00000000682
MSTRG.150359	Cis	11311	Null	ENSOARG00000000756
MSTRG.88963	Cis	47910	Null	ENSOARG00000000807
MSTRG.151159	Cis	22419	Null	ENSOARG00000000822
MSTRG.151159	Cis	24147	Null	ENSOARG00000000832
MSTRG.98010	Cis	11763	Null	ENSOARG00000000891
MSTRG.165553	Cis	25892	Null	ENSOARG00000000903
MSTRG.30324	Cis	47899	Null	ENSOARG00000001381
MSTRG.68925	Cis	33691	Null	ENSOARG00000001627
MSTRG.99898	Cis	13249	Null	ENSOARG00000001724
MSTRG.31263	Cis	26102	Null	ENSOARG00000001727
MSTRG.99898	Cis	1765	Null	ENSOARG00000001732
MSTRG.99898	Cis	10126	Null	ENSOARG00000001791
MSTRG.99898	Cis	19101	Null	ENSOARG00000001838
MSTRG.15047	Cis	9273	Null	ENSOARG00000001842
MSTRG.99898	Cis	30174	Null	ENSOARG00000001882
MSTRG.98162	Cis	29440	Null	ENSOARG00000001894
MSTRG.68925	Cis	14326	Null	ENSOARG00000001964
MSTRG.109917	Cis	13193	Null	ENSOARG00000001985
MSTRG.98162	Cis	2966	Null	ENSOARG00000002062
MSTRG.160031	Cis	7943	Null	ENSOARG00000002073
MSTRG.35423	Cis	48446	Null	ENSOARG00000002091
MSTRG.160031	Cis	39042	Null	ENSOARG00000002141
MSTRG.160401	Cis	28212	Null	ENSOARG00000002272
MSTRG.123952	Cis	20495	Null	ENSOARG00000002312
MSTRG.58272	Cis	25379	Null	ENSOARG00000002352
MSTRG.123952	Cis	26498	Null	ENSOARG00000002389
MSTRG.35423	Cis	17338	Null	ENSOARG00000002391
MSTRG.31926	Cis	49981	Null	ENSOARG00000002405
MSTRG.78412	Cis	11063	Null	ENSOARG00000002431
MSTRG.103254	Cis	37607	Null	ENSOARG00000002550
MSTRG.128840	Cis	41887	Null	ENSOARG00000002557
MSTRG.103254	Cis	5707	Null	ENSOARG00000002641
MSTRG.83796	Cis	1650	Null	ENSOARG00000002668
MSTRG.103254	Cis	24979	Null	ENSOARG00000002670
MSTRG.83796	Cis	37980	Null	ENSOARG00000002698
MSTRG.154701	Cis	16456	Null	ENSOARG00000002711
MSTRG.154708	Cis	30198	Null	ENSOARG00000002711
MSTRG.110756	Cis	16751	Null	ENSOARG00000002720
MSTRG.48800	Cis	19017	Null	ENSOARG00000002755
MSTRG.31926	Cis	48392	Null	ENSOARG00000002757
MSTRG.35873	Cis	14265	Null	ENSOARG00000002785
MSTRG.68181	Cis	13094	Null	ENSOARG00000002814
MSTRG.31926	Cis	40396	Null	ENSOARG00000002836
MSTRG.115146	Cis	37343	Null	ENSOARG00000002894
MSTRG.68181	Cis	18313	Null	ENSOARG00000002897
MSTRG.48800	Cis	33909	Null	ENSOARG00000002917
MSTRG.31926	Cis	12393	Null	ENSOARG00000002983
MSTRG.45552	Cis	46000	Null	ENSOARG00000003041
MSTRG.31926	Cis	28322	Null	ENSOARG00000003061
MSTRG.45552	Cis	41951	Null	ENSOARG00000003076
MSTRG.45552	Cis	21675	Null	ENSOARG00000003087
MSTRG.109137	Cis	13514	Null	ENSOARG00000003130
MSTRG.45552	Cis	18677	Null	ENSOARG00000003131
MSTRG.45552	Cis	21538	Null	ENSOARG00000003164
MSTRG.95315	Cis	9417	Null	ENSOARG00000003189
MSTRG.31926	Cis	34740	Null	ENSOARG00000003205
MSTRG.48800	Cis	4154	Null	ENSOARG00000003290
MSTRG.129509	Cis	24279	Null	ENSOARG00000003322
MSTRG.83983	Cis	39188	Null	ENSOARG00000003394
MSTRG.104385	Cis	16802	Null	ENSOARG00000003401
MSTRG.29086	Cis	23203	Null	ENSOARG00000003443
MSTRG.91807	Cis	10457	Null	ENSOARG00000003472
MSTRG.42754	Cis	44550	Null	ENSOARG00000003479
MSTRG.42754	Cis	33574	Null	ENSOARG00000003493
MSTRG.104565	Cis	34115	Null	ENSOARG00000003514
MSTRG.42754	Cis	93	Null	ENSOARG00000003518
MSTRG.65391	Cis	39438	Null	ENSOARG00000003525
MSTRG.29086	Cis	28388	Null	ENSOARG00000003554
MSTRG.104565	Cis	14582	Null	ENSOARG00000003571
MSTRG.45773	Cis	19060	Null	ENSOARG00000003618
MSTRG.45773	Cis	3036	Null	ENSOARG00000003623
MSTRG.45773	Cis	15220	Null	ENSOARG00000003630
MSTRG.45773	Cis	31033	Null	ENSOARG00000003634
MSTRG.65391	Cis	19391	Null	ENSOARG00000003667
MSTRG.65391	Cis	5454	Null	ENSOARG00000003709
MSTRG.91807	Cis	3008	Null	ENSOARG00000003849
MSTRG.65391	Cis	39290	Null	ENSOARG00000003902
MSTRG.87497	Cis	360	Null	ENSOARG00000003926
MSTRG.95315	Cis	39272	Null	ENSOARG00000003980
MSTRG.91807	Cis	15922	Null	ENSOARG00000004014
MSTRG.38338	Cis	21682	Null	ENSOARG00000004020
MSTRG.56999	Cis	186	Null	ENSOARG00000004036
MSTRG.99177	Cis	450	Null	ENSOARG00000004048
MSTRG.91807	Cis	41721	Null	ENSOARG00000004138
MSTRG.62026	Cis	16796	Null	ENSOARG00000004165
MSTRG.132526	Cis	17183	Null	ENSOARG00000004212
MSTRG.15690	Cis	23034	Null	ENSOARG00000004273
MSTRG.162340	Cis	12377	Null	ENSOARG00000004296
MSTRG.162340	Cis	42092	Null	ENSOARG00000004303
MSTRG.62026	Cis	37210	Null	ENSOARG00000004309
MSTRG.15690	Cis	6970	Null	ENSOARG00000004317
MSTRG.56999	Cis	42287	Null	ENSOARG00000004417
MSTRG.160776	Cis	41703	Null	ENSOARG00000004424
MSTRG.160776	Cis	23668	Null	ENSOARG00000004438
MSTRG.96032	Cis	866	Null	ENSOARG00000004659
MSTRG.96032	Cis	49228	Null	ENSOARG00000004672
MSTRG.87497	Cis	3920	Null	ENSOARG00000004854
MSTRG.162360	Cis	824	Null	ENSOARG00000004943
MSTRG.29086	Cis	49124	Null	ENSOARG00000004965
MSTRG.69092	Cis	41549	Null	ENSOARG00000004977
ENSOARG00000025909	Cis	25563	Null	ENSOARG00000005137
MSTRG.31926	Cis	5886	Null	ENSOARG00000005213
MSTRG.23137	Cis	627	Null	ENSOARG00000005301
MSTRG.102134	Cis	41118	Null	ENSOARG00000005356
MSTRG.174053	Cis	19751	Null	ENSOARG00000005413
MSTRG.43747	Cis	11283	Null	ENSOARG00000005447
MSTRG.102134	Cis	28003	Null	ENSOARG00000005451
MSTRG.43747	Cis	22114	Null	ENSOARG00000005458
MSTRG.102134	Cis	24319	Null	ENSOARG00000005482
MSTRG.102134	Cis	18672	Null	ENSOARG00000005520
MSTRG.102134	Cis	81	Null	ENSOARG00000005591
MSTRG.102134	Cis	31130	Null	ENSOARG00000005716
MSTRG.100554	Cis	24641	Null	ENSOARG00000005920
MSTRG.19721	Cis	14555	Null	ENSOARG00000006012
MSTRG.100554	Cis	18827	Null	ENSOARG00000006019
MSTRG.22731	Cis	45920	Null	ENSOARG00000006115
MSTRG.99257	Cis	49668	Null	ENSOARG00000006130
MSTRG.52018	Cis	34966	Null	ENSOARG00000006371
MSTRG.22731	Cis	29850	Null	ENSOARG00000006515
MSTRG.49093	Cis	43772	Null	ENSOARG00000006770
MSTRG.133232	Cis	18845	Null	ENSOARG00000006875
MSTRG.133245	Cis	2707	Null	ENSOARG00000006875
MSTRG.133232	Cis	13967	Null	ENSOARG00000006920
MSTRG.133232	Cis	434	Null	ENSOARG00000006935
MSTRG.133245	Cis	46445	Null	ENSOARG00000006935
MSTRG.70298	Cis	41795	Null	ENSOARG00000007249
MSTRG.22843	Cis	11749	Null	ENSOARG00000007259
MSTRG.70298	Cis	25044	Null	ENSOARG00000007266
MSTRG.116003	Cis	14809	Null	ENSOARG00000007271
MSTRG.132755	Cis	33696	Null	ENSOARG00000007377
MSTRG.110288	Cis	2686	Null	ENSOARG00000007419
MSTRG.94546	Cis	2542	Null	ENSOARG00000007446
MSTRG.132755	Cis	15529	Null	ENSOARG00000007460
MSTRG.94546	Cis	32868	Null	ENSOARG00000007504
MSTRG.94546	Cis	48627	Null	ENSOARG00000007535
MSTRG.26970	Cis	36865	Null	ENSOARG00000007557
MSTRG.44092	Cis	14032	Null	ENSOARG00000007615
MSTRG.65745	Cis	49505	Null	ENSOARG00000007668
ENSOARG00000026477	Cis	48044	Null	ENSOARG00000007842
MSTRG.138636	Cis	24083	Null	ENSOARG00000007879
MSTRG.156453	Cis	5860	Null	ENSOARG00000007915
MSTRG.26970	Cis	29529	Null	ENSOARG00000007936
MSTRG.7732	Cis	49047	Null	ENSOARG00000007958
MSTRG.7732	Cis	7958	Null	ENSOARG00000007983
MSTRG.7732	Cis	6288	Null	ENSOARG00000008078
MSTRG.171397	Cis	17052	Null	ENSOARG00000008082
MSTRG.26970	Cis	39949	Null	ENSOARG00000008086
MSTRG.7732	Cis	14803	Null	ENSOARG00000008097
MSTRG.7732	Cis	18662	Null	ENSOARG00000008111
MSTRG.171397	Cis	685	Null	ENSOARG00000008137
MSTRG.144151	Cis	122	Null	ENSOARG00000008166
MSTRG.71117	Cis	16336	Null	ENSOARG00000008546
MSTRG.52778	Cis	2244	Null	ENSOARG00000008573
MSTRG.134094	Cis	24274	Null	ENSOARG00000008583
MSTRG.146037	Cis	41806	Null	ENSOARG00000008596
MSTRG.66008	Cis	5102	Null	ENSOARG00000008602
MSTRG.66008	Cis	27444	Null	ENSOARG00000008631
MSTRG.52797	Cis	33844	Null	ENSOARG00000008729
MSTRG.2938	Cis	1827	Null	ENSOARG00000008860
MSTRG.176823	Cis	314	Null	ENSOARG00000008962
MSTRG.106107	Cis	1957	Null	ENSOARG00000009163
MSTRG.7863	Cis	46546	Null	ENSOARG00000009202
MSTRG.134094	Cis	16345	Null	ENSOARG00000009237
MSTRG.7863	Cis	3605	Null	ENSOARG00000009299
MSTRG.134094	Cis	24638	Null	ENSOARG00000009315
MSTRG.7863	Cis	5838	Null	ENSOARG00000009376
MSTRG.134094	Cis	42273	Null	ENSOARG00000009397
MSTRG.7863	Cis	11551	Null	ENSOARG00000009399
MSTRG.7863	Cis	29930	Null	ENSOARG00000009471
MSTRG.106123	Cis	41481	Null	ENSOARG00000009656
MSTRG.106123	Cis	37389	Null	ENSOARG00000009703
ENSOARG00000025821	Cis	19379	Null	ENSOARG00000009823
MSTRG.19770	Cis	3935	Null	ENSOARG00000009897
MSTRG.162802	Cis	7476	Null	ENSOARG00000009978
MSTRG.95445	Cis	38617	Null	ENSOARG00000010048
MSTRG.171630	Cis	29622	Null	ENSOARG00000010121
MSTRG.110622	Cis	30746	Null	ENSOARG00000010125
MSTRG.110622	Cis	598	Null	ENSOARG00000010141
MSTRG.147536	Cis	43215	Null	ENSOARG00000010182
MSTRG.95445	Cis	5891	Null	ENSOARG00000010209
MSTRG.110622	Cis	10677	Null	ENSOARG00000010218
MSTRG.3076	Cis	18550	Null	ENSOARG00000010286
MSTRG.110622	Cis	30365	Null	ENSOARG00000010311
MSTRG.95445	Cis	14064	Null	ENSOARG00000010316
MSTRG.110622	Cis	33379	Null	ENSOARG00000010421
MSTRG.66709	Cis	27353	Null	ENSOARG00000010424
MSTRG.141502	Cis	12485	Null	ENSOARG00000010495
MSTRG.40965	Cis	25744	Null	ENSOARG00000010574
MSTRG.40965	Cis	16994	Null	ENSOARG00000010703
MSTRG.161390	Cis	21647	Null	ENSOARG00000010818
MSTRG.161391	Cis	21822	Null	ENSOARG00000010818
MSTRG.49093	Cis	37340	Null	ENSOARG00000010892
MSTRG.20016	Cis	26925	Null	ENSOARG00000010917
MSTRG.20017	Cis	22487	Null	ENSOARG00000010917
MSTRG.20018	Cis	18303	Null	ENSOARG00000010917
MSTRG.20070	Cis	13283	Null	ENSOARG00000010917
MSTRG.44642	Cis	38819	Null	ENSOARG00000011216
MSTRG.44642	Cis	9002	Null	ENSOARG00000011245
MSTRG.146037	Cis	45831	Null	ENSOARG00000011269
MSTRG.43747	Cis	43675	Null	ENSOARG00000011320
MSTRG.44642	Cis	47367	Null	ENSOARG00000011355
MSTRG.28391	Cis	38410	Null	ENSOARG00000011379
MSTRG.28391	Cis	18666	Null	ENSOARG00000011389
MSTRG.28391	Cis	6488	Null	ENSOARG00000011397
MSTRG.28391	Cis	5043	Null	ENSOARG00000011445
MSTRG.28391	Cis	36994	Null	ENSOARG00000011530
MSTRG.148740	Cis	5156	Null	ENSOARG00000011629
MSTRG.60900	Cis	36700	Null	ENSOARG00000011959
MSTRG.161607	Cis	8734	Null	ENSOARG00000011965
MSTRG.60900	Cis	15398	Null	ENSOARG00000012014
MSTRG.55620	Cis	4544	Null	ENSOARG00000012236
MSTRG.73113	Cis	47477	Null	ENSOARG00000012239
MSTRG.73113	Cis	18903	Null	ENSOARG00000012257
MSTRG.73134	Cis	41674	Null	ENSOARG00000012257
MSTRG.142881	Cis	1214	Null	ENSOARG00000012289
ENSOARG00000026493	Cis	45311	Null	ENSOARG00000012493
MSTRG.55640	Cis	30846	Null	ENSOARG00000012510
MSTRG.161851	Cis	24769	Null	ENSOARG00000012544
MSTRG.161851	Cis	42556	Null	ENSOARG00000012548
MSTRG.49399	Cis	29631	Null	ENSOARG00000012702
MSTRG.17766	Cis	28718	Null	ENSOARG00000012704
MSTRG.142881	Cis	13901	Null	ENSOARG00000012718
MSTRG.94916	Cis	9617	Null	ENSOARG00000012744
MSTRG.158827	Cis	39525	Null	ENSOARG00000013104
MSTRG.158828	Cis	41378	Null	ENSOARG00000013104
MSTRG.158827	Cis	24322	Null	ENSOARG00000013115
MSTRG.158828	Cis	26175	Null	ENSOARG00000013115
MSTRG.80627	Cis	33017	Null	ENSOARG00000013124
MSTRG.158827	Cis	10995	Null	ENSOARG00000013132
MSTRG.158828	Cis	13327	Null	ENSOARG00000013132
MSTRG.36771	Cis	48359	Null	ENSOARG00000013136
MSTRG.80627	Cis	12469	Null	ENSOARG00000013227
MSTRG.88230	Cis	6004	Null	ENSOARG00000013253
MSTRG.172467	Cis	29316	Null	ENSOARG00000013320
MSTRG.3914	Cis	21815	Null	ENSOARG00000013390
MSTRG.117126	Cis	46130	Null	ENSOARG00000013400
MSTRG.25107	Cis	49140	Null	ENSOARG00000013404
MSTRG.117126	Cis	33565	Null	ENSOARG00000013417
MSTRG.146239	Cis	8951	Null	ENSOARG00000013420
MSTRG.117126	Cis	45665	Null	ENSOARG00000013431
MSTRG.88230	Cis	3333	Null	ENSOARG00000013531
MSTRG.25107	Cis	38899	Null	ENSOARG00000013533
MSTRG.146239	Cis	25023	Null	ENSOARG00000013568
MSTRG.74383	Cis	5037	Null	ENSOARG00000013672
MSTRG.130095	Cis	7759	Null	ENSOARG00000013678
MSTRG.61055	Cis	26713	Null	ENSOARG00000013684
MSTRG.74383	Cis	43973	Null	ENSOARG00000013685
MSTRG.25107	Cis	30466	Null	ENSOARG00000013691
MSTRG.25107	Cis	18706	Null	ENSOARG00000013749
MSTRG.61055	Cis	13492	Null	ENSOARG00000013800
MSTRG.124625	Cis	29524	Null	ENSOARG00000013836
MSTRG.8708	Cis	22276	Null	ENSOARG00000013875
MSTRG.54223	Cis	22272	Null	ENSOARG00000013884
MSTRG.131851	Cis	20485	Null	ENSOARG00000013915
MSTRG.63986	Cis	19428	Null	ENSOARG00000013927
MSTRG.63987	Cis	21027	Null	ENSOARG00000013927
MSTRG.124625	Cis	10286	Null	ENSOARG00000013931
MSTRG.74639	Cis	40016	Null	ENSOARG00000013934
MSTRG.124625	Cis	3186	Null	ENSOARG00000013947
MSTRG.54223	Cis	1846	Null	ENSOARG00000013954
MSTRG.124625	Cis	1053	Null	ENSOARG00000013956
MSTRG.124625	Cis	4847	Null	ENSOARG00000013969
MSTRG.131851	Cis	15498	Null	ENSOARG00000013980
MSTRG.124625	Cis	23566	Null	ENSOARG00000014071
MSTRG.25107	Cis	31751	Null	ENSOARG00000014149
MSTRG.36793	Cis	10003	Null	ENSOARG00000014235
MSTRG.25107	Cis	40829	Null	ENSOARG00000014243
MSTRG.175168	Cis	5794	Null	ENSOARG00000014291
MSTRG.25107	Cis	43116	Null	ENSOARG00000014311
MSTRG.23703	Cis	16230	Null	ENSOARG00000014401
MSTRG.56027	Cis	34144	Null	ENSOARG00000014523
MSTRG.99572	Cis	32130	Null	ENSOARG00000014614
MSTRG.99572	Cis	32342	Null	ENSOARG00000014620
MSTRG.99572	Cis	23266	Null	ENSOARG00000014639
MSTRG.23703	Cis	207	Null	ENSOARG00000014672
MSTRG.99572	Cis	11386	Null	ENSOARG00000014689
MSTRG.24635	Cis	6037	Null	ENSOARG00000014721
MSTRG.99572	Cis	12145	Null	ENSOARG00000014743
MSTRG.166610	Cis	14593	Null	ENSOARG00000014801
MSTRG.24635	Cis	6278	Null	ENSOARG00000014808
MSTRG.99572	Cis	42616	Null	ENSOARG00000014831
MSTRG.24635	Cis	11618	Null	ENSOARG00000014839
MSTRG.102810	Cis	33081	Null	ENSOARG00000014855
MSTRG.56407	Cis	4161	Null	ENSOARG00000014865
MSTRG.102810	Cis	26160	Null	ENSOARG00000014939
MSTRG.86999	Cis	9307	Null	ENSOARG00000015002
MSTRG.87039	Cis	16139	Null	ENSOARG00000015002
MSTRG.102810	Cis	19804	Null	ENSOARG00000015003
MSTRG.64777	Cis	22371	Null	ENSOARG00000015016
MSTRG.117996	Cis	1174	Null	ENSOARG00000015037
MSTRG.39973	Cis	43798	Null	ENSOARG00000015051
MSTRG.117996	Cis	38833	Null	ENSOARG00000015054
MSTRG.102810	Cis	5987	Null	ENSOARG00000015057
MSTRG.24635	Cis	12057	Null	ENSOARG00000015076
MSTRG.124693	Cis	16698	Null	ENSOARG00000015099
MSTRG.39973	Cis	20201	Null	ENSOARG00000015114
MSTRG.49359	Cis	21036	Null	ENSOARG00000015118
MSTRG.124693	Cis	47117	Null	ENSOARG00000015125
MSTRG.28700	Cis	33452	Null	ENSOARG00000015323
MSTRG.145075	Cis	427	Null	ENSOARG00000015357
MSTRG.28700	Cis	3999	Null	ENSOARG00000015372
MSTRG.76355	Cis	48538	Null	ENSOARG00000015420
MSTRG.87039	Cis	36386	Null	ENSOARG00000015427
MSTRG.86999	Cis	7859	Null	ENSOARG00000015453
MSTRG.25492	Cis	30017	Null	ENSOARG00000015496
MSTRG.96275	Cis	37061	Null	ENSOARG00000015535
MSTRG.86999	Cis	18474	Null	ENSOARG00000015548
MSTRG.86999	Cis	33618	Null	ENSOARG00000015605
MSTRG.168852	Cis	29065	Null	ENSOARG00000015638
MSTRG.99668	Cis	9346	Null	ENSOARG00000015664
MSTRG.141745	Cis	8240	Null	ENSOARG00000015665
MSTRG.168852	Cis	3384	Null	ENSOARG00000015670
MSTRG.168852	Cis	40149	Null	ENSOARG00000015795
MSTRG.96275	Cis	2704	Null	ENSOARG00000015874
MSTRG.76815	Cis	25293	Null	ENSOARG00000015891
MSTRG.76815	Cis	13826	Null	ENSOARG00000015901
MSTRG.99668	Cis	5149	Null	ENSOARG00000016037
MSTRG.32655	Cis	12990	Null	ENSOARG00000016177
MSTRG.118818	Cis	43213	Null	ENSOARG00000016181
MSTRG.118818	Cis	19200	Null	ENSOARG00000016195
MSTRG.118818	Cis	14616	Null	ENSOARG00000016207
MSTRG.118818	Cis	40242	Null	ENSOARG00000016228
MSTRG.118818	Cis	49217	Null	ENSOARG00000016240
MSTRG.116003	Cis	31226	Null	ENSOARG00000016267
MSTRG.38785	Cis	8066	Null	ENSOARG00000016281
MSTRG.56498	Cis	9074	Null	ENSOARG00000016297
MSTRG.99668	Cis	13092	Null	ENSOARG00000016304
MSTRG.134094	Cis	18084	Null	ENSOARG00000016333
MSTRG.99668	Cis	45609	Null	ENSOARG00000016411
MSTRG.99668	Cis	47231	Null	ENSOARG00000016416
MSTRG.99668	Cis	47742	Null	ENSOARG00000016438
MSTRG.47498	Cis	1152	Null	ENSOARG00000016590
MSTRG.38785	Cis	23280	Null	ENSOARG00000016591
MSTRG.148330	Cis	44561	Null	ENSOARG00000016616
MSTRG.135403	Cis	32934	Null	ENSOARG00000016654
MSTRG.135403	Cis	20989	Null	ENSOARG00000016673
MSTRG.121796	Cis	40259	Null	ENSOARG00000016730
MSTRG.121796	Cis	19868	Null	ENSOARG00000016743
MSTRG.24202	Cis	34457	Null	ENSOARG00000016744
MSTRG.38785	Cis	33838	Null	ENSOARG00000016807
MSTRG.148633	Cis	22221	Null	ENSOARG00000016846
MSTRG.88688	Cis	31607	Null	ENSOARG00000017070
MSTRG.88688	Cis	25764	Null	ENSOARG00000017127
MSTRG.148740	Cis	38612	Null	ENSOARG00000017139
MSTRG.24202	Cis	33387	Null	ENSOARG00000017146
MSTRG.119084	Cis	3328	Null	ENSOARG00000017204
MSTRG.119084	Cis	7006	Null	ENSOARG00000017214
MSTRG.119084	Cis	47361	Null	ENSOARG00000017224
MSTRG.60120	Cis	38643	Null	ENSOARG00000017284
MSTRG.36947	Cis	15673	Null	ENSOARG00000017292
ENSOARG00000025909	Cis	32784	Null	ENSOARG00000018018
MSTRG.149098	Cis	13394	Null	ENSOARG00000018084
MSTRG.119363	Cis	40105	Null	ENSOARG00000018401
MSTRG.59662	Cis	6012	Null	ENSOARG00000018410
MSTRG.49824	Cis	1323	Null	ENSOARG00000018454
MSTRG.179486	Cis	6408	Null	ENSOARG00000018478
MSTRG.119363	Cis	26566	Null	ENSOARG00000018524
MSTRG.49824	Cis	41640	Null	ENSOARG00000018566
MSTRG.165509	Cis	496	Null	ENSOARG00000018661
MSTRG.119363	Cis	1416	Null	ENSOARG00000018702
MSTRG.27707	Cis	13157	Null	ENSOARG00000018707
MSTRG.119363	Cis	10007	Null	ENSOARG00000018744
MSTRG.119363	Cis	44867	Null	ENSOARG00000018754
MSTRG.141286	Cis	39049	Null	ENSOARG00000018858
MSTRG.122355	Cis	31148	Null	ENSOARG00000018967
MSTRG.141502	Cis	22198	Null	ENSOARG00000018968
MSTRG.122355	Cis	12645	Null	ENSOARG00000018994
MSTRG.24831	Cis	47398	Null	ENSOARG00000019062
MSTRG.38150	Cis	28608	Null	ENSOARG00000019076
MSTRG.24831	Cis	1374	Null	ENSOARG00000019093
MSTRG.38150	Cis	4193	Null	ENSOARG00000019106
MSTRG.38150	Cis	947	Null	ENSOARG00000019129
MSTRG.38150	Cis	34692	Null	ENSOARG00000019158
MSTRG.122379	Cis	43414	Null	ENSOARG00000019171
MSTRG.122379	Cis	5783	Null	ENSOARG00000019191
MSTRG.122379	Cis	16606	Null	ENSOARG00000019197
MSTRG.82455	Cis	11458	Null	ENSOARG00000019393
MSTRG.82455	Cis	499	Null	ENSOARG00000019405
MSTRG.119608	Cis	31916	Null	ENSOARG00000019457
MSTRG.150066	Cis	35546	Null	ENSOARG00000019665
MSTRG.6088	Cis	20197	Null	ENSOARG00000019767
MSTRG.45552	Cis	8385	Null	ENSOARG00000019919
MSTRG.113302	Cis	38783	Null	ENSOARG00000019997
MSTRG.113303	Cis	46302	Null	ENSOARG00000019997
MSTRG.113302	Cis	21084	Null	ENSOARG00000020001
MSTRG.113303	Cis	28603	Null	ENSOARG00000020001
MSTRG.113302	Cis	16282	Null	ENSOARG00000020004
MSTRG.113303	Cis	11972	Null	ENSOARG00000020004
MSTRG.150359	Cis	24165	Null	ENSOARG00000020005
MSTRG.82712	Cis	38024	Null	ENSOARG00000020032
MSTRG.82712	Cis	23183	Null	ENSOARG00000020051
MSTRG.82712	Cis	236	Null	ENSOARG00000020084
MSTRG.123025	Cis	8227	Null	ENSOARG00000020110
MSTRG.82712	Cis	9222	Null	ENSOARG00000020122
MSTRG.82712	Cis	13542	Null	ENSOARG00000020148
MSTRG.82712	Cis	47882	Null	ENSOARG00000020161
MSTRG.12751	Cis	4815	Null	ENSOARG00000020316
MSTRG.12751	Cis	18071	Null	ENSOARG00000020318
MSTRG.123952	Cis	43013	Null	ENSOARG00000020341
MSTRG.82852	Cis	27283	Null	ENSOARG00000020374
MSTRG.13215	Cis	44492	Null	ENSOARG00000020459
MSTRG.13275	Cis	782	Null	ENSOARG00000020469
MSTRG.13275	Cis	141	Null	ENSOARG00000020472
MSTRG.151159	Cis	9950	Null	ENSOARG00000020599
MSTRG.151159	Cis	27956	Null	ENSOARG00000020603
MSTRG.151159	Cis	36980	Null	ENSOARG00000020607
MSTRG.83275	Cis	12656	Null	ENSOARG00000020675
MSTRG.83275	Cis	22633	Null	ENSOARG00000020677
MSTRG.83275	Cis	43956	Null	ENSOARG00000020680
MSTRG.152929	Cis	46728	Null	ENSOARG00000021092
MSTRG.152929	Cis	12998	Null	ENSOARG00000021094
MSTRG.153625	Cis	17167	Null	ENSOARG00000021127
MSTRG.149098	Cis	36558	Null	ENSOARG00000021293
MSTRG.35873	Cis	15917	Null	ENSOARG00000021746
MSTRG.141286	Cis	35269	Null	ENSOARG00000021775
MSTRG.118818	Cis	5765	Null	ENSOARG00000021788
MSTRG.103254	Cis	48155	Null	ENSOARG00000021825
MSTRG.7732	Cis	10293	Null	ENSOARG00000022176
MSTRG.61055	Cis	13936	Null	ENSOARG00000022239
MSTRG.82712	Cis	8806	Null	ENSOARG00000022244
MSTRG.173080	Cis	11860	Null	ENSOARG00000022334
MSTRG.36947	Cis	24138	Null	ENSOARG00000022618
MSTRG.28391	Cis	44121	Null	ENSOARG00000022741
MSTRG.66353	Cis	40836	Null	ENSOARG00000022755
MSTRG.66356	Cis	7499	Null	ENSOARG00000022755
MSTRG.149098	Cis	30091	Null	ENSOARG00000022762
MSTRG.92486	Cis	15976	Null	ENSOARG00000022802
MSTRG.153625	Cis	13649	Null	ENSOARG00000022946
MSTRG.82712	Cis	10192	Null	ENSOARG00000022972
MSTRG.150066	Cis	4182	Null	ENSOARG00000023067
MSTRG.173543	Cis	26644	Null	ENSOARG00000023146
MSTRG.24635	Cis	387	Null	ENSOARG00000023288
MSTRG.82712	Cis	15181	Null	ENSOARG00000023371
MSTRG.92974	Cis	21992	Null	ENSOARG00000023391
MSTRG.121796	Cis	33848	Null	ENSOARG00000023452
MSTRG.124625	Cis	7511	Null	ENSOARG00000023973
MSTRG.151159	Cis	34174	Null	ENSOARG00000024077
MSTRG.54112	Cis	14589	Null	ENSOARG00000024224
MSTRG.151159	Cis	199	Null	ENSOARG00000024340
MSTRG.102134	Cis	20422	Null	ENSOARG00000024357
MSTRG.174053	Cis	43708	Null	ENSOARG00000024479
MSTRG.56498	Cis	36661	Null	ENSOARG00000024566
MSTRG.66946	Cis	16397	Null	ENSOARG00000024650
MSTRG.110622	Cis	1804	Null	ENSOARG00000024848
MSTRG.68181	Cis	46534	Null	ENSOARG00000024996
MSTRG.175168	Cis	26546	Null	ENSOARG00000025030
MSTRG.88688	Cis	44377	Null	ENSOARG00000025039
MSTRG.125498	Trans	Null	-0.9681	ENSOARG00000000753
MSTRG.106114	Trans	Null	0.951	ENSOARG00000001446
MSTRG.134094	Trans	Null	0.951	ENSOARG00000001446
MSTRG.20070	Trans	Null	0.965	ENSOARG00000001446
MSTRG.106114	Trans	Null	0.965	ENSOARG00000001504
MSTRG.22843	Trans	Null	0.951	ENSOARG00000001608
MSTRG.154701	Trans	Null	0.958	ENSOARG00000001709
MSTRG.109917	Trans	Null	0.958	ENSOARG00000001731
MSTRG.154701	Trans	Null	0.958	ENSOARG00000002243
MSTRG.123952	Trans	Null	0.958	ENSOARG00000002565
MSTRG.20070	Trans	Null	0.951	ENSOARG00000002565
MSTRG.36947	Trans	Null	0.958	ENSOARG00000002576
MSTRG.55620	Trans	Null	0.951	ENSOARG00000002903
MSTRG.49824	Trans	Null	0.972	ENSOARG00000002925
MSTRG.154701	Trans	Null	0.958	ENSOARG00000002978
MSTRG.102134	Trans	Null	0.951	ENSOARG00000003302
MSTRG.119363	Trans	Null	0.965	ENSOARG00000003360
MSTRG.32248	Trans	Null	0.951	ENSOARG00000003602
MSTRG.66946	Trans	Null	0.958	ENSOARG00000003602
MSTRG.167863	Trans	Null	0.965	ENSOARG00000003937
MSTRG.148633	Trans	Null	0.958	ENSOARG00000004552
ENSOARG00000026076	Trans	Null	0.972	ENSOARG00000004850
MSTRG.128840	Trans	Null	0.9578	ENSOARG00000005023
MSTRG.179486	Trans	Null	0.965	ENSOARG00000005185
MSTRG.19001	Trans	Null	0.9562	ENSOARG00000005571
MSTRG.59662	Trans	Null	0.958	ENSOARG00000005658
MSTRG.154708	Trans	Null	0.958	ENSOARG00000005689
MSTRG.160401	Trans	Null	0.9632	ENSOARG00000006225
MSTRG.17470	Trans	Null	0.958	ENSOARG00000006384
MSTRG.144601	Trans	Null	0.951	ENSOARG00000006386
MSTRG.20070	Trans	Null	0.958	ENSOARG00000006695
MSTRG.154701	Trans	Null	0.951	ENSOARG00000007938
MSTRG.48800	Trans	Null	-0.958	ENSOARG00000008017
MSTRG.106093	Trans	Null	0.958	ENSOARG00000008100
MSTRG.20070	Trans	Null	0.951	ENSOARG00000008197
MSTRG.86999	Trans	Null	0.965	ENSOARG00000008290
MSTRG.134094	Trans	Null	0.958	ENSOARG00000008441
MSTRG.13215	Trans	Null	0.958	ENSOARG00000009328
MSTRG.19001	Trans	Null	0.9632	ENSOARG00000009627
MSTRG.123025	Trans	Null	0.9702	ENSOARG00000009895
MSTRG.106114	Trans	Null	0.958	ENSOARG00000010311
MSTRG.20070	Trans	Null	0.951	ENSOARG00000010311
MSTRG.53208	Trans	Null	0.965	ENSOARG00000010395
MSTRG.56999	Trans	Null	0.951	ENSOARG00000010485
MSTRG.144596	Trans	Null	0.958	ENSOARG00000010596
MSTRG.20070	Trans	Null	0.951	ENSOARG00000011517
MSTRG.17470	Trans	Null	0.979	ENSOARG00000011639
MSTRG.102134	Trans	Null	0.958	ENSOARG00000012495
MSTRG.23703	Trans	Null	0.951	ENSOARG00000012596
MSTRG.106114	Trans	Null	0.965	ENSOARG00000013014
MSTRG.17470	Trans	Null	0.965	ENSOARG00000013225
MSTRG.106093	Trans	Null	0.958	ENSOARG00000013258
MSTRG.49359	Trans	Null	0.965	ENSOARG00000013258
MSTRG.67492	Trans	Null	0.958	ENSOARG00000013258
MSTRG.154701	Trans	Null	0.965	ENSOARG00000013684
ENSOARG00000026406	Trans	Null	0.9503	ENSOARG00000013790
MSTRG.106114	Trans	Null	0.951	ENSOARG00000013795
MSTRG.81457	Trans	Null	-0.951	ENSOARG00000014813
MSTRG.144590	Trans	Null	0.951	ENSOARG00000015468
MSTRG.15690	Trans	Null	0.958	ENSOARG00000016046
MSTRG.17470	Trans	Null	0.958	ENSOARG00000016161
MSTRG.20070	Trans	Null	0.986	ENSOARG00000016481
MSTRG.134094	Trans	Null	0.951	ENSOARG00000017041
MSTRG.56999	Trans	Null	0.958	ENSOARG00000017262
MSTRG.132123	Trans	Null	0.951	ENSOARG00000017298
MSTRG.102134	Trans	Null	0.951	ENSOARG00000017302
MSTRG.95445	Trans	Null	0.965	ENSOARG00000018135
MSTRG.20070	Trans	Null	0.958	ENSOARG00000018297
MSTRG.155362	Trans	Null	0.958	ENSOARG00000018399
MSTRG.53666	Trans	Null	0.958	ENSOARG00000018399
MSTRG.133232	Trans	Null	0.965	ENSOARG00000018418
MSTRG.82712	Trans	Null	0.958	ENSOARG00000018607
MSTRG.20070	Trans	Null	0.951	ENSOARG00000018866
MSTRG.106093	Trans	Null	0.958	ENSOARG00000019150
MSTRG.17470	Trans	Null	0.951	ENSOARG00000019264
MSTRG.59662	Trans	Null	0.993	ENSOARG00000019699
MSTRG.38785	Trans	Null	0.9648	ENSOARG00000020493
MSTRG.154708	Trans	Null	0.958	ENSOARG00000020546
MSTRG.154701	Trans	Null	0.965	ENSOARG00000020870
MSTRG.145075	Trans	Null	0.972	ENSOARG00000021097
MSTRG.102134	Trans	Null	0.951	ENSOARG00000021197
MSTRG.106114	Trans	Null	0.965	ENSOARG00000021197
MSTRG.20070	Trans	Null	0.951	ENSOARG00000022172
MSTRG.92486	Trans	Null	0.9578	ENSOARG00000022373
MSTRG.127316	Trans	Null	0.951	ENSOARG00000022700
MSTRG.147005	Trans	Null	0.958	ENSOARG00000022700
MSTRG.117996	Trans	Null	0.951	ENSOARG00000024340
MSTRG.126791	Trans	Null	0.965	ENSOARG00000025125

## Sheet: PL vs. ML
Table S7 Target genes of DELs
LncRNA	Cis/Trans	Distance	Correlation	Target
MSTRG.171366	Cis	14430	Null	ENSOARG00000000002
MSTRG.171367	Cis	14358	Null	ENSOARG00000000002
MSTRG.171366	Cis	12789	Null	ENSOARG00000000004
MSTRG.171367	Cis	12717	Null	ENSOARG00000000004
MSTRG.171366	Cis	11757	Null	ENSOARG00000000006
MSTRG.171367	Cis	11685	Null	ENSOARG00000000006
MSTRG.171366	Cis	10505	Null	ENSOARG00000000010
MSTRG.171367	Cis	10433	Null	ENSOARG00000000010
MSTRG.171366	Cis	8580	Null	ENSOARG00000000016
MSTRG.171367	Cis	8508	Null	ENSOARG00000000016
MSTRG.171366	Cis	8512	Null	ENSOARG00000000017
MSTRG.171367	Cis	8440	Null	ENSOARG00000000017
MSTRG.171366	Cis	7754	Null	ENSOARG00000000019
MSTRG.171367	Cis	7682	Null	ENSOARG00000000019
MSTRG.171366	Cis	6842	Null	ENSOARG00000000022
MSTRG.171367	Cis	6770	Null	ENSOARG00000000022
MSTRG.171366	Cis	6057	Null	ENSOARG00000000023
MSTRG.171367	Cis	5985	Null	ENSOARG00000000023
MSTRG.171366	Cis	5642	Null	ENSOARG00000000025
MSTRG.171367	Cis	5570	Null	ENSOARG00000000025
MSTRG.171366	Cis	5275	Null	ENSOARG00000000027
MSTRG.171367	Cis	5203	Null	ENSOARG00000000027
MSTRG.171366	Cis	3904	Null	ENSOARG00000000028
MSTRG.171367	Cis	3832	Null	ENSOARG00000000028
MSTRG.171366	Cis	1882	Null	ENSOARG00000000032
MSTRG.171367	Cis	1810	Null	ENSOARG00000000032
MSTRG.171366	Cis	1371	Null	ENSOARG00000000033
MSTRG.171367	Cis	1299	Null	ENSOARG00000000033
MSTRG.171366	Cis	158	Null	ENSOARG00000000035
MSTRG.171367	Cis	86	Null	ENSOARG00000000035
MSTRG.171366	Cis	85	Null	ENSOARG00000000036
MSTRG.171367	Cis	13	Null	ENSOARG00000000036
MSTRG.171366	Cis	20	Null	ENSOARG00000000037
MSTRG.24287	Cis	26739	Null	ENSOARG00000000048
MSTRG.61534	Cis	11659	Null	ENSOARG00000000075
MSTRG.61540	Cis	40836	Null	ENSOARG00000000075
MSTRG.28308	Cis	21881	Null	ENSOARG00000000186
MSTRG.99779	Cis	12214	Null	ENSOARG00000000309
MSTRG.99779	Cis	6210	Null	ENSOARG00000000340
MSTRG.24287	Cis	19492	Null	ENSOARG00000000484
MSTRG.99779	Cis	10918	Null	ENSOARG00000000491
MSTRG.61637	Cis	17426	Null	ENSOARG00000000535
MSTRG.61637	Cis	15704	Null	ENSOARG00000000587
MSTRG.949	Cis	36053	Null	ENSOARG00000000604
MSTRG.99818	Cis	38552	Null	ENSOARG00000000607
MSTRG.99818	Cis	9197	Null	ENSOARG00000000662
MSTRG.61637	Cis	20450	Null	ENSOARG00000000664
MSTRG.99818	Cis	4986	Null	ENSOARG00000000676
MSTRG.150291	Cis	35474	Null	ENSOARG00000000682
MSTRG.150293	Cis	1356	Null	ENSOARG00000000682
MSTRG.150296	Cis	39389	Null	ENSOARG00000000682
MSTRG.150293	Cis	23574	Null	ENSOARG00000000693
MSTRG.150296	Cis	17171	Null	ENSOARG00000000693
MSTRG.150285	Cis	6900	Null	ENSOARG00000000740
MSTRG.99818	Cis	43028	Null	ENSOARG00000000747
MSTRG.114613	Cis	5818	Null	ENSOARG00000000855
MSTRG.99818	Cis	45507	Null	ENSOARG00000000865
MSTRG.99818	Cis	46922	Null	ENSOARG00000000909
MSTRG.37164	Cis	26046	Null	ENSOARG00000000939
MSTRG.24287	Cis	345	Null	ENSOARG00000001001
MSTRG.153908	Cis	34698	Null	ENSOARG00000001048
MSTRG.37164	Cis	5404	Null	ENSOARG00000001075
MSTRG.63777	Cis	40152	Null	ENSOARG00000001154
MSTRG.68842	Cis	36572	Null	ENSOARG00000001227
MSTRG.37164	Cis	18677	Null	ENSOARG00000001274
MSTRG.106758	Cis	9355	Null	ENSOARG00000001287
MSTRG.137786	Cis	34477	Null	ENSOARG00000001308
MSTRG.42147	Cis	38336	Null	ENSOARG00000001313
MSTRG.109088	Cis	39110	Null	ENSOARG00000001325
MSTRG.109088	Cis	2760	Null	ENSOARG00000001359
MSTRG.24287	Cis	1499	Null	ENSOARG00000001391
MSTRG.42147	Cis	24326	Null	ENSOARG00000001398
MSTRG.106758	Cis	12471	Null	ENSOARG00000001405
MSTRG.42147	Cis	23831	Null	ENSOARG00000001409
MSTRG.37164	Cis	43498	Null	ENSOARG00000001438
MSTRG.68842	Cis	15382	Null	ENSOARG00000001440
MSTRG.68844	Cis	8083	Null	ENSOARG00000001440
MSTRG.63777	Cis	34351	Null	ENSOARG00000001442
MSTRG.109088	Cis	7374	Null	ENSOARG00000001447
MSTRG.114658	Cis	21183	Null	ENSOARG00000001457
MSTRG.28866	Cis	11403	Null	ENSOARG00000001514
MSTRG.28866	Cis	18074	Null	ENSOARG00000001574
MSTRG.58026	Cis	31752	Null	ENSOARG00000001604
MSTRG.36418	Cis	44082	Null	ENSOARG00000001614
MSTRG.28866	Cis	18150	Null	ENSOARG00000001628
MSTRG.58026	Cis	14198	Null	ENSOARG00000001707
MSTRG.132411	Cis	49916	Null	ENSOARG00000001756
MSTRG.132411	Cis	5034	Null	ENSOARG00000001799
MSTRG.24287	Cis	5287	Null	ENSOARG00000001819
MSTRG.138524	Cis	20336	Null	ENSOARG00000001851
MSTRG.11834	Cis	37734	Null	ENSOARG00000001876
MSTRG.87434	Cis	17474	Null	ENSOARG00000001926
MSTRG.109957	Cis	25414	Null	ENSOARG00000001985
MSTRG.65207	Cis	21184	Null	ENSOARG00000002127
MSTRG.65207	Cis	12043	Null	ENSOARG00000002241
MSTRG.65207	Cis	6610	Null	ENSOARG00000002247
MSTRG.58271	Cis	32420	Null	ENSOARG00000002352
MSTRG.24287	Cis	33397	Null	ENSOARG00000002429
MSTRG.160114	Cis	36543	Null	ENSOARG00000002635
MSTRG.45372	Cis	38670	Null	ENSOARG00000002651
MSTRG.61909	Cis	19353	Null	ENSOARG00000002726
MSTRG.45372	Cis	2137	Null	ENSOARG00000002753
MSTRG.61909	Cis	46601	Null	ENSOARG00000002761
MSTRG.61933	Cis	49032	Null	ENSOARG00000002761
MSTRG.45372	Cis	10964	Null	ENSOARG00000002763
MSTRG.45372	Cis	15491	Null	ENSOARG00000002806
MSTRG.45539	Cis	37728	Null	ENSOARG00000002806
MSTRG.61933	Cis	13005	Null	ENSOARG00000002812
MSTRG.154999	Cis	9836	Null	ENSOARG00000002847
MSTRG.69026	Cis	43284	Null	ENSOARG00000002857
MSTRG.45372	Cis	32059	Null	ENSOARG00000002868
MSTRG.45539	Cis	27486	Null	ENSOARG00000002868
MSTRG.61933	Cis	29067	Null	ENSOARG00000002905
MSTRG.61933	Cis	35675	Null	ENSOARG00000002920
MSTRG.45372	Cis	42563	Null	ENSOARG00000002925
MSTRG.45539	Cis	23619	Null	ENSOARG00000002925
MSTRG.106905	Cis	30257	Null	ENSOARG00000002926
MSTRG.7247	Cis	45942	Null	ENSOARG00000002952
MSTRG.7247	Cis	23627	Null	ENSOARG00000002973
MSTRG.69026	Cis	34227	Null	ENSOARG00000002974
MSTRG.45372	Cis	46224	Null	ENSOARG00000002981
MSTRG.45539	Cis	13662	Null	ENSOARG00000002981
MSTRG.83899	Cis	17376	Null	ENSOARG00000003008
MSTRG.83899	Cis	1918	Null	ENSOARG00000003022
MSTRG.83899	Cis	6632	Null	ENSOARG00000003035
MSTRG.45539	Cis	4497	Null	ENSOARG00000003041
MSTRG.173848	Cis	9781	Null	ENSOARG00000003052
MSTRG.69026	Cis	2538	Null	ENSOARG00000003057
MSTRG.45539	Cis	11273	Null	ENSOARG00000003076
MSTRG.45539	Cis	28144	Null	ENSOARG00000003087
MSTRG.69026	Cis	36661	Null	ENSOARG00000003231
MSTRG.131045	Cis	48656	Null	ENSOARG00000003244
MSTRG.173848	Cis	10956	Null	ENSOARG00000003288
MSTRG.104220	Cis	17399	Null	ENSOARG00000003327
MSTRG.93693	Cis	47243	Null	ENSOARG00000003335
MSTRG.155222	Cis	11541	Null	ENSOARG00000003343
MSTRG.131045	Cis	9375	Null	ENSOARG00000003372
MSTRG.93693	Cis	3566	Null	ENSOARG00000003477
MSTRG.131045	Cis	2973	Null	ENSOARG00000003506
MSTRG.93693	Cis	5939	Null	ENSOARG00000003570
MSTRG.145582	Cis	12022	Null	ENSOARG00000003597
MSTRG.131045	Cis	9174	Null	ENSOARG00000003620
MSTRG.106905	Cis	28433	Null	ENSOARG00000003699
MSTRG.106905	Cis	748	Null	ENSOARG00000003708
MSTRG.110833	Cis	34031	Null	ENSOARG00000003728
MSTRG.110833	Cis	23173	Null	ENSOARG00000003746
MSTRG.128116	Cis	521	Null	ENSOARG00000003863
MSTRG.115326	Cis	21797	Null	ENSOARG00000004203
MSTRG.160684	Cis	26130	Null	ENSOARG00000004276
MSTRG.160684	Cis	36177	Null	ENSOARG00000004304
MSTRG.51374	Cis	10127	Null	ENSOARG00000004394
MSTRG.160776	Cis	41703	Null	ENSOARG00000004424
MSTRG.160776	Cis	23668	Null	ENSOARG00000004438
MSTRG.160822	Cis	11384	Null	ENSOARG00000004493
MSTRG.103416	Cis	45563	Null	ENSOARG00000004504
MSTRG.37164	Cis	38116	Null	ENSOARG00000004723
MSTRG.124030	Cis	47745	Null	ENSOARG00000004814
ENSOARG00000025902	Cis	19559	Null	ENSOARG00000004887
MSTRG.161095	Cis	9662	Null	ENSOARG00000004909
MSTRG.124030	Cis	41068	Null	ENSOARG00000004923
MSTRG.161154	Cis	43328	Null	ENSOARG00000004962
MSTRG.124030	Cis	36978	Null	ENSOARG00000005015
MSTRG.124030	Cis	22311	Null	ENSOARG00000005032
MSTRG.124030	Cis	14226	Null	ENSOARG00000005133
MSTRG.115523	Cis	24927	Null	ENSOARG00000005136
MSTRG.124030	Cis	5984	Null	ENSOARG00000005156
MSTRG.115523	Cis	2753	Null	ENSOARG00000005218
MSTRG.23137	Cis	627	Null	ENSOARG00000005301
MSTRG.27996	Cis	23801	Null	ENSOARG00000005330
MSTRG.124030	Cis	4114	Null	ENSOARG00000005332
MSTRG.43654	Cis	44191	Null	ENSOARG00000005363
MSTRG.43654	Cis	24935	Null	ENSOARG00000005366
MSTRG.43654	Cis	29397	Null	ENSOARG00000005383
MSTRG.124030	Cis	32127	Null	ENSOARG00000005418
MSTRG.124030	Cis	33825	Null	ENSOARG00000005428
MSTRG.124030	Cis	41101	Null	ENSOARG00000005531
MSTRG.69439	Cis	8483	Null	ENSOARG00000005582
MSTRG.78909	Cis	15007	Null	ENSOARG00000005610
MSTRG.69492	Cis	11411	Null	ENSOARG00000005613
MSTRG.69492	Cis	24400	Null	ENSOARG00000005631
MSTRG.69492	Cis	49402	Null	ENSOARG00000005644
MSTRG.29286	Cis	44658	Null	ENSOARG00000005737
MSTRG.28025	Cis	48881	Null	ENSOARG00000005753
MSTRG.103620	Cis	10056	Null	ENSOARG00000005766
MSTRG.28025	Cis	14995	Null	ENSOARG00000005846
MSTRG.175321	Cis	39135	Null	ENSOARG00000005853
MSTRG.29286	Cis	18022	Null	ENSOARG00000005917
MSTRG.99169	Cis	28616	Null	ENSOARG00000005981
MSTRG.19720	Cis	38815	Null	ENSOARG00000006012
MSTRG.19721	Cis	14555	Null	ENSOARG00000006012
MSTRG.162523	Cis	793	Null	ENSOARG00000006026
MSTRG.28025	Cis	15327	Null	ENSOARG00000006041
MSTRG.39222	Cis	27899	Null	ENSOARG00000006091
MSTRG.39222	Cis	9589	Null	ENSOARG00000006096
MSTRG.29286	Cis	6324	Null	ENSOARG00000006176
MSTRG.36597	Cis	14182	Null	ENSOARG00000006248
MSTRG.36602	Cis	37006	Null	ENSOARG00000006248
MSTRG.36607	Cis	46424	Null	ENSOARG00000006248
MSTRG.36618	Cis	49657	Null	ENSOARG00000006248
MSTRG.162523	Cis	17336	Null	ENSOARG00000006277
MSTRG.36597	Cis	35526	Null	ENSOARG00000006327
MSTRG.36602	Cis	10987	Null	ENSOARG00000006327
MSTRG.36607	Cis	3223	Null	ENSOARG00000006327
MSTRG.26122	Cis	11884	Null	ENSOARG00000006465
MSTRG.36597	Cis	48673	Null	ENSOARG00000006484
MSTRG.36602	Cis	24134	Null	ENSOARG00000006484
MSTRG.36607	Cis	16370	Null	ENSOARG00000006484
MSTRG.36618	Cis	8383	Null	ENSOARG00000006484
MSTRG.36621	Cis	2217	Null	ENSOARG00000006484
MSTRG.26122	Cis	23860	Null	ENSOARG00000006509
MSTRG.97427	Cis	10366	Null	ENSOARG00000006551
MSTRG.36607	Cis	47614	Null	ENSOARG00000006624
MSTRG.36618	Cis	39627	Null	ENSOARG00000006624
MSTRG.36621	Cis	33461	Null	ENSOARG00000006624
MSTRG.133972	Cis	46732	Null	ENSOARG00000006625
MSTRG.133972	Cis	40057	Null	ENSOARG00000006657
MSTRG.133972	Cis	25795	Null	ENSOARG00000006754
MSTRG.133972	Cis	2822	Null	ENSOARG00000006830
MSTRG.131323	Cis	15317	Null	ENSOARG00000006833
MSTRG.107409	Cis	18073	Null	ENSOARG00000006863
MSTRG.133972	Cis	222	Null	ENSOARG00000006965
MSTRG.131323	Cis	23042	Null	ENSOARG00000006983
MSTRG.133972	Cis	9211	Null	ENSOARG00000007055
MSTRG.155906	Cis	17173	Null	ENSOARG00000007109
MSTRG.44031	Cis	40870	Null	ENSOARG00000007219
MSTRG.40569	Cis	46629	Null	ENSOARG00000007309
MSTRG.40569	Cis	33893	Null	ENSOARG00000007340
MSTRG.64311	Cis	49110	Null	ENSOARG00000007380
MSTRG.133972	Cis	33680	Null	ENSOARG00000007462
MSTRG.64311	Cis	3900	Null	ENSOARG00000007483
MSTRG.44133	Cis	41845	Null	ENSOARG00000007684
MSTRG.92199	Cis	37811	Null	ENSOARG00000007700
MSTRG.64311	Cis	2766	Null	ENSOARG00000007702
MSTRG.92199	Cis	11272	Null	ENSOARG00000007759
MSTRG.64311	Cis	23178	Null	ENSOARG00000007769
MSTRG.64311	Cis	32358	Null	ENSOARG00000007807
MSTRG.44133	Cis	14945	Null	ENSOARG00000007843
MSTRG.44133	Cis	26472	Null	ENSOARG00000007898
MSTRG.44133	Cis	31344	Null	ENSOARG00000007926
MSTRG.44133	Cis	35495	Null	ENSOARG00000007985
MSTRG.40662	Cis	19101	Null	ENSOARG00000008034
MSTRG.84488	Cis	46011	Null	ENSOARG00000008054
MSTRG.72321	Cis	47823	Null	ENSOARG00000008196
MSTRG.2764	Cis	48688	Null	ENSOARG00000008488
MSTRG.2764	Cis	6072	Null	ENSOARG00000008518
MSTRG.39335	Cis	29670	Null	ENSOARG00000008519
MSTRG.146079	Cis	16358	Null	ENSOARG00000008596
MSTRG.146067	Cis	10544	Null	ENSOARG00000008633
MSTRG.156879	Cis	4417	Null	ENSOARG00000008667
MSTRG.52797	Cis	33844	Null	ENSOARG00000008729
MSTRG.29359	Cis	6808	Null	ENSOARG00000008788
MSTRG.33280	Cis	2482	Null	ENSOARG00000008871
MSTRG.34006	Cis	12842	Null	ENSOARG00000008884
MSTRG.29359	Cis	14747	Null	ENSOARG00000008900
MSTRG.71450	Cis	2883	Null	ENSOARG00000008920
MSTRG.34006	Cis	47015	Null	ENSOARG00000008980
MSTRG.107441	Cis	17751	Null	ENSOARG00000009033
MSTRG.87248	Cis	43783	Null	ENSOARG00000009196
MSTRG.87248	Cis	42330	Null	ENSOARG00000009204
MSTRG.33280	Cis	4230	Null	ENSOARG00000009207
MSTRG.87248	Cis	32599	Null	ENSOARG00000009214
MSTRG.87248	Cis	30900	Null	ENSOARG00000009229
MSTRG.87248	Cis	27064	Null	ENSOARG00000009236
MSTRG.87248	Cis	10063	Null	ENSOARG00000009247
MSTRG.87248	Cis	4107	Null	ENSOARG00000009253
MSTRG.87248	Cis	1942	Null	ENSOARG00000009266
MSTRG.97764	Cis	27114	Null	ENSOARG00000009301
MSTRG.50750	Cis	5709	Null	ENSOARG00000009339
MSTRG.131494	Cis	37298	Null	ENSOARG00000009351
MSTRG.97764	Cis	41379	Null	ENSOARG00000009352
MSTRG.97764	Cis	23314	Null	ENSOARG00000009367
MSTRG.87262	Cis	31783	Null	ENSOARG00000009395
MSTRG.97764	Cis	3	Null	ENSOARG00000009421
MSTRG.40919	Cis	22312	Null	ENSOARG00000009459
MSTRG.50750	Cis	24269	Null	ENSOARG00000009516
MSTRG.19718	Cis	36826	Null	ENSOARG00000009534
MSTRG.87262	Cis	3635	Null	ENSOARG00000009552
MSTRG.949	Cis	31849	Null	ENSOARG00000009569
MSTRG.949	Cis	11780	Null	ENSOARG00000009596
MSTRG.131494	Cis	4518	Null	ENSOARG00000009651
MSTRG.50750	Cis	44123	Null	ENSOARG00000009735
MSTRG.157329	Cis	27336	Null	ENSOARG00000009822
MSTRG.157329	Cis	7565	Null	ENSOARG00000009835
MSTRG.87262	Cis	2223	Null	ENSOARG00000009868
MSTRG.157329	Cis	34899	Null	ENSOARG00000009877
MSTRG.27090	Cis	26935	Null	ENSOARG00000009972
MSTRG.162802	Cis	7476	Null	ENSOARG00000009978
MSTRG.87262	Cis	36054	Null	ENSOARG00000010006
MSTRG.28308	Cis	32807	Null	ENSOARG00000010014
MSTRG.171630	Cis	29622	Null	ENSOARG00000010121
MSTRG.28308	Cis	1795	Null	ENSOARG00000010133
MSTRG.28308	Cis	14942	Null	ENSOARG00000010170
MSTRG.157536	Cis	9112	Null	ENSOARG00000010185
MSTRG.87262	Cis	42369	Null	ENSOARG00000010190
MSTRG.27090	Cis	23171	Null	ENSOARG00000010214
MSTRG.59405	Cis	43652	Null	ENSOARG00000010261
MSTRG.27090	Cis	14239	Null	ENSOARG00000010296
MSTRG.87262	Cis	46542	Null	ENSOARG00000010321
MSTRG.28308	Cis	37421	Null	ENSOARG00000010325
MSTRG.134958	Cis	31332	Null	ENSOARG00000010339
MSTRG.102355	Cis	16132	Null	ENSOARG00000010380
MSTRG.134958	Cis	23760	Null	ENSOARG00000010445
MSTRG.102355	Cis	41444	Null	ENSOARG00000010453
MSTRG.134958	Cis	5998	Null	ENSOARG00000010511
MSTRG.60576	Cis	38012	Null	ENSOARG00000010518
MSTRG.90798	Cis	48170	Null	ENSOARG00000010576
MSTRG.99818	Cis	37106	Null	ENSOARG00000010593
MSTRG.134958	Cis	400	Null	ENSOARG00000010598
MSTRG.99818	Cis	39017	Null	ENSOARG00000010602
MSTRG.90798	Cis	1770	Null	ENSOARG00000010603
MSTRG.90798	Cis	11093	Null	ENSOARG00000010670
MSTRG.27122	Cis	18905	Null	ENSOARG00000010695
MSTRG.90798	Cis	24190	Null	ENSOARG00000010700
MSTRG.27122	Cis	3103	Null	ENSOARG00000010718
MSTRG.134958	Cis	9832	Null	ENSOARG00000010722
MSTRG.27122	Cis	44629	Null	ENSOARG00000010725
MSTRG.17460	Cis	37427	Null	ENSOARG00000010806
MSTRG.17460	Cis	1390	Null	ENSOARG00000010840
MSTRG.102587	Cis	15711	Null	ENSOARG00000010845
MSTRG.17460	Cis	23792	Null	ENSOARG00000010882
MSTRG.59405	Cis	1262	Null	ENSOARG00000010914
MSTRG.130100	Cis	4362	Null	ENSOARG00000010915
MSTRG.60779	Cis	14024	Null	ENSOARG00000010954
MSTRG.60779	Cis	21498	Null	ENSOARG00000010957
MSTRG.60787	Cis	41518	Null	ENSOARG00000010957
MSTRG.60779	Cis	37456	Null	ENSOARG00000010964
MSTRG.60787	Cis	17944	Null	ENSOARG00000010964
MSTRG.60787	Cis	251	Null	ENSOARG00000011044
MSTRG.53155	Cis	44795	Null	ENSOARG00000011077
MSTRG.53155	Cis	8919	Null	ENSOARG00000011108
MSTRG.84957	Cis	9750	Null	ENSOARG00000011146
MSTRG.84957	Cis	19420	Null	ENSOARG00000011278
MSTRG.116583	Cis	47579	Null	ENSOARG00000011319
MSTRG.116583	Cis	20686	Null	ENSOARG00000011341
MSTRG.116583	Cis	144	Null	ENSOARG00000011353
MSTRG.116583	Cis	18118	Null	ENSOARG00000011367
MSTRG.44031	Cis	5350	Null	ENSOARG00000011378
MSTRG.28391	Cis	38410	Null	ENSOARG00000011379
MSTRG.28391	Cis	18666	Null	ENSOARG00000011389
MSTRG.28391	Cis	6488	Null	ENSOARG00000011397
MSTRG.59405	Cis	36551	Null	ENSOARG00000011415
MSTRG.28391	Cis	5043	Null	ENSOARG00000011445
MSTRG.28391	Cis	36994	Null	ENSOARG00000011530
MSTRG.136982	Cis	3787	Null	ENSOARG00000011551
MSTRG.136982	Cis	1952	Null	ENSOARG00000011687
MSTRG.172190	Cis	16213	Null	ENSOARG00000011696
MSTRG.136982	Cis	17926	Null	ENSOARG00000011726
MSTRG.136982	Cis	33989	Null	ENSOARG00000011763
MSTRG.136982	Cis	46107	Null	ENSOARG00000011893
MSTRG.67544	Cis	37434	Null	ENSOARG00000011911
MSTRG.124339	Cis	47874	Null	ENSOARG00000011934
MSTRG.102587	Cis	37233	Null	ENSOARG00000011964
MSTRG.102587	Cis	6358	Null	ENSOARG00000011998
MSTRG.102587	Cis	39116	Null	ENSOARG00000012026
MSTRG.124339	Cis	18884	Null	ENSOARG00000012050
MSTRG.102587	Cis	41968	Null	ENSOARG00000012063
MSTRG.142912	Cis	22512	Null	ENSOARG00000012122
MSTRG.142912	Cis	13406	Null	ENSOARG00000012132
MSTRG.124344	Cis	6019	Null	ENSOARG00000012134
MSTRG.124344	Cis	35845	Null	ENSOARG00000012234
MSTRG.85661	Cis	25107	Null	ENSOARG00000012346
MSTRG.101377	Cis	20859	Null	ENSOARG00000012464
ENSOARG00000026493	Cis	45311	Null	ENSOARG00000012493
MSTRG.161804	Cis	36823	Null	ENSOARG00000012493
MSTRG.17718	Cis	25988	Null	ENSOARG00000012653
MSTRG.31626	Cis	7585	Null	ENSOARG00000012693
MSTRG.170116	Cis	1151	Null	ENSOARG00000012856
MSTRG.31626	Cis	36762	Null	ENSOARG00000012910
MSTRG.53886	Cis	7306	Null	ENSOARG00000012915
MSTRG.147774	Cis	40900	Null	ENSOARG00000012922
ENSOARG00000025290	Cis	20106	Null	ENSOARG00000013067
MSTRG.147774	Cis	21226	Null	ENSOARG00000013101
MSTRG.158780	Cis	18795	Null	ENSOARG00000013104
MSTRG.158780	Cis	3592	Null	ENSOARG00000013115
MSTRG.158780	Cis	34303	Null	ENSOARG00000013132
MSTRG.117088	Cis	15388	Null	ENSOARG00000013332
MSTRG.178162	Cis	104	Null	ENSOARG00000013491
MSTRG.74286	Cis	48613	Null	ENSOARG00000013509
MSTRG.8694	Cis	28816	Null	ENSOARG00000013569
MSTRG.142975	Cis	40041	Null	ENSOARG00000013623
MSTRG.8694	Cis	31799	Null	ENSOARG00000013651
MSTRG.59617	Cis	31649	Null	ENSOARG00000013676
MSTRG.8694	Cis	42381	Null	ENSOARG00000013679
MSTRG.131926	Cis	36901	Null	ENSOARG00000013701
MSTRG.59617	Cis	46832	Null	ENSOARG00000013730
MSTRG.39745	Cis	9394	Null	ENSOARG00000013781
MSTRG.39745	Cis	19019	Null	ENSOARG00000013820
MSTRG.124621	Cis	14791	Null	ENSOARG00000013836
MSTRG.63496	Cis	32569	Null	ENSOARG00000013848
MSTRG.63987	Cis	21027	Null	ENSOARG00000013927
MSTRG.124621	Cis	2204	Null	ENSOARG00000013947
MSTRG.139305	Cis	30799	Null	ENSOARG00000013948
MSTRG.124621	Cis	18958	Null	ENSOARG00000013956
MSTRG.124621	Cis	22752	Null	ENSOARG00000013969
MSTRG.124621	Cis	41471	Null	ENSOARG00000014071
MSTRG.74875	Cis	2307	Null	ENSOARG00000014084
MSTRG.32467	Cis	45519	Null	ENSOARG00000014202
MSTRG.117472	Cis	5688	Null	ENSOARG00000014226
MSTRG.117472	Cis	6573	Null	ENSOARG00000014241
MSTRG.54277	Cis	7255	Null	ENSOARG00000014361
MSTRG.117501	Cis	14740	Null	ENSOARG00000014425
MSTRG.117501	Cis	2766	Null	ENSOARG00000014446
MSTRG.166605	Cis	16617	Null	ENSOARG00000014627
MSTRG.67359	Cis	14695	Null	ENSOARG00000014676
MSTRG.86800	Cis	9152	Null	ENSOARG00000014719
MSTRG.56407	Cis	4161	Null	ENSOARG00000014865
MSTRG.28661	Cis	31801	Null	ENSOARG00000014970
MSTRG.86999	Cis	9307	Null	ENSOARG00000015002
MSTRG.28661	Cis	11769	Null	ENSOARG00000015024
MSTRG.39973	Cis	43798	Null	ENSOARG00000015051
MSTRG.4586	Cis	23583	Null	ENSOARG00000015053
MSTRG.4586	Cis	24329	Null	ENSOARG00000015072
MSTRG.148398	Cis	10946	Null	ENSOARG00000015077
MSTRG.124694	Cis	10314	Null	ENSOARG00000015099
MSTRG.28661	Cis	8093	Null	ENSOARG00000015106
MSTRG.121619	Cis	46494	Null	ENSOARG00000015112
MSTRG.39973	Cis	20201	Null	ENSOARG00000015114
MSTRG.124694	Cis	40733	Null	ENSOARG00000015125
MSTRG.111587	Cis	43190	Null	ENSOARG00000015143
MSTRG.111587	Cis	312	Null	ENSOARG00000015165
MSTRG.111587	Cis	15654	Null	ENSOARG00000015184
MSTRG.28661	Cis	32971	Null	ENSOARG00000015185
MSTRG.121619	Cis	5409	Null	ENSOARG00000015196
MSTRG.28700	Cis	33452	Null	ENSOARG00000015323
MSTRG.121619	Cis	23863	Null	ENSOARG00000015343
MSTRG.28700	Cis	3999	Null	ENSOARG00000015372
MSTRG.67420	Cis	8067	Null	ENSOARG00000015375
MSTRG.67420	Cis	3513	Null	ENSOARG00000015400
MSTRG.86999	Cis	7859	Null	ENSOARG00000015453
MSTRG.86999	Cis	18474	Null	ENSOARG00000015548
MSTRG.86999	Cis	33618	Null	ENSOARG00000015605
MSTRG.90798	Cis	2448	Null	ENSOARG00000015606
MSTRG.49714	Cis	30903	Null	ENSOARG00000015626
MSTRG.18351	Cis	26532	Null	ENSOARG00000015658
MSTRG.114271	Cis	17125	Null	ENSOARG00000015872
MSTRG.67565	Cis	18548	Null	ENSOARG00000015876
MSTRG.64983	Cis	12603	Null	ENSOARG00000015881
MSTRG.166621	Cis	18838	Null	ENSOARG00000015977
MSTRG.64983	Cis	10724	Null	ENSOARG00000016028
MSTRG.114613	Cis	16617	Null	ENSOARG00000016033
MSTRG.111754	Cis	16082	Null	ENSOARG00000016103
MSTRG.94233	Cis	48887	Null	ENSOARG00000016108
MSTRG.94233	Cis	29116	Null	ENSOARG00000016146
MSTRG.67624	Cis	645	Null	ENSOARG00000016200
MSTRG.94233	Cis	20871	Null	ENSOARG00000016225
MSTRG.94233	Cis	1609	Null	ENSOARG00000016321
MSTRG.166621	Cis	3222	Null	ENSOARG00000016330
MSTRG.136202	Cis	19754	Null	ENSOARG00000016643
ENSOARG00000026635	Cis	41385	Null	ENSOARG00000016644
MSTRG.96322	Cis	45805	Null	ENSOARG00000016663
ENSOARG00000026635	Cis	21822	Null	ENSOARG00000016707
ENSOARG00000026635	Cis	9394	Null	ENSOARG00000016735
ENSOARG00000026635	Cis	12220	Null	ENSOARG00000016756
MSTRG.121818	Cis	3080	Null	ENSOARG00000016898
MSTRG.10300	Cis	428	Null	ENSOARG00000016976
MSTRG.56755	Cis	12266	Null	ENSOARG00000017093
MSTRG.148797	Cis	26480	Null	ENSOARG00000017167
MSTRG.36947	Cis	15673	Null	ENSOARG00000017292
MSTRG.60787	Cis	19185	Null	ENSOARG00000017315
MSTRG.77909	Cis	41402	Null	ENSOARG00000017348
MSTRG.119159	Cis	43347	Null	ENSOARG00000017355
MSTRG.119159	Cis	47157	Null	ENSOARG00000017368
MSTRG.163699	Cis	32303	Null	ENSOARG00000017527
MSTRG.148915	Cis	39412	Null	ENSOARG00000017530
MSTRG.163699	Cis	4203	Null	ENSOARG00000017570
MSTRG.49707	Cis	7348	Null	ENSOARG00000017909
MSTRG.49707	Cis	11254	Null	ENSOARG00000017929
MSTRG.103620	Cis	5532	Null	ENSOARG00000018024
MSTRG.27630	Cis	46363	Null	ENSOARG00000018108
MSTRG.5293	Cis	45604	Null	ENSOARG00000018110
MSTRG.5293	Cis	11450	Null	ENSOARG00000018122
MSTRG.27630	Cis	35864	Null	ENSOARG00000018139
MSTRG.119328	Cis	42559	Null	ENSOARG00000018189
MSTRG.5293	Cis	36644	Null	ENSOARG00000018190
MSTRG.87248	Cis	44478	Null	ENSOARG00000018192
MSTRG.27630	Cis	1529	Null	ENSOARG00000018193
MSTRG.27630	Cis	10877	Null	ENSOARG00000018221
MSTRG.125027	Cis	1594	Null	ENSOARG00000018228
MSTRG.87248	Cis	26294	Null	ENSOARG00000018233
MSTRG.125027	Cis	132	Null	ENSOARG00000018238
MSTRG.119328	Cis	14192	Null	ENSOARG00000018239
MSTRG.87248	Cis	10773	Null	ENSOARG00000018259
MSTRG.27630	Cis	16304	Null	ENSOARG00000018265
MSTRG.87248	Cis	4958	Null	ENSOARG00000018304
MSTRG.87248	Cis	11501	Null	ENSOARG00000018308
MSTRG.27630	Cis	29529	Null	ENSOARG00000018330
MSTRG.27630	Cis	41813	Null	ENSOARG00000018332
MSTRG.119328	Cis	15724	Null	ENSOARG00000018336
MSTRG.27630	Cis	46382	Null	ENSOARG00000018364
MSTRG.87248	Cis	12415	Null	ENSOARG00000018368
MSTRG.81806	Cis	11010	Null	ENSOARG00000018381
MSTRG.32839	Cis	21032	Null	ENSOARG00000018458
MSTRG.58950	Cis	2774	Null	ENSOARG00000018486
MSTRG.33892	Cis	12423	Null	ENSOARG00000018490
MSTRG.32839	Cis	8276	Null	ENSOARG00000018509
MSTRG.143570	Cis	31766	Null	ENSOARG00000018595
MSTRG.58950	Cis	37326	Null	ENSOARG00000018712
MSTRG.133664	Cis	26526	Null	ENSOARG00000018723
MSTRG.24287	Cis	42881	Null	ENSOARG00000018763
MSTRG.133664	Cis	20140	Null	ENSOARG00000018764
MSTRG.133664	Cis	36488	Null	ENSOARG00000018801
MSTRG.305	Cis	295	Null	ENSOARG00000018820
MSTRG.332	Cis	10951	Null	ENSOARG00000018820
MSTRG.304	Cis	35181	Null	ENSOARG00000018827
MSTRG.305	Cis	39606	Null	ENSOARG00000018827
MSTRG.332	Cis	26784	Null	ENSOARG00000018827
MSTRG.133664	Cis	42284	Null	ENSOARG00000018840
MSTRG.38940	Cis	42008	Null	ENSOARG00000018868
MSTRG.132253	Cis	37490	Null	ENSOARG00000018882
MSTRG.38940	Cis	34751	Null	ENSOARG00000018960
MSTRG.110040	Cis	6471	Null	ENSOARG00000018987
MSTRG.5743	Cis	34198	Null	ENSOARG00000019083
MSTRG.5743	Cis	5451	Null	ENSOARG00000019108
MSTRG.5743	Cis	6827	Null	ENSOARG00000019135
MSTRG.5743	Cis	34234	Null	ENSOARG00000019138
MSTRG.5743	Cis	43736	Null	ENSOARG00000019153
MSTRG.122403	Cis	20974	Null	ENSOARG00000019208
MSTRG.122406	Cis	39905	Null	ENSOARG00000019208
MSTRG.677	Cis	32527	Null	ENSOARG00000019293
MSTRG.677	Cis	3942	Null	ENSOARG00000019306
MSTRG.677	Cis	43295	Null	ENSOARG00000019320
MSTRG.11619	Cis	14134	Null	ENSOARG00000019343
MSTRG.5910	Cis	42592	Null	ENSOARG00000019599
MSTRG.5910	Cis	17294	Null	ENSOARG00000019604
MSTRG.5910	Cis	2756	Null	ENSOARG00000019607
MSTRG.5910	Cis	6583	Null	ENSOARG00000019610
MSTRG.5910	Cis	13862	Null	ENSOARG00000019615
MSTRG.5910	Cis	28756	Null	ENSOARG00000019630
MSTRG.12139	Cis	8398	Null	ENSOARG00000019655
MSTRG.949	Cis	37511	Null	ENSOARG00000019685
MSTRG.949	Cis	10058	Null	ENSOARG00000019699
MSTRG.949	Cis	24354	Null	ENSOARG00000019703
MSTRG.113053	Cis	38966	Null	ENSOARG00000019744
MSTRG.113053	Cis	24801	Null	ENSOARG00000019781
MSTRG.150296	Cis	48943	Null	ENSOARG00000019838
MSTRG.77909	Cis	3398	Null	ENSOARG00000019843
MSTRG.150285	Cis	3340	Null	ENSOARG00000019905
MSTRG.150452	Cis	31067	Null	ENSOARG00000019911
MSTRG.150452	Cis	43306	Null	ENSOARG00000019941
MSTRG.156180	Cis	17613	Null	ENSOARG00000019958
MSTRG.87248	Cis	8931	Null	ENSOARG00000020031
MSTRG.150608	Cis	1774	Null	ENSOARG00000020035
MSTRG.150608	Cis	31636	Null	ENSOARG00000020044
MSTRG.163003	Cis	41634	Null	ENSOARG00000020165
MSTRG.122403	Cis	5397	Null	ENSOARG00000020217
MSTRG.122406	Cis	24328	Null	ENSOARG00000020217
MSTRG.150805	Cis	29745	Null	ENSOARG00000020293
MSTRG.150805	Cis	11568	Null	ENSOARG00000020297
MSTRG.150805	Cis	363	Null	ENSOARG00000020302
MSTRG.150805	Cis	31204	Null	ENSOARG00000020309
MSTRG.150872	Cis	49534	Null	ENSOARG00000020323
MSTRG.150872	Cis	36842	Null	ENSOARG00000020336
MSTRG.82852	Cis	27283	Null	ENSOARG00000020374
MSTRG.12867	Cis	43320	Null	ENSOARG00000020383
MSTRG.12867	Cis	22947	Null	ENSOARG00000020386
MSTRG.13222	Cis	4981	Null	ENSOARG00000020450
MSTRG.13222	Cis	39358	Null	ENSOARG00000020453
MSTRG.13215	Cis	44492	Null	ENSOARG00000020459
MSTRG.13279	Cis	1503	Null	ENSOARG00000020469
MSTRG.83152	Cis	4065	Null	ENSOARG00000020554
MSTRG.123412	Cis	25669	Null	ENSOARG00000020622
MSTRG.14486	Cis	33616	Null	ENSOARG00000020729
MSTRG.6808	Cis	4508	Null	ENSOARG00000020758
MSTRG.6808	Cis	1253	Null	ENSOARG00000020769
MSTRG.123507	Cis	18335	Null	ENSOARG00000020802
MSTRG.151708	Cis	4214	Null	ENSOARG00000020821
MSTRG.151938	Cis	16949	Null	ENSOARG00000020889
MSTRG.152052	Cis	31921	Null	ENSOARG00000020903
MSTRG.152052	Cis	6565	Null	ENSOARG00000020905
MSTRG.153059	Cis	13055	Null	ENSOARG00000021081
MSTRG.153059	Cis	7097	Null	ENSOARG00000021088
MSTRG.153059	Cis	20782	Null	ENSOARG00000021089
MSTRG.153965	Cis	1896	Null	ENSOARG00000021177
MSTRG.74286	Cis	47814	Null	ENSOARG00000021336
MSTRG.110833	Cis	20014	Null	ENSOARG00000021459
MSTRG.152052	Cis	46380	Null	ENSOARG00000021593
MSTRG.60779	Cis	12329	Null	ENSOARG00000021742
MSTRG.124030	Cis	35027	Null	ENSOARG00000021964
MSTRG.110833	Cis	18851	Null	ENSOARG00000021974
MSTRG.5187	Cis	17366	Null	ENSOARG00000022212
MSTRG.173080	Cis	11860	Null	ENSOARG00000022334
MSTRG.36947	Cis	24138	Null	ENSOARG00000022618
MSTRG.38940	Cis	14175	Null	ENSOARG00000022690
MSTRG.60779	Cis	8460	Null	ENSOARG00000022873
MSTRG.148915	Cis	18439	Null	ENSOARG00000023097
MSTRG.65473	Cis	7067	Null	ENSOARG00000023102
MSTRG.35857	Cis	30670	Null	ENSOARG00000023194
MSTRG.87846	Cis	17556	Null	ENSOARG00000023324
MSTRG.109088	Cis	44229	Null	ENSOARG00000023342
MSTRG.92974	Cis	21992	Null	ENSOARG00000023391
MSTRG.38940	Cis	15282	Null	ENSOARG00000023607
MSTRG.132253	Cis	22593	Null	ENSOARG00000023693
MSTRG.38940	Cis	3938	Null	ENSOARG00000023730
MSTRG.5187	Cis	18227	Null	ENSOARG00000023853
MSTRG.110833	Cis	15379	Null	ENSOARG00000023896
MSTRG.124621	Cis	25416	Null	ENSOARG00000023973
MSTRG.35857	Cis	36072	Null	ENSOARG00000024284
MSTRG.138524	Cis	35717	Null	ENSOARG00000024489
MSTRG.124030	Cis	35433	Null	ENSOARG00000024507
MSTRG.178162	Cis	17908	Null	ENSOARG00000024710
MSTRG.103620	Cis	29986	Null	ENSOARG00000024716
MSTRG.125027	Cis	45771	Null	ENSOARG00000025175
MSTRG.102587	Cis	4031	Null	ENSOARG00000025184
MSTRG.160114	Trans	Null	0.965	ENSOARG00000000141
MSTRG.124339	Trans	Null	0.958	ENSOARG00000000182
MSTRG.63777	Trans	Null	0.951	ENSOARG00000000347
MSTRG.143987	Trans	Null	0.951	ENSOARG00000000376
MSTRG.75222	Trans	Null	0.958	ENSOARG00000000439
MSTRG.87846	Trans	Null	0.9681	ENSOARG00000000439
MSTRG.123005	Trans	Null	0.958	ENSOARG00000000624
MSTRG.28112	Trans	Null	0.965	ENSOARG00000001571
MSTRG.104781	Trans	Null	0.951	ENSOARG00000001709
MSTRG.63777	Trans	Null	0.972	ENSOARG00000001709
MSTRG.115802	Trans	Null	0.951	ENSOARG00000002098
MSTRG.122403	Trans	Null	0.979	ENSOARG00000002230
MSTRG.54277	Trans	Null	0.965	ENSOARG00000002461
MSTRG.13222	Trans	Null	0.979	ENSOARG00000002533
MSTRG.163003	Trans	Null	0.979	ENSOARG00000002533
MSTRG.13222	Trans	Null	0.979	ENSOARG00000002550
MSTRG.163003	Trans	Null	0.972	ENSOARG00000002550
MSTRG.36947	Trans	Null	0.958	ENSOARG00000002576
MSTRG.63777	Trans	Null	0.951	ENSOARG00000002607
MSTRG.160684	Trans	Null	0.958	ENSOARG00000002828
MSTRG.63777	Trans	Null	0.972	ENSOARG00000002978
MSTRG.63496	Trans	Null	0.9562	ENSOARG00000003027
MSTRG.120758	Trans	Null	0.958	ENSOARG00000003252
MSTRG.13222	Trans	Null	0.965	ENSOARG00000003525
MSTRG.122403	Trans	Null	0.958	ENSOARG00000003843
MSTRG.63777	Trans	Null	0.979	ENSOARG00000003906
MSTRG.5743	Trans	Null	0.951	ENSOARG00000003982
MSTRG.113974	Trans	Null	0.979	ENSOARG00000004095
MSTRG.75222	Trans	Null	0.972	ENSOARG00000004173
MSTRG.87846	Trans	Null	0.9539	ENSOARG00000004173
MSTRG.156072	Trans	Null	0.972	ENSOARG00000004176
MSTRG.163003	Trans	Null	0.951	ENSOARG00000004178
MSTRG.75222	Trans	Null	0.972	ENSOARG00000004268
MSTRG.87846	Trans	Null	0.9574	ENSOARG00000004280
MSTRG.63777	Trans	Null	0.958	ENSOARG00000004884
MSTRG.113974	Trans	Null	0.965	ENSOARG00000004897
MSTRG.65473	Trans	Null	0.951	ENSOARG00000004961
MSTRG.113974	Trans	Null	0.951	ENSOARG00000005062
MSTRG.13222	Trans	Null	0.965	ENSOARG00000005163
MSTRG.123005	Trans	Null	0.951	ENSOARG00000005308
MSTRG.32839	Trans	Null	0.972	ENSOARG00000005695
MSTRG.104781	Trans	Null	0.972	ENSOARG00000005800
MSTRG.163003	Trans	Null	0.958	ENSOARG00000005800
MSTRG.63777	Trans	Null	0.965	ENSOARG00000005800
MSTRG.87846	Trans	Null	0.961	ENSOARG00000005806
MSTRG.75222	Trans	Null	0.951	ENSOARG00000005864
MSTRG.113053	Trans	Null	-0.951	ENSOARG00000006007
MSTRG.75222	Trans	Null	0.965	ENSOARG00000006729
MSTRG.87846	Trans	Null	0.9539	ENSOARG00000006819
MSTRG.63777	Trans	Null	0.951	ENSOARG00000006922
MSTRG.163003	Trans	Null	0.965	ENSOARG00000006977
MSTRG.112960	Trans	Null	0.958	ENSOARG00000007200
MSTRG.87846	Trans	Null	0.9539	ENSOARG00000007264
MSTRG.15241	Trans	Null	0.951	ENSOARG00000007540
MSTRG.104781	Trans	Null	0.951	ENSOARG00000007605
MSTRG.163003	Trans	Null	0.958	ENSOARG00000007605
MSTRG.63777	Trans	Null	0.993	ENSOARG00000007605
MSTRG.87846	Trans	Null	0.9681	ENSOARG00000008052
ENSOARG00000025779	Trans	Null	-0.951	ENSOARG00000008215
MSTRG.86999	Trans	Null	0.965	ENSOARG00000008290
MSTRG.13222	Trans	Null	0.951	ENSOARG00000008345
MSTRG.163003	Trans	Null	0.958	ENSOARG00000008345
MSTRG.63777	Trans	Null	0.951	ENSOARG00000008345
MSTRG.63777	Trans	Null	0.951	ENSOARG00000008663
MSTRG.28112	Trans	Null	0.951	ENSOARG00000008722
MSTRG.87846	Trans	Null	0.9574	ENSOARG00000008802
MSTRG.163003	Trans	Null	0.972	ENSOARG00000008813
MSTRG.13222	Trans	Null	0.965	ENSOARG00000008855
MSTRG.163003	Trans	Null	0.951	ENSOARG00000009264
MSTRG.63777	Trans	Null	0.951	ENSOARG00000009264
MSTRG.13215	Trans	Null	0.958	ENSOARG00000009328
MSTRG.13222	Trans	Null	0.951	ENSOARG00000009673
MSTRG.3841	Trans	Null	0.9737	ENSOARG00000010323
MSTRG.10576	Trans	Null	0.9789	ENSOARG00000010466
MSTRG.155906	Trans	Null	0.9572	ENSOARG00000010508
MSTRG.75222	Trans	Null	0.965	ENSOARG00000010531
MSTRG.87846	Trans	Null	0.9681	ENSOARG00000010531
MSTRG.13222	Trans	Null	0.972	ENSOARG00000010632
MSTRG.65473	Trans	Null	0.965	ENSOARG00000010649
MSTRG.142912	Trans	Null	0.972	ENSOARG00000010768
MSTRG.87846	Trans	Null	0.961	ENSOARG00000010896
MSTRG.113974	Trans	Null	0.965	ENSOARG00000011273
MSTRG.63777	Trans	Null	0.972	ENSOARG00000011273
MSTRG.160114	Trans	Null	0.951	ENSOARG00000011720
MSTRG.72321	Trans	Null	0.951	ENSOARG00000011722
MSTRG.13222	Trans	Null	0.958	ENSOARG00000012447
MSTRG.163003	Trans	Null	0.951	ENSOARG00000012447
MSTRG.163003	Trans	Null	0.958	ENSOARG00000012600
MSTRG.87846	Trans	Null	0.9681	ENSOARG00000012816
MSTRG.28112	Trans	Null	0.979	ENSOARG00000012843
MSTRG.75222	Trans	Null	0.951	ENSOARG00000013239
MSTRG.87846	Trans	Null	0.9539	ENSOARG00000013239
MSTRG.89605	Trans	Null	0.951	ENSOARG00000013320
MSTRG.104781	Trans	Null	0.965	ENSOARG00000013392
MSTRG.163003	Trans	Null	0.965	ENSOARG00000013392
MSTRG.75222	Trans	Null	0.951	ENSOARG00000013552
MSTRG.87846	Trans	Null	0.9503	ENSOARG00000013553
MSTRG.63777	Trans	Null	0.958	ENSOARG00000013564
MSTRG.143570	Trans	Null	0.9644	ENSOARG00000013617
MSTRG.167121	Trans	Null	0.9572	ENSOARG00000013694
MSTRG.63777	Trans	Null	0.951	ENSOARG00000013784
MSTRG.148398	Trans	Null	0.951	ENSOARG00000013837
MSTRG.13222	Trans	Null	0.965	ENSOARG00000014274
MSTRG.63777	Trans	Null	0.965	ENSOARG00000014337
MSTRG.75222	Trans	Null	0.951	ENSOARG00000014404
MSTRG.173540	Trans	Null	0.972	ENSOARG00000014461
MSTRG.65473	Trans	Null	0.958	ENSOARG00000014491
MSTRG.75222	Trans	Null	0.965	ENSOARG00000014507
MSTRG.87846	Trans	Null	0.9539	ENSOARG00000014507
MSTRG.46341	Trans	Null	0.9632	ENSOARG00000014637
MSTRG.164	Trans	Null	0.958	ENSOARG00000014686
MSTRG.156072	Trans	Null	-0.958	ENSOARG00000014852
MSTRG.87846	Trans	Null	0.9539	ENSOARG00000015036
MSTRG.63496	Trans	Null	0.9632	ENSOARG00000015055
MSTRG.63777	Trans	Null	0.958	ENSOARG00000015077
MSTRG.75222	Trans	Null	0.958	ENSOARG00000015139
MSTRG.87846	Trans	Null	0.961	ENSOARG00000015320
MSTRG.75222	Trans	Null	0.951	ENSOARG00000015423
MSTRG.87846	Trans	Null	0.9539	ENSOARG00000015423
MSTRG.151204	Trans	Null	0.972	ENSOARG00000015447
MSTRG.144590	Trans	Null	0.951	ENSOARG00000015468
MSTRG.75222	Trans	Null	0.951	ENSOARG00000015796
MSTRG.58271	Trans	Null	0.9562	ENSOARG00000016045
MSTRG.75222	Trans	Null	0.965	ENSOARG00000016281
MSTRG.13222	Trans	Null	0.951	ENSOARG00000016637
MSTRG.114151	Trans	Null	0.951	ENSOARG00000016815
MSTRG.75222	Trans	Null	0.958	ENSOARG00000017136
MSTRG.87846	Trans	Null	0.9752	ENSOARG00000017136
MSTRG.148398	Trans	Null	0.958	ENSOARG00000017858
MSTRG.104781	Trans	Null	0.951	ENSOARG00000017896
MSTRG.123005	Trans	Null	0.951	ENSOARG00000017967
MSTRG.63777	Trans	Null	0.951	ENSOARG00000017967
MSTRG.13222	Trans	Null	0.958	ENSOARG00000017983
MSTRG.65207	Trans	Null	-0.965	ENSOARG00000018260
MSTRG.113974	Trans	Null	0.958	ENSOARG00000018628
MSTRG.150448	Trans	Null	0.951	ENSOARG00000018739
MSTRG.115802	Trans	Null	0.965	ENSOARG00000018790
MSTRG.67544	Trans	Null	0.965	ENSOARG00000018876
MSTRG.67565	Trans	Null	0.951	ENSOARG00000018955
MSTRG.63496	Trans	Null	0.9527	ENSOARG00000018975
MSTRG.123005	Trans	Null	0.951	ENSOARG00000019296
MSTRG.63777	Trans	Null	0.958	ENSOARG00000019393
MSTRG.104781	Trans	Null	0.951	ENSOARG00000019528
MSTRG.106758	Trans	Null	0.951	ENSOARG00000019611
MSTRG.65473	Trans	Null	0.951	ENSOARG00000019795
MSTRG.75222	Trans	Null	0.958	ENSOARG00000019977
MSTRG.163003	Trans	Null	0.972	ENSOARG00000020202
MSTRG.63777	Trans	Null	0.958	ENSOARG00000020202
MSTRG.5187	Trans	Null	0.965	ENSOARG00000020313
MSTRG.67544	Trans	Null	0.958	ENSOARG00000020313
MSTRG.75222	Trans	Null	0.951	ENSOARG00000020687
MSTRG.163003	Trans	Null	0.951	ENSOARG00000020870
MSTRG.63777	Trans	Null	0.979	ENSOARG00000020870
MSTRG.113974	Trans	Null	0.972	ENSOARG00000021151
MSTRG.63777	Trans	Null	0.958	ENSOARG00000021151
MSTRG.305	Trans	Null	0.958	ENSOARG00000022081
MSTRG.163003	Trans	Null	0.958	ENSOARG00000022090
MSTRG.115326	Trans	Null	0.958	ENSOARG00000022629
MSTRG.114151	Trans	Null	0.965	ENSOARG00000022681
MSTRG.13222	Trans	Null	0.979	ENSOARG00000023040
MSTRG.71450	Trans	Null	0.951	ENSOARG00000023367
MSTRG.104785	Trans	Null	0.965	ENSOARG00000023481
MSTRG.71450	Trans	Null	0.951	ENSOARG00000023563
MSTRG.144958	Trans	Null	0.958	ENSOARG00000023707
MSTRG.163003	Trans	Null	0.951	ENSOARG00000024093
MSTRG.40919	Trans	Null	0.9632	ENSOARG00000024266
MSTRG.71450	Trans	Null	0.965	ENSOARG00000024875
