# Supplementary material for: Key mRNAs and lncRNAs of pituitary that affect the reproduction of FecB + + small tail han sheep
Source: BMC Genomics. 2024 Apr 22;25:392. doi: 10.1186/s12864-024-10191-8 (PMC11034058; doi:10.1186/s12864-024-10191-8)
Supplement: Supplementary file 8 — Supplementary Material 8 [file 12864_2024_10191_MOESM8_ESM.xlsx]

## Sheet: Table S8
Table S8 Primer sequence and product size of RT-qPCR
Gene name	Primer (5' -3')	Product size (bp)
VAV3-F	ATACAAGGAGCCAGAACATT	101
VAV3-R	AGTCATACCGAGCAATAGC
GABRG1-F	GGCAACGCACTCCAGTATTCTTG	120
GABRG1-R	GCTGCTGCTGCTGCTAAGTTG
IGFBP1-F	CCACTTGATGACCGAGTC	111
IGFBP1-R	GGCTCCTTCCACTTCTTG
TGIF1-F	CCAACTTCATAACCACTATCTC	155
TGIF1-R	CTCTTACTCCATCCACATACA
FNDC1-F	GGCTAACGGTGGACTGCTCAG	94
FNDC1-R	CTCCTCTTCGTCGGTGACTTCTG
TMEFF2-F	GTCATCTGTGTGGTGGTTCTTTGC	117
TMEFF2-R	CGTGGACGCTCTTGTTGTGTTG
MSTRG.145075-F	GGCAACGCACTCCAGTATTCTTG	120
MSTRG.145075-R	GCTGCTGCTGCTGCTAAGTTG
MSTRG.53208-F	TGCTGGCTTGTCCTATTC	131
MSTRG.53208-R	CCTCATCCTCTTCATCTCTG
MSTRG.87789-F	ACAAAGACCCTGCCTGAGTGATG	103
MSTRG.87789-R	GCGAATGGATGTTGTTGGAGAAGG
MSTRG.160822-F	CCTTTGGCTCTGACTTCTCTCCTG	81
MSTRG.160822-R	CTACTGCGTCTGGTTGCCTCTC
MSTRG.65207-F	GGCTTCAGGGCGAGACTATAACC	115
MSTRG.65207-R	TGAGCCTTGCCACCATACTTCTG
MSTRG.134958-F	CTGTTGCTGCTGATGCTGTTGAG	92
MSTRG.134958-R	CTGTTTGCCCTGTTTACTGCTGTC
β-actin-F	CCAACCGTGAGAAGATGACC	97
β-actin-R	CCCGAGGCGTACAGGGACAG
